# Supplementary material for: Time Course RNA-seq Reveals Soybean Responses against Root-Lesion Nematode and Resistance Players
Source: Plants (Basel). 2022 Nov 4;11(21):2983. doi: 10.3390/plants11212983 (PMC9655969; doi:10.3390/plants11212983)
Supplement: Supplementary file 1 [file plants-11-02983-s001.zip]

Archive with 2 entries (2 files):
- Supplementary Figures S1-S5.pdf
- Supplementary Tables S1-S7.xlsx
