# Supplementary material for: Time Course RNA-seq Reveals Soybean Responses against Root-Lesion Nematode and Resistance Players
Source: Plants (Basel). 2022 Nov 4;11(21):2983. doi: 10.3390/plants11212983 (PMC9655969; doi:10.3390/plants11212983)
Supplement: Supplementary file 1 [file plants-11-02983-s001.zip › Supplementary Tables S1-S7.xlsx]

## Sheet: Summary
Time Course RNA-seq Reveals Soybean Responses Against Root-Lesion Nematode and Resistance Players
Valéria StefaniaLopes-Caitar1,4, Rafael Bruno Guayato Nomura2,4, Suellen Mika Hishinuma da Silva2,4, Mayra Costa da Cruz Gallo de Carvalho3, Ricardo Vilela Abdelnoor4, Waldir Pereira Dias4, Francismar Corrêa Marcelino-Guimarães4 (francismar.marcelino@embrapa.br)
1Department of Biological Sciences, Universidade Estadual de Londrina (UEL), 86057-970, Londrina, PR, Brazil. 2Department Biochemistry and Biotechnology, Universidade Estadual de Londrina (UEL), 86057-970, Londrina, PR, Brazil. 3Department of Biological Sciences, Universidade Estadual do Norte do Paraná (UENP), 86360-000, Bandeirantes, PR, Brazil. 4Brazilian Agricultural Research Corporation-Embr…
Supplemental table headers
Table S1: Differential expression data in all time-points and genotypes
Table S2: TPM data of all all genotypes, tima-points and treatments
Table S3: Differential splicing events data in all time-points and genotypes.
Table S4: BRS variants and the main annotation
Table S5: Coefficient of variance data.
Table S6. Raking results of different tools for housekeeping genes identification.
Table S7: Primer sequence and efficiency of endogenous and selected genes for RNA-seq data validation.

## Sheet: Table S1
Table S1: Differential expression data in all time-points and genotypes. DEGs cut-off “GFOLD (0.01)” values (-1 ≤ and ≥ 1) and log2FoldChange values (-2 ≤ and ≥ 2).
GeneID		BRS1dpi					BRS2dpi					BRS4dpi					BRS8dpi					TMG1dpi					TMG2dpi					TMG4dpi					TMG8dpi
	Co-expressed have ≥ 2 treatments	GFOLD(0.01)	E-FDR	log2fdc	1stRPKM	2ndRPKM	GFOLD(0.01)	E-FDR	log2fdc	1stRPKM	2ndRPKM	GFOLD(0.01)	E-FDR	log2fdc	1stRPKM	2ndRPKM	GFOLD(0.01)	E-FDR	log2fdc	1stRPKM	2ndRPKM	GFOLD(0.01)	E-FDR	log2fdc	1stRPKM	2ndRPKM	GFOLD(0.01)	E-FDR	log2fdc	1stRPKM	2ndRPKM	GFOLD(0.01)	E-FDR	log2fdc	1stRPKM	2ndRPKM	GFOLD(0.01)	E-FDR	log2fdc	1stRPKM	2ndRPKM
Glyma.01G005100.Wm82.a4.v1	BRS8dpi TMG8dpi	0	1	1.96538	0	0.288567	0.2	1	1.86616	0.523854	2.13178	0	1	1.26862	0.731329	1.88794	2.79311	1	5.60407	0	5.09875	0	1	1.46358	0	0	0	1	0.463297	0	0	0	1	0.121486	0.422449	0.342029	2.21721	1	4.09459	0.0861693	2.79488
Glyma.01G012800.Wm82.a4.v1	TMG8dpi	0	1	1.87227	0.20493	0.940546	0	1	0.485383	1.70743	2.41061	0	1	-0.427408	4.46938	3.29651	0	1	0.516606	2.0524	2.92014	0	1	-1.70634	0.577468	0	0.240903	1	0.270652	0.500294	0.552016	0.33834	1	0.550329	1.84408	2.38885	-1.07229	1	-2.07841	3.97212	0.867577
Glyma.01G020800.Wm82.a4.v1	BRS1dpi	1.02347	1	2.45723	0.334246	2.06627	0	1	0.183054	3.96417	4.50996	0	1	0.293496	1.74059	2.1367	0.582535	1	1.36228	1.16897	3.03692	0	1	0.293656	5.39889	5.22086	0	1	-0.128897	14.9376	12.7335	0	1	-0.319467	9.28103	6.59583	0	1	-0.153337	5.5531	4.90209
Glyma.01G036900.Wm82.a4.v1	TMG1dpi	0.0552457	1	1.05284	1.2957	2.80345	0	1	0.214081	2.62175	3.04828	0	1	-0.878564	2.01844	1.06108	0.182089	1	1.31867	1.15347	2.97209	1.33443	1	2.33031	1.46044	6.02851	0	1	0.594541	1.80752	2.55947	0.340185	1	0.462523	2.23861	2.71869	0	1	-0.105082	3.12025	2.8341
Glyma.01G037100.Wm82.a4.v1	BRS8dpi	0	1	-0.0346209	0	0	0	1	0.214081	0	0	0	1	-0.34805	0.499746	0.375302	-1.82598	1	-3.10398	9.63856	1.00344	0	1	1.46358	0	0	0	1	0.463297	0	0	0	1	-0.726511	1.963	0.934887	-0.214468	1	-0.628551	17.1467	10.865
Glyma.01G038300.Wm82.a4.v1	BRS8dpi	0	1	0.290161	8.9723	11.0631	-0.4	1	-0.657502	13.2296	8.38591	0.314566	1	0.673012	5.63256	8.96911	1.6599	1	2.16686	2.33463	10.4719	0	1	0.114247	8.72634	7.47681	0.70004	1	1.10351	5.13739	10.3407	0	1	-0.102555	6.98926	5.77582	-0.0695184	1	-0.498025	6.3318	4.39372
Glyma.01G039000.Wm82.a4.v1	TMG4dpi	0	1	1.96538	0.028634	0.197127	0	1	0.536009	0.690155	1.01047	0	1	0.182089	1.5523	1.75868	0	1	0.539326	0.637271	0.925505	0	1	-0.121382	0.151288	0.0666129	0	1	-0.443594	0.419423	0.269958	-1.06273	1	-2.80451	1.14403	0.100135	0	1	0.439239	0.882966	1.18192
Glyma.01G045900.Wm82.a4.v1	TMG2dpi	0	1	-1.52005	1.51283	0.457799	0	1	-0.703457	5.1942	3.1404	0	1	-1.08502	0.978937	0.408427	0	1	-0.0683564	0	0	0	1	-2.62388	1.96752	0	-1.92487	1	-2.80616	16.3153	2.03754	-0.983873	1	-1.84937	12.1892	2.84872	0	1	-1.29773	0.205056	0
Glyma.01G077000.Wm82.a4.v1	TMG1dpi	0	1	0.839848	0.586744	1.15411	0	1	0.214081	0.104756	0.121799	0	1	-0.27766	0.767788	0.617784	-0.258659	1	-0.994356	7.31272	3.54823	2.22386	1	3.89654	0.496011	7.09788	0	1	1.17379	1.22778	2.68685	0.876087	1	2.59542	0.633584	3.89858	0	1	-0.112695	9.71853	8.81818
Glyma.01G078300.Wm82.a4.v1	BRS8dpi	0	1	-0.0346209	0	0	0	1	0.214081	0	0	0	1	-2.66998	0.358293	0	-1.08406	1	-2.1228	4.5216	0.959225	0	1	1.46358	0	0	0	1	0.463297	0	0	0	1	0.858451	0	0	-0.405468	1	-0.935157	8.44322	4.30052
Glyma.01G085700.Wm82.a4.v1	BRS8dpi BRS4dpi	0	1	-1.61958	0.880196	0.247331	0	1	-0.563526	0.617369	0.391531	-1.09606	1	-3.08502	0.881469	0.0551642	1.31687	1	4.25357	0	1.24549	0	1	1.46358	0	0	0	1	0.463297	0	0	0	1	0.858451	0	0	0	1	3.09459	0	0.399249
Glyma.01G095000.Wm82.a4.v1	TMG8dpi	0	1	-0.0346209	0	0	0	1	0.214081	0	0	0	1	-0.0850153	0	0	0	1	-0.0683564	0	0	0	1	1.46358	0	0	0	1	0.463297	0	0	0	1	0.858451	0	0	-1.5848	1	-4.46765	2.96164	0
Glyma.01G098200.Wm82.a4.v1	BRS8dpi TMG8dpi	0	1	0.735897	1.16408	2.0035	0	1	0.311378	2.72781	3.39813	0	1	0.415414	2.72012	3.63869	1.03121	1	2.51661	0.485766	3.11016	0	1	-2.34377	0.999446	0	0	1	-0.665986	2.58812	1.46984	-0.765596	1	-2.42695	2.9854	0.381644	1.63036	1	2.94259	0.576899	4.77416
Glyma.01G113200.Wm82.a4.v1	BRS1dpi	-1.28211	1	-3.09351	1.74431	0.142958	0	1	-2.95584	0.519042	0	0	1	-0.0850153	0	0	0	1	-0.0683564	0.161753	0.151557	0	1	-2.44331	1.07521	0	0	1	-1.34406	0.456252	0.0978874	0	1	0.858451	0	0	0	1	-1.71276	0.1921	0
Glyma.01G125400.Wm82.a4.v1	TMG1dpi	0	1	1.55034	0	0.0680634	1	1	2.15268	0.33979	1.61619	0.0920082	1	0.495685	3.62243	5.10073	0.410002	1	0.958611	2.00232	3.86043	-1.20657	1	-4.02827	1.60887	0	0.275442	1	0.865395	1.99123	3.40216	0	1	0.113265	6.53899	6.29252	0.283837	1	0.592738	6.4327	9.5587
Glyma.01G127100.Wm82.a4.v1	BRS8dpi BRS1dpi TMG1dpi	1.37243	1	2.96538	0.641112	6.1476	0	1	0.431673	6.00931	8.15144	-0.181547	1	-1.53247	4.34447	1.40631	1.68036	1	4.5755	0	4.01071	1.15952	1	2.18347	2.70986	10.0673	0	1	0.507691	5.1985	6.9078	0	1	1.85845	0.865366	3.08277	0.512364	1	1.96531	1.2709	5.25869
Glyma.01G130200.Wm82.a4.v1	BRS8dpi BRS4dpi	0	1	-0.0346209	0	0	0	1	0.214081	0	0	-1.47024	1	-4.40694	2.82371	0	-1.2858	1	-2.08722	13.4471	2.98407	0	1	1.46358	0	0	0	1	0.463297	0	0	0	1	-2.31147	1.37356	0	-0.0327612	1	-0.608067	12.8879	8.24593
Glyma.01G130800.Wm82.a4.v1	BRS8dpi	0	1	0.643451	0.463942	0.798489	0	1	0.92035	1.8637	3.61151	0.539657	1	1.3073	2.49342	6.3096	2.99261	1	4.34346	0.774403	17.8978	0	1	1.46358	0.245124	0.539647	0.186332	1	0.240904	2.42703	2.65563	0.102708	1	0.525876	4.13307	5.27292	1.14013	1	1.68375	4.905	15.7129
Glyma.01G132500.Wm82.a4.v1	TMG2dpi	0	1	-0.0477963	20.5035	19.9799	0	1	-0.207559	24.3484	21.0858	0	1	-2.66998	0.879096	0	-1.32524	1	-1.79364	42.7016	11.9637	0	1	-0.623882	13.3177	6.56402	1.86706	1	3.55076	0.590426	8.36048	0	1	0.121486	0.812489	0.657819	0	1	-0.294496	36.7916	29.4649
Glyma.01G134600.Wm82.a4.v1	BRS8dpi BRS1dpi TMG8dpi TMG1dpi TMG2dpi	1.16015	1	2.36393	0.952061	5.33712	0.8	1	1.45224	3.2296	8.99228	1.08762	1	1.65195	3.64849	11.6114	1.53307	1	2.20848	2.6486	12.4082	1.56862	1	3.27094	0.503022	4.42967	1.59362	1	2.5106	1.39455	7.82186	0.831406	1	1.45361	4.7291	11.653	1.851	1	2.36927	3.85848	19.9513
Glyma.01G135200.Wm82.a4.v1	BRS8dpi BRS1dpi TMG8dpi TMG1dpi	3.58646	1	5.2384	0.140465	7.94333	1.3	1	1.96132	1.69279	6.77929	0.670275	1	1.73811	0.787741	2.77304	3.57954	1	5.04434	0.312615	12.5951	2.13335	1	2.85844	1.92958	11.437	0.54673	1	0.972311	7.56862	13.905	0.0652736	1	0.659906	5.2329	7.36823	1.86689	1	2.35253	3.2795	16.7248
Glyma.01G146000.Wm82.a4.v1	BRS2dpi	-1.54389	1	-1.85662	54.2788	15.0205	-2.5	1	-3.18904	19.6171	2.05277	0	1	-2.08502	0.308098	0	0	1	-0.0683564	2.20084	2.06211	-0.0464399	1	-0.437772	37.6185	21.9826	-0.270005	1	-0.695401	21.9573	12.5788	0	1	-0.726511	4.15267	2.11335	0	1	-0.52373	9.58369	6.51228
Glyma.01G151532.Wm82.a4.v1	BRS1dpi	-1.04567	1	-3.03462	2.10697	0.138145	0	1	-0.522884	1.75548	1.16633	0	1	0.10763	1.70677	1.84869	0	1	1.60972	0.62523	2.19682	0	1	-0.536419	1.03901	0.326771	0	1	0.825867	0.881781	1.51347	0	1	0.858451	1.06175	1.71925	0	1	0.834724	1.48506	2.67597
Glyma.01G174400.Wm82.a4.v1	BRS8dpi	0	1	-0.0346209	0	0	0	1	0.214081	0	0	0	1	-0.0850153	0	0	-1.1627	1	-2.79082	2.33216	0.273144	0	1	0.463581	0.0692068	0	0	1	0.463297	0	0	0	1	0.858451	0	0	-0.1824	1	-1.0498	2.71199	1.2477
Glyma.01G179400.Wm82.a4.v1	TMG2dpi	0.164477	1	1.72027	0.558093	2.03868	-0.3	1	-2.20096	1.06758	0.165502	0	1	-1.28665	1.63944	0.62959	0	1	-0.665001	5.41191	3.3251	0	1	0.463581	0.0842483	0	1.84853	1	3.78522	0.0834163	2.04022	0	1	-0.726511	0.172185	0	0	1	0.409226	2.31802	3.03776
Glyma.01G179700.Wm82.a4.v1	BRS1dpi	2.415	1	4.25078	0.0777322	2.90504	0	1	0.304279	2.08172	2.58175	0	1	-0.669978	1.4531	0.886647	0.532523	1	2.32396	0.259498	1.62094	0	1	1.46358	0.328559	0.723332	0	1	0.785225	0.243986	0.418771	0	1	1.59542	0.167875	0.54367	0	1	1.55027	0.27394	0.904972
Glyma.01G180500.Wm82.a4.v1	BRS8dpi	0	1	-0.0346209	3.13866	3.08682	0	1	-0.0615532	3.62592	3.4493	0	1	-0.135641	4.83189	4.37386	-1.09377	1	-2.65332	7.19077	0.962499	0	1	1.72662	1.75586	4.72459	-0.054852	1	-1.0869	7.72675	3.23261	0	1	-0.170118	9.96828	7.74783	-0.0514381	1	-0.982853	6.50652	3.12648
Glyma.01G184200.Wm82.a4.v1	BRS1dpi	1.07486	1	2.90398	0.227256	2.45853	0.5	1	2.21408	0.405739	2.2408	0	1	0.815449	1.48689	2.69188	0	1	0.101569	2.90821	3.08031	0	1	1.87862	0.240142	0.793019	0	1	0.948724	0.475541	0.918232	0	1	-0.574508	3.19018	1.78814	0	1	0.730842	2.40265	3.96863
Glyma.01G185000.Wm82.a4.v1	TMG2dpi	0	1	-0.204546	4.31571	3.75469	0	1	2.53601	0	0.689132	0	1	1.65195	0.310294	1.31077	0	1	0.330193	3.87891	4.84587	0	1	-0.343774	4.73582	2.70304	-1.13394	1	-2.90594	5.21005	0.44712	0	1	-1.9489	1.07544	0	0	1	0.509628	2.48612	3.51358
Glyma.01G193900.Wm82.a4.v1	TMG8dpi	0	1	0.59341	0.839414	1.32088	0	1	-1.37088	1.72348	0.609871	0	1	-0.25494	0.62767	0.515562	0	1	0.0311793	1.21432	1.22529	0	1	-0.587045	2.48363	1.17167	0	1	-0.3992	1.66868	1.13056	0.302518	1	2.23696	0.36257	1.76129	-1.25442	1	-3.1722	1.55306	0.0888419
Glyma.01G199800.Wm82.a4.v1	BRS1dpi	-1.44458	1	-2.84198	4.06716	0.509089	0	1	-1.20096	0.990196	0.383763	0	1	1.27755	0.41471	1.10302	0	1	0.316307	2.88011	3.54668	-0.98604	1	-2.82182	2.96938	0.17203	0	1	-0.0436631	2.01161	1.79274	0	1	-0.325973	1.91644	1.29301	0	1	0.309604	4.10453	5.00899
Glyma.01G200100.Wm82.a4.v1	TMG1dpi	0	1	0.473174	3.89431	5.47142	0.4	1	0.697553	11.588	18.8626	-0.114099	1	-0.283561	48.4749	39.6473	0	1	-0.0216253	16.6463	16.1126	-1.24027	1	-3.05998	2.93938	0.143803	0.294424	1	1.20026	1.29349	2.83064	0.672846	1	1.14796	5.94067	11.7812	0.432795	1	0.784735	8.27804	14.066
Glyma.01G202100.Wm82.a4.v1	BRS8dpi	0.0704231	1	1.77273	0.328235	1.29126	0	1	1.35158	0.23441	0.681363	0	1	0.567061	0.368155	0.575999	1.02598	1	2.65411	0.292205	2.19028	0.669978	1	3.04854	0.0693693	0.763592	0	1	-0.951741	0.48079	0.176832	0	1	-0.463477	0.283551	0.114786	0	1	0.772663	0.520537	0.903233
Glyma.01G210400.Wm82.a4.v1	BRS8dpi	0	1	1.83985	0.212083	1.0429	0	1	0.536009	0.662635	0.990562	0	1	-1.66998	0.19823	0	1.4733	1	4.39108	0	2.32183	0	1	-0.410888	1.12054	0.49338	0	1	1.04826	0.554737	1.14256	0	1	2.44341	0	0.370834	0	1	0.287236	0.280279	0.336696
Glyma.01G211800.Wm82.a4.v1	BRS8dpi	0.745848	1	1.16003	7.97363	18.0629	0.4	1	0.799044	7.43789	13.0184	0	1	0.457512	3.76828	5.1882	1.85661	1	2.42705	3.48936	18.8692	0.447801	1	1.0146	8.04707	12.9221	0	1	0.263219	12.9356	14.4798	0	1	0.417879	5.41763	6.4228	0.543218	1	1.09459	4.34133	9.1977
Glyma.01G216600.Wm82.a4.v1	BRS8dpi	0	1	2.28731	0	0.256684	0	1	2.53601	0	0.270891	0	1	-1.50005	0.426908	0.114501	1.86162	1	4.739	0	1.83684	0	1	1.46358	0	0	0	1	0.463297	0	0	0	1	0.858451	0	0	0	1	-0.520119	1.14973	0.759636
Glyma.01G217600.Wm82.a4.v1	TMG1dpi	0.346303	1	0.867532	6.37215	11.8027	0	1	0.160393	20.6677	23.1482	0	1	0.0807936	30.8716	32.5212	0.365525	1	0.662827	23.518	36.652	1.86378	1	2.57906	3.25451	15.8122	1.03917	1	1.50126	8.22259	21.8848	0.786105	1	1.11514	21.6747	41.9679	0.278702	1	0.553815	25.2634	36.5308
Glyma.01G219200.Wm82.a4.v1	BRS2dpi	0	1	0.327949	4.7688	6.04293	-1.4	1	-2.23761	3.76586	0.761482	0	1	0.178019	1.24291	1.40815	0.144551	1	1.04127	0.91846	1.91237	0	1	0.0756551	5.91137	4.90693	0	1	-0.121666	4.55765	3.89074	0	1	-0.672063	1.23786	0.641416	-0.0970109	1	-0.935157	1.93915	0.970616
Glyma.01G244000.Wm82.a4.v1	TMG8dpi	0	1	0.550342	0.473771	0.776577	0	1	-0.16443	1.69172	1.47521	0	1	0.429558	0.885652	1.24709	0	1	1.31016	0.702942	1.9759	0	1	1.46358	0.333757	0.734774	0	1	0.878334	0.33046	0.638093	0	1	-2.72651	1.87584	0	1.04751	1	2.7202	0.556546	4.34573
Glyma.02G002200.Wm82.a4.v1	TMG4dpi	0	1	0.104462	11.6002	12.566	-0.1	1	-0.36413	13.3069	10.3533	0	1	0.0994093	5.73552	6.12167	0.669578	1	1.07749	2.89974	6.04742	-0.0674329	1	-0.686166	4.1748	2.0207	-0.469525	1	-0.960729	4.69058	2.22655	-1.16263	1	-2.06211	3.17694	0.636915	0	1	0.0856018	1.11089	1.15657
Glyma.02G005600.Wm82.a4.v1	BRS8dpi	0	1	0.59341	1.04927	1.6511	0.2	1	1.21408	1.40501	3.37607	0	1	0.462472	1.17688	1.65716	2.76292	1	5.5755	0	5.36065	0	1	0.878618	0.221753	0.244097	0	1	-0.977276	1.97606	0.847917	0	1	-0.141549	1.01973	0.733873	0.135231	1	0.149732	0.924443	0.999472
Glyma.02G005700.Wm82.a4.v1	TMG1dpi	0	1	-0.583959	2.64719	1.76506	0	1	0.0412447	2.44322	2.51472	0	1	-0.104644	3.0614	2.83447	0	1	0.485242	3.04561	4.21027	-1.30539	1	-4.12138	2.22835	0	-0.0505697	1	-0.858631	2.53494	1.26902	-0.266925	1	-1.64405	2.42247	0.62762	0	1	0.260269	4.22971	4.98613
Glyma.02G006200.Wm82.a4.v1	BRS8dpi	0	1	1.96538	0	0.355485	0	1	2.79904	0	0.625268	0	1	-0.0850153	0	0	1.86162	1	4.739	0	3.39181	0.276397	1	3.78551	0	1.12116	0	1	2.4633	0	0.486821	0	1	0.858451	0.260207	0.421344	0	1	1.8722	0	0.255038
Glyma.02G007400.Wm82.a4.v1	TMG8dpi	0	1	0.474393	2.5356	3.59096	0	1	-0.00409891	5.07026	5.05297	0.100663	1	0.771621	3.41278	5.87343	0.123548	1	0.763916	4.51454	7.61394	0.06503	1	0.141653	3.10808	2.59544	0	1	0.807251	2.65292	4.37126	0	1	0.464172	4.92844	6.02968	1.38113	1	2.11166	2.05524	9.017
Glyma.02G008900.Wm82.a4.v1	BRS8dpi	0	1	1.96538	0	0.174656	0	1	1.43647	0.26422	0.798733	0	1	-0.0850153	0.829947	0.779098	2.76292	1	4.5755	0.0658729	3.02431	0	1	1.46358	0	0	0	1	2.4633	0	0.239184	0.665805	1	0.688526	0.511376	0.724548	0	1	0.649806	0.312925	0.501218
Glyma.02G019600.Wm82.a4.v1	BRS8dpi	0	1	-0.0346209	1.02203	1.00515	0	1	-2.37088	0.570222	0	0	1	-1.30741	0.716456	0.224187	-1.1627	1	-2.79082	4.54921	0.532805	0	1	-0.536419	0.404993	0	0	1	-0.273669	0.534657	0.344127	0	1	-0.726511	0.275905	0	0	1	0.346129	2.58878	3.24509
Glyma.02G020300.Wm82.a4.v1	BRS1dpi	1.80112	1	3.55034	0.102653	1.76676	0	1	0.00549463	2.33676	2.34401	0	1	0.250588	1.96694	2.34182	0	1	0.41707	1.65635	2.19413	0	1	-0.623882	0.867792	0.358213	0	1	0.463297	1.71844	2.21212	0	1	-0.679969	3.32545	1.79493	0.214542	1	0.841171	2.08015	3.69397
Glyma.02G028200.Wm82.a4.v1	TMG1dpi	0.632995	1	1.27119	1.34683	3.33039	0.6	1	1.04297	2.57636	5.35197	0	1	0.481569	2.80546	3.9166	0.319189	1	0.949566	1.67002	3.20974	1.65557	1	2.37047	1.26055	5.2817	0.733321	1	1.44058	1.2481	3.21331	1.21472	1	1.84075	1.66211	5.38281	0	1	-0.0898339	3.3564	3.09528
Glyma.02G028600.Wm82.a4.v1	BRS1dpi TMG1dpi TMG2dpi	1.32806	1	2.00491	2.45529	10.2162	0.9	1	1.40934	5.73243	15.3884	0	1	0.121436	6.79648	7.37438	0	1	0.367743	5.25426	6.69535	1.82196	1	2.60108	2.39493	11.8631	1.40352	1	2.20746	1.87726	8.39438	1.10264	1	1.76027	3.773	11.5585	-0.4201	1	-0.880492	13.5616	7.1962
Glyma.02G044200.Wm82.a4.v1	TMG8dpi	0	1	-0.0346209	0	0	0	1	0.214081	0	0	0	1	-1.66998	0.187288	0	-0.418935	1	-2.52779	1.11488	0.10446	0	1	-0.121382	0.211738	0	0	1	0.463297	0	0	0	1	0.858451	0	0	-1.55048	1	-2.86477	6.97329	0.848297
Glyma.02G054000.Wm82.a4.v1	BRS8dpi	0	1	0.965379	0.375706	0.923751	0	1	-0.0269268	2.01233	1.94976	0	1	-1.08502	3.68724	1.64825	-1.68236	1	-3.59192	4.59889	0.195863	0	1	0.463581	0.198504	0	0	1	-0.536703	0.98272	0.506015	0	1	-0.948904	2.63704	0.985402	0	1	0.789736	1.82056	3.18111
Glyma.02G058000.Wm82.a4.v1	TMG2dpi	0.96897	1	1.73477	0.798208	2.76628	0	1	0.214081	2.95201	3.43226	0.925996	1	1.3575	2.7356	7.03697	1.09285	1	1.84725	0.888236	3.24972	0	1	2.14165	0.160661	0.618973	1.28659	1	2.7487	0.278379	1.94534	0	1	-0.463477	1.19028	0.731078	0.296364	1	1.12854	0.770227	1.68962
Glyma.02G059500.Wm82.a4.v1	BRS1dpi	1.33898	1	3.1353	0.142324	1.81966	0.7	1	1.53601	1.33404	3.98847	0	1	0.299649	2.32799	2.87219	0	1	0.253572	0.237565	0.296787	0.0372798	1	2.27094	0.225592	0.993292	0.253743	1	1.78522	0.670091	2.30025	0.196329	1	1.59542	0.845274	2.36416	0.236681	1	2.05277	0.250786	1.20507
Glyma.02G064700.Wm82.a4.v1	BRS8dpi BRS4dpi TMG2dpi TMG4dpi	0	1	0.213307	3.40081	3.992	0	1	-0.191175	4.70071	4.09909	-1.95705	1	-3.8399	2.66599	0.096256	-1.72905	1	-2.39028	16.3583	2.97392	0	1	-2.62388	1.85479	0	1.71078	1	3.52219	0.229558	3.54608	1.10909	1	3.08084	0.236923	2.49367	0	1	0.3858	9.47199	12.1914
Glyma.02G068900.Wm82.a4.v1	BRS4dpi	-0.69088	1	-1.11348	19.7399	9.13592	0	1	-0.813399	4.90012	2.73909	1.53651	1	2.26291	2.07199	10.2809	0	1	0.931644	0.939734	1.87106	0	1	-0.112279	17.5128	12.7698	-0.67464	1	-1.18382	18.2234	7.39301	-1.07664	1	-1.83614	13.9065	3.32238	0	1	-0.15017	5.95219	5.251
Glyma.02G072200.Wm82.a4.v1	BRS8dpi	0	1	0.586867	1.01338	1.57802	0	1	-0.0374575	1.80928	1.75302	0	1	0.462472	0.947193	1.33374	3.43391	1	6.21705	0	6.77983	1.24119	1	1.27094	0.624659	1.17875	0	1	3.27065	0	0.682432	0	1	0.858451	0.18238	0.295323	-0.205982	1	-0.985783	4.24093	2.05571
Glyma.02G080200.Wm82.a4.v1	BRS8dpi	0	1	0.550342	2.19491	3.26716	0	1	0.400494	1.48277	1.97029	0.476461	1	1.38211	0.887156	2.39431	1.04365	1	2.15404	0.72614	3.40184	0.306038	1	0.364045	1.81788	1.79405	0.291361	1	0.389296	1.17926	1.43815	0	1	-0.293552	1.2171	0.829812	0	1	0.19102	1.56794	1.75798
Glyma.02G088600.Wm82.a4.v1	TMG8dpi	0	1	-0.841976	0.69765	0.343064	0	1	0.799044	0.311393	0.60342	0	1	0.204491	0.869442	1.02022	0	1	-0.768796	1.55267	0.848632	0	1	0.463581	0.61434	0.540994	0	1	-0.536703	1.09489	0.626414	0	1	1.85845	0.251115	1.01655	-1.09799	1	-3.03469	1.94641	0.123063
Glyma.02G088700.Wm82.a4.v1	BRS8dpi BRS1dpi TMG2dpi TMG4dpi	2.31458	1	4.02427	0.113031	2.72352	0	1	0.267521	2.62344	3.16755	0.24627	1	0.990273	1.42625	2.87608	1.94064	1	2.71591	1.06912	7.24781	0.283149	1	2.10101	0.477759	1.70917	1.19097	1	2.6153	0.473041	2.96857	1.15256	1	2.75154	0.366162	2.47048	0.46935	1	1.0725	2.29044	4.78518
Glyma.02G090900.Wm82.a4.v1	TMG4dpi	0	1	-0.403855	3.02735	2.28263	0	1	0.301544	1.35124	1.67581	0	1	-0.188109	2.64097	2.30208	0	1	0.838534	0.786052	1.47301	0	1	-0.199384	1.9194	1.17378	0	1	-1.04572	3.80089	1.63094	-1.12725	1	-2.99953	3.05109	0.176447	0	1	0.609164	0.622347	0.961225
Glyma.02G106200.Wm82.a4.v1	TMG2dpi	0	1	2.28731	0.095401	0.844428	0	1	-0.670442	1.95876	1.18822	0	1	-0.0850153	0	0	0	1	-0.0683564	0.212322	0.198938	0	1	-0.121382	0.201621	0	-1.9464	1	-3.65218	5.09056	0.25698	0	1	-1.80451	1.8543	0.333624	0	1	0.287236	0	0
Glyma.02G120100.Wm82.a4.v1	TMG2dpi	0	1	0.287307	2.55145	3.15987	0.1	1	0.114546	1.181	1.27506	0	1	0.499947	1.14823	1.65828	0	1	-0.0683564	3.15469	2.95583	0	1	-0.595313	2.39655	1.09918	-1.28168	1	-3.0392	3.26271	0.254547	0	1	0.121486	0.408167	0.330466	0	1	-0.198191	1.66512	1.40021
Glyma.02G122000.Wm82.a4.v1	TMG8dpi	0	1	-1.61958	0.0964877	0	0	1	-2.59327	0.258401	0	0	1	-0.500053	0.135278	0.08466	0	1	-0.483394	0.161056	0.100602	0	1	1.46358	0	0	0	1	-0.536703	0.0504759	0	0	1	0.858451	0	0	1.29828	1	3.28724	0.0425046	0.765905
Glyma.02G124900.Wm82.a4.v1	BRS8dpi BRS2dpi BRS4dpi TMG8dpi TMG4dpi	0	1	2.77273	0	0.669963	1.1	1	2.75013	0.405409	3.29955	2.10715	1	3.72234	0.31836	5.479	2.31141	1	4.01911	0.252682	5.91886	0	1	1.46358	0	0	0.971545	1	4.04826	0	1.68206	2.89783	1	5.76534	0	5.75711	4.32736	1	7.09459	0	13.3382
Glyma.02G125300.Wm82.a4.v1	BRS8dpi	0	1	0.469422	9.67587	13.5692	-0.5	1	-1.22404	13.2762	5.57932	0.0922978	1	0.818769	5.02437	8.96143	1.23047	1	2.13328	2.79149	12.704	0	1	-1.29131	10.0352	2.9179	0.000923248	1	0.752804	6.56155	10.3772	0	1	-0.29909	5.41763	3.75969	0	1	-0.420584	7.57759	5.49966
Glyma.02G132400.Wm82.a4.v1	TMG1dpi	0	1	0.270234	6.97153	8.48885	0	1	0.266549	3.92668	4.73778	0	1	-0.16908	4.03382	3.56821	0	1	0.179571	5.81837	6.49001	-1.05505	1	-2.49062	8.06843	0.965373	0	1	-0.621592	5.99156	3.57696	0	1	-0.211938	3.67441	2.75725	0	1	0.230652	5.63032	6.50013
Glyma.02G132700.Wm82.a4.v1	TMG8dpi	0	1	-0.0346209	0.117218	0.115282	0	1	-0.271346	0.209278	0.162217	0	1	1.03046	0.182602	0.411395	-0.334302	1	-2.00696	0.956548	0.203693	0	1	0.241188	0.247728	0.181793	0	1	-0.858631	0.163521	0.0526244	0	1	0.0510963	0.25315	0.204959	-1.63377	1	-2.4132	3.99322	0.703011
Glyma.02G143300.Wm82.a4.v1	BRS4dpi	0	1	0.665819	0.699812	1.17986	0	1	-0.522884	0.803206	0.518821	1.6637	1	4.55884	0	2.10524	0	1	-0.58293	1.00124	0.625418	0	1	-0.121382	0.211284	0	-0.187513	1	-3.23714	1.25518	0	0	1	-1.9489	0.647725	0	0	1	0.479881	0.52848	0.740667
Glyma.02G145600.Wm82.a4.v1	BRS8dpi	0	1	-0.00765384	2.23002	2.23537	0	1	-0.191175	1.83759	1.60241	0	1	0.214545	0.481008	0.564422	1.4761	1	3.25357	0.095444	1.2967	0	1	-0.688422	1.76735	0.798128	0	1	-0.293432	2.15372	1.61726	0	1	-0.495186	1.01879	0.599888	0	1	1.18032	0.2267	0.544665
Glyma.02G149100.Wm82.a4.v1	BRS2dpi	-0.52697	1	-0.82993	45.0269	25.4595	-1.9	1	-2.68208	16.3485	2.42961	0	1	-1.08502	1.41573	0.604089	0	1	0.359065	4.29037	5.45561	-0.308215	1	-0.750738	43.0694	20.181	-0.402741	1	-0.833478	28.5254	14.8365	-0.270239	1	-1.69614	6.83972	1.68538	0	1	-0.297727	11.1611	8.88988
Glyma.02G149900.Wm82.a4.v1	TMG8dpi	0	1	0.116585	12.0312	13.1472	-0.2	1	-0.60408	11.9335	7.83933	0	1	-0.27766	3.93588	3.22556	0	1	0.323961	4.68586	5.78429	0.371432	1	0.815566	10.6651	14.9274	-0.352542	1	-0.75475	15.3851	8.46214	0	1	-0.0326144	7.28977	6.31109	-1.32062	1	-2.04775	6.47774	1.48558
Glyma.02G154900.Wm82.a4.v1	BRS2dpi	0	1	-0.172124	3.07847	2.72486	-1.4	1	-3.20096	8.51917	0.639041	0.510118	1	2.41749	0.575479	4.32176	0	1	-0.0683564	0	0	0	1	-1.99585	3.25303	0	0	1	1.4633	2.57672	7.04854	0	1	-1.36394	4.32149	1.07656	0	1	-0.297727	0.542449	0.325819
Glyma.02G155902.Wm82.a4.v1	TMG8dpi	0	1	2.28731	0	0.637838	0	1	2.53601	0	0.673143	0	1	1.41749	0.757736	2.2762	0.16726	1	1.39108	1.98467	5.40964	0	1	0.463581	0.171331	0	0	1	1.63322	0.508917	1.74698	0	1	1.0649	2.10097	3.96904	1.07382	1	2.0242	1.99989	8.40855
Glyma.02G156100.Wm82.a4.v1	BRS8dpi TMG8dpi TMG2dpi	1.10262	1	1.89138	1.51482	5.88081	0.4	1	0.759077	8.61182	14.6469	0.741225	1	1.11161	8.34625	18.0482	1.88026	1	2.32734	5.32319	26.6008	0.288445	1	2.16402	0.589738	2.2257	1.91225	1	2.50283	2.91957	15.7849	0.73529	1	1.16207	9.47015	18.9593	2.29527	1	2.68548	5.61943	35.9468
Glyma.02G165100.Wm82.a4.v1	BRS8dpi	0	1	0.462879	0.602425	0.851682	-1.1	1	-1.87784	2.68889	0.703427	0.758065	1	1.75149	0.4575	1.61877	1.61455	1	4.51661	0	0.902913	0.58911	1	0.685973	0.437651	0.525546	0	1	1.35638	0.236361	0.608526	0	1	-0.141549	0.203286	0.13167	0	1	0.287236	0.13269	0.159399
Glyma.02G172200.Wm82.a4.v1	BRS1dpi	1.15276	1	2.52337	0.431866	2.76076	0.1	1	0.554157	3.75884	5.54699	0	1	0.150201	4.79344	5.30497	0.909272	1	1.50422	2.28273	6.47279	0.747372	1	0.785509	1.31202	1.75818	0	1	0.556406	1.63794	2.25391	0	1	0.39902	3.14781	3.68127	0	1	0.254814	4.23294	4.97072
Glyma.02G174700.Wm82.a4.v1	TMG4dpi	0	1	0.602809	1.18135	1.83213	0	1	0.136079	1.50075	1.65058	0	1	0.445499	1.4864	2.0332	0	1	-0.0158889	1.31459	1.2791	-0.184586	1	-1.95146	1.4884	0.211403	0	1	0.17379	1.52124	1.59108	-1.18214	1	-2.91414	1.96255	0.158894	0	1	-0.35431	1.52118	1.15414
Glyma.02G176200.Wm82.a4.v1	TMG8dpi	0	1	-0.0346209	0	0	0	1	0.214081	0	0	0	1	-0.0850153	0	0	0	1	0.346681	0.160667	0.225809	0	1	1.46358	0	0	0	1	0.463297	0	0	0	1	0.858451	0	0	-1.1783	1	-4.10508	1.27206	0
Glyma.02G182900.Wm82.a4.v1	BRS1dpi	-1.0699	1	-2.90909	1.10839	0.103817	0	1	-1.37088	0.0942331	0	0	1	1.91498	0	0.138931	0	1	-0.0683564	0	0	0	1	-1.53642	0.390412	0	0	1	0.463297	0	0	0	1	0.858451	0	0	0	1	1.8722	0	0.111723
Glyma.02G184200.Wm82.a4.v1	BRS8dpi	0.315958	1	3.42481	0	0.780103	0	1	1.21408	0.424851	1.07027	0	1	0.72234	1.11209	1.87912	1.3354	1	3.01911	0.2648	2.72919	0	1	-0.858347	0.335272	0	0	1	0.922729	0.580931	1.06832	0	1	1.44341	0.599568	1.52564	0.491987	1	1.21568	2.09652	4.86916
Glyma.02G192700.Wm82.a4.v1	BRS1dpi	-2.02327	1	-3.37447	4.07768	0.350904	-0.4	1	-3.48636	0.546016	0	0	1	-0.0850153	0	0	0	1	0.931644	0	0.0531445	0	1	-1.23686	1.34653	0.35573	-0.323887	1	-2.19967	0.959926	0.137299	0	1	-0.726511	0.11008	0	0	1	-1.88269	0.359259	0.0539467
Glyma.02G204500.Wm82.a4.v1	BRS4dpi	0	1	-1.20455	1.2451	0.459201	-0.6	1	-3.59327	1.80617	0	-1.47024	1	-4.40694	2.76397	0	-0.891035	1	-1.61584	12.9894	4.05686	0	1	-0.536419	0.493388	0	0	1	0.463297	0	0	0	1	-2.14155	1.17644	0	-0.361786	1	-0.877151	17.6888	9.38925
Glyma.02G210600.Wm82.a4.v1	TMG8dpi	0	1	-0.0346209	0	0	0	1	0.214081	0	0	0	1	-0.0850153	0	0	0	1	-0.0683564	0	0	0	1	1.46358	0	0	0	1	0.463297	0	0	0	1	0.858451	0	0	-1.32677	1	-4.23633	1.44402	0
Glyma.02G224600.Wm82.a4.v1	TMG8dpi	0	1	1.55034	0	0.0965268	0	1	0.214081	0	0	0	1	-0.0850153	0.0458686	0.0430583	0	1	-1.65332	0.109218	0	0	1	0.463581	0.0518565	0	0	1	0.463297	0	0	0	1	0.858451	0	0	-1.25442	1	-3.1722	0.907954	0.0519388
Glyma.02G233800.Wm82.a4.v1	TMG8dpi	0.421034	1	0.728618	20.7056	34.6402	0	1	0.255901	13.5614	16.2348	0.290481	1	0.705757	10.4128	16.9826	1.35176	1	1.97604	3.88189	15.3701	0.426646	1	1.03549	8.6805	14.1364	0	1	-0.183822	9.65439	7.88112	-0.0219503	1	-0.962579	6.3187	2.75468	1.42042	1	2.13523	2.37944	10.5999
Glyma.02G237300.Wm82.a4.v1	TMG2dpi	0	1	0.891379	0.336777	0.66243	0.5	1	0.685766	14.5642	23.4974	0	1	-0.0948901	51.2392	47.7716	-0.00577356	1	-0.168832	36.4768	31.8755	0	1	1.46358	0	0	1.02308	1	2.72633	0.156604	1.15916	0.351163	1	0.589516	17.779	23.8818	0	1	0.164037	27.7591	30.6141
Glyma.02G242900.Wm82.a4.v1	BRS8dpi BRS1dpi	1.67693	1	2.55034	0.861592	5.3868	0.4	1	0.789394	5.43888	9.45364	-0.214914	1	-0.681383	7.24784	4.48186	1.29611	1	2.02279	1.50664	6.22416	0.834107	1	1.32608	2.08102	4.15191	0.182648	1	0.930423	2.12486	3.81283	0	1	0.443414	4.71832	5.70327	0.356207	1	0.922824	2.98215	5.60162
Glyma.02G243300.Wm82.a4.v1	TMG1dpi	0	1	0.92231	2.62465	5.1626	0	1	0.61618	3.95381	6.12939	0	1	0.715676	4.59978	7.6284	0.708485	1	1.70925	2.37305	8.03867	1.24785	1	3.46358	0.173342	2.67132	0	1	1.39618	1.7163	4.41872	0.0554128	1	1.04288	3.71985	6.88393	0.687916	1	1.49159	3.17956	9.02809
Glyma.02G244000.Wm82.a4.v1	TMG8dpi	0	1	-1.84198	0.546303	0.0895467	0	1	-1.20096	0.568959	0.189006	0	1	-0.0850153	0	0	0	1	-2.39028	0.405279	0	0	1	2.46358	0	0.211816	0	1	0.141369	0.381052	0.367891	0	1	-0.726511	0.196638	0	-1.50384	1	-3.25708	2.72744	0.192732
Glyma.02G247100.Wm82.a4.v1	TMG4dpi	0	1	1.96538	0	0.467531	0	1	0.214081	0.282913	0.328939	0	1	-0.0850153	0	0	0	1	-2.65332	0.881667	0	0	1	0.463581	0.167446	0	0.471649	1	3.63322	0	1.70737	1.50926	1	4.55889	0	3.32489	0	1	-0.172196	1.3961	1.17398
Glyma.02G248100.Wm82.a4.v1	BRS8dpi	0	1	-0.0346209	0	0	0	1	1.79904	0	0.349127	0	1	-0.0850153	0	0	3.25019	1	6.04017	0	11.9243	0	1	1.46358	0	0	0	1	0.463297	0	0	0	1	0.858451	0	0	0	1	1.8722	0	0.356009
Glyma.02G249600.Wm82.a4.v1	BRS4dpi TMG2dpi	0.183842	1	0.627509	6.62033	10.3452	0	1	0.185512	6.63223	7.55851	-2.49471	1	-4.20049	3.50648	0.129084	-1.1116	1	-1.42119	32.7423	11.9646	0.58911	1	0.640459	1.71006	2.0535	1.89248	1	2.78522	1.07747	7.33136	0.271243	1	2.31788	0.238294	1.28621	0	1	0.152935	20.3498	22.2661
Glyma.02G257300.Wm82.a4.v1	TMG4dpi	0	1	0.135304	4.30571	4.77001	0	1	-0.605346	3.93203	2.56838	0	1	-0.214298	1.57279	1.34615	0.246428	1	1.15404	0.93624	2.11566	0	1	-0.584782	4.70675	2.41781	0	1	0.674801	1.91589	2.86622	-1.12725	1	-3.99953	1.49637	0	0	1	-0.985783	1.22089	0.576183
Glyma.02G258467.Wm82.a4.v1	TMG2dpi	0	1	0.965379	1.21533	2.49917	0	1	-0.785919	0.887654	0.458695	0	1	-0.0850153	0	0	0	1	1.93164	0	0.345586	0.071262	1	0.174074	2.45173	2.05621	1.05843	1	2.9658	0.231192	2.38087	0	1	-0.141549	0.357913	0.193185	0	1	-1.29773	0.194681	0
Glyma.02G259300.Wm82.a4.v1	TMG1dpi	0.856293	1	1.42481	4.21148	11.5589	0	1	0.410478	4.10928	5.48939	0	1	-0.300744	6.49965	5.24207	-0.281604	1	-0.669	20.0538	12.3563	1.32207	1	2.06304	3.31184	11.1645	0	1	-0.20808	4.30386	3.4297	0	1	0.56627	6.23985	8.2202	-0.089744	1	-0.408151	24.5064	18.1404
Glyma.02G265200.Wm82.a4.v1	BRS8dpi TMG8dpi	0	1	0.380417	0.41658	0.614549	0	1	-0.370881	0.371877	0.216188	0	1	-0.821981	0.778741	0.365514	-1.65093	1	-3.31628	8.57595	0.651515	0	1	-0.121382	0.440201	0	0	1	-1.12167	0.435853	0	0	1	-1.14155	0.674753	0	-1.93459	1	-2.50234	44.2261	7.49529
Glyma.02G268200.Wm82.a4.v1	BRS8dpi TMG1dpi TMG2dpi	1.15807	1	1.55034	7.91929	23.5367	0.7	1	0.994913	11.4976	23.0329	0.141844	1	0.522667	10.1676	14.5843	3.24763	1	3.79105	3.29258	46.0032	2.25225	1	2.83945	3.77035	21.8648	1.73156	1	2.28496	3.82416	17.6985	0.860793	1	1.3365	7.79972	17.6513	0.967509	1	1.42651	5.59708	14.9211
Glyma.02G268400.Wm82.a4.v1	BRS8dpi TMG1dpi	0.558504	1	1.11885	5.22884	11.5706	0.7	1	1.23917	5.44569	13.0025	0	1	0.530321	4.68367	6.78623	2.63719	1	3.35118	2.30319	24.1924	1.84776	1	2.52587	3.79866	17.7394	1.00821	1	1.79772	2.50743	8.36285	0.81281	1	1.50698	4.23469	10.8571	0.208184	1	0.765889	5.7585	9.68467
Glyma.02G275000.Wm82.a4.v1	TMG4dpi	0	1	-0.297655	2.84629	2.31664	0	1	0.0696913	1.75231	1.83365	0	1	-0.776893	1.83474	1.0334	0	1	-0.504455	2.40279	1.63733	0	1	-0.905653	3.11139	1.14163	0	1	-1.12167	2.66991	1.05751	-1.12725	1	-2.99953	2.96752	0.171615	0	1	0.145217	2.68063	2.90858
Glyma.02G305400.Wm82.a4.v1	BRS8dpi TMG2dpi	0	1	0.702345	2.11761	3.55274	0	1	0.133911	4.00314	4.39583	0	1	-0.261893	2.91073	2.40451	-1.47071	1	-2.04925	20.6536	4.80546	0	1	-0.343774	2.63257	1.44892	1.40007	1	3.04826	0.521315	4.86532	0.41602	1	1.99595	1.21059	4.57395	0	1	0.233796	11.9624	13.843
Glyma.03G003000.Wm82.a4.v1	BRS1dpi	1.26562	1	4.21331	0	0.860283	0	1	0.83557	0.520576	0.958339	0	1	0.0669878	0.363376	0.383752	0.471792	1	2.03118	0.324463	1.46938	0	1	1.04854	0.154055	0.226104	0.0700148	1	1.87833	0.254222	0.981767	0.706447	1	0.720948	0.524756	0.764748	0	1	-0.364841	0.42815	0.308599
Glyma.03G005600.Wm82.a4.v1	BRS4dpi	0.444225	1	2.08086	0.397278	1.95358	0	1	0.0696913	1.41859	1.48443	2.32468	1	4.03046	0.148532	3.55551	-0.320987	1	-0.891479	8.04597	4.22504	0	1	2.46358	0.083961	0.554527	0	1	2.4633	0	0.321042	0	1	2.44341	0	0.277862	0.0281049	1	0.516718	6.02029	8.49352
Glyma.03G005700.Wm82.a4.v1	BRS1dpi	-2.12574	1	-4.98882	2.21027	0	-0.4	1	-3.48636	0.789233	0	0	1	-0.0850153	0	0	0	1	0.391075	0.573897	0.768172	0	1	1.46358	0	0	0	1	0.463297	0	0	0	1	0.858451	0	0	0	1	-1.52012	0.389465	0.0779767
Glyma.03G008300.Wm82.a4.v1	TMG8dpi	0	1	-0.392173	2.68903	2.04958	0	1	-0.184468	1.68033	1.46528	0	1	-0.307408	1.2567	1.00275	-0.964023	1	-1.73821	5.16176	1.47194	0	1	0.0306214	1.84698	1.40752	0	1	-0.199668	1.26605	0.995966	0	1	-0.0346336	1.81481	1.52811	-1.09567	1	-2.09979	3.9683	0.853806
Glyma.03G015900.Wm82.a4.v1	BRS8dpi	0	1	-0.520048	0.552785	0.362437	0	1	2.53601	0	0.382498	0	1	-0.406943	0.344453	0.242512	1.17913	1	2.99054	0.205044	2.30543	0.0485419	1	0.293656	0.778839	0.642988	0	1	0.948724	0.385573	0.744512	0	1	-2.31147	0.795886	0	0	1	2.8722	0	0.487547
Glyma.03G016400.Wm82.a4.v1	BRS1dpi	1.43092	1	4.3577	0	3.15262	0.1	1	0.991689	2.86157	5.82245	0	1	0.271129	3.59542	4.35956	0.81326	1	2.39108	0.891777	5.34761	0	1	-0.121382	0.338732	0	0.100725	1	0.141369	1.50924	1.51108	0.636057	1	0.665806	1.21151	1.68151	0.533306	1	1.55027	1.97695	5.93723
Glyma.03G017300.Wm82.a4.v1	TMG8dpi	0	1	0.550342	0.280648	0.460021	0	1	0.799044	0.250531	0.485483	-0.435594	1	-3.54445	0.874389	0	0	1	-0.0683564	0.312301	0.292615	0	1	-0.121382	0.197707	0	0	1	-0.858631	0.391509	0.125996	0	1	-1.14155	0.303052	0	-1.1783	1	-4.10508	1.64841	0
Glyma.03G019000.Wm82.a4.v1	BRS8dpi	0	1	-0.114791	5.62322	5.22869	0	1	-0.238431	4.70035	3.9794	0	1	0.14945	0.764499	0.852221	1.24327	1	2.25357	0.68263	3.4112	0	1	0.0206373	4.64561	3.68664	0	1	-0.509222	5.50898	3.58023	0	1	0.0189159	1.82164	1.60894	0	1	-0.368116	2.7924	2.11008
Glyma.03G031200.Wm82.a4.v1	TMG1dpi	0	1	0.392194	8.11786	10.7781	0	1	0.510474	6.76362	9.68954	0	1	-0.0449379	17.8309	17.2133	0	1	0.199339	15.3569	17.3513	-1.44272	1	-3.12138	10.1508	0.629502	0	1	0.0552122	9.6259	9.29343	0	1	-0.223079	13.1489	9.93605	0.305458	1	0.641585	20.8604	32.076
Glyma.03G038100.Wm82.a4.v1	TMG2dpi	0	1	0.635231	2.28228	3.63409	0	1	0.100125	7.56737	8.12168	0.146816	1	0.675034	6.19647	9.91721	1.15353	1	1.65013	6.53064	20.3966	0.750411	1	2.72662	0.45937	2.78111	1.44232	1	3.00762	0.568541	4.97673	0	1	0.417879	6.57194	7.79126	0.925567	1	1.47279	4.78755	13.2278
Glyma.03G038200.Wm82.a4.v1	BRS8dpi	0.444225	1	2.08086	0.356537	1.75324	0	1	0.498811	3.43739	4.88475	0.119271	1	0.661698	3.86569	6.1315	1.74735	1	2.26634	3.4914	16.8027	0.503112	1	3.20055	0.150701	1.49298	0.792519	1	2.22883	0.671458	3.16931	0.102096	1	0.706448	3.003	4.36392	0.765517	1	1.25506	4.20924	9.96208
Glyma.03G038300.Wm82.a4.v1	BRS8dpi TMG2dpi	0	1	0.424811	0.727388	1.02196	0	1	0.815532	2.59733	4.63768	0.381422	1	1.1014	2.71951	5.92636	1.68192	1	2.35014	2.89082	14.9514	0	1	2.46358	0.329414	1.69217	1.15756	1	3.04826	0.21744	2.37921	0.0724445	1	0.610524	4.1517	5.63254	0.741907	1	1.33454	4.02824	10.1181
Glyma.03G038500.Wm82.a4.v1	BRS8dpi	0	1	0.795454	0.86809	1.60079	0	1	0.571633	3.00288	4.50504	0	1	0.563512	3.65125	5.42695	1.53926	1	2.18219	3.381	15.5	0	1	2.63351	0.343992	2.01949	0.516651	1	2.31129	0.454126	2.4845	0.16789	1	0.683365	3.98391	5.69207	1.05637	1	1.68717	3.34608	10.7955
Glyma.03G042300.Wm82.a4.v1	TMG8dpi	0	1	-0.0346209	0	0	0	1	0.214081	0	0	0	1	-1.66998	0.191967	0	0	1	-0.0683564	0	0	0	1	1.46358	0	0	0	1	0.463297	0	0	0	1	0.858451	0	0	1.06813	1	4.09459	0	1.41292
Glyma.03G044900.Wm82.a4.v1	BRS8dpi BRS1dpi BRS2dpi TMG1dpi TMG2dpi	3.02211	1	5.82336	0	8.45187	1.5	1	3.32956	0.269179	3.91214	0.565795	1	2.61542	0.140921	1.58744	4.02366	1	6.78962	0	18.0777	2.36403	1	5.37047	0	4.91038	1.49858	1	3.33777	0.315488	4.26428	0.642717	1	3.85845	0	1.84537	0	1	0.479881	1.72682	2.39356
Glyma.03G061300.Wm82.a4.v1	BRS1dpi	1.63201	1	2.42481	1.8151	10.2907	0.8	1	1.02894	26.0204	53.304	-0.0232744	1	-0.223006	58.9798	50.3074	-0.0366383	1	-0.243111	66.5352	55.2164	0	1	0.582225	7.78489	9.19029	0.396099	1	0.918976	7.70801	13.6612	0.877462	1	1.12149	39.6611	77.1037	0	1	0.123427	52.4903	56.2758
Glyma.03G065500.Wm82.a4.v1	BRS8dpi	0	1	-0.235318	4.52576	3.86535	0	1	-0.493365	6.80438	4.82099	0.241952	1	0.719589	4.11883	6.79246	1.43495	1	2.23745	1.12652	5.46381	0	1	-0.758812	5.22286	2.35507	0.514402	1	1.14137	2.7414	5.69445	0	1	-0.392092	4.37262	2.91548	0	1	-0.483282	2.99052	2.07986
Glyma.03G073776.Wm82.a4.v1	TMG1dpi	1.18826	1	1.61071	5.22921	16.23	0.3	1	0.550223	24.4316	35.8779	0.199237	1	0.362312	46.2106	59.1699	0.291964	1	0.468769	45.494	61.8859	1.91122	1	2.39945	4.87985	20.6963	1.13191	1	1.4633	10.516	27.1655	0.855036	1	1.04434	43.1199	79.4412	0.338427	1	0.506825	43.9771	61.5263
Glyma.03G088800.Wm82.a4.v1	BRS8dpi	0	1	-1.84198	0.576615	0.130867	0	1	-0.321972	1.10867	0.874701	0	1	0.73056	0.994989	1.67347	1.32439	1	2.63208	0.444219	2.95977	0.0381429	1	0.656226	0.28122	0.309557	0	1	0.200262	0.232035	0.238956	0.0929151	1	0.147958	0.814229	0.775562	0.329355	1	1.08078	1.13327	2.39416
Glyma.03G107500.Wm82.a4.v1	BRS8dpi BRS4dpi	0	1	0.43931	1.66969	2.31827	0	1	-0.648415	1.66587	1.01941	-1.29505	1	-4.25494	1.56063	0	1.04556	1	3.01911	0.109294	1.63848	0.633504	1	0.698046	1.66057	2.05639	0	1	0.785225	1.54141	2.51336	0	1	-1.46348	0.954517	0.171735	0	1	0.609164	0.951858	1.45531
Glyma.03G132900.Wm82.a4.v1	TMG4dpi	0.43824	1	1.8529	0.871096	3.42683	0.3	1	1.25361	1.46884	3.61651	0.336497	1	1.02034	2.89493	5.94467	0.681413	1	1.29843	3.98508	9.78882	0.629176	1	1.66521	1.94325	4.95362	0.563955	1	1.65594	1.31646	4.04111	1.72879	1	2.46252	2.50836	12.6928	0.24058	1	0.63356	10.9151	16.6975
Glyma.03G139300.Wm82.a4.v1	TMG8dpi	0	1	-0.0346209	0	0	0	1	0.214081	0	0	0	1	-0.0850153	0	0	0	1	-0.0683564	0	0	0	1	1.46358	0	0	0	1	0.463297	0	0	0	1	0.858451	0	0	-1.20867	1	-2.88269	1.36212	0.140255
Glyma.03G141500.Wm82.a4.v1	BRS8dpi	0	1	0.17183	1.02704	1.17842	0	1	-0.955844	1.29884	0.621822	0	1	-0.34805	1.35993	1.05133	-1.31584	1	-3.12725	2.28575	0.178472	0	1	-0.410888	0.904393	0.398209	0	1	-1.4753	1.97001	0.576355	0	1	-1.08015	2.03321	0.748253	0	1	-0.560761	1.28188	0.815246
Glyma.03G143700.Wm82.a4.v1	BRS8dpi	0.262577	1	0.485636	26.0551	36.7806	0.2	1	0.52909	12.7649	18.4806	1.06392	1	1.49995	4.69073	13.3307	2.3447	1	2.72384	6.19656	40.6417	1.21986	1	1.50525	19.7594	44.7804	0.962754	1	1.28835	11.5803	26.481	0.160082	1	0.591167	10.0217	13.4631	0.725946	1	1.00509	13.7491	27.2124
Glyma.03G144400.Wm82.a4.v1	BRS4dpi	0	1	-2.61958	0.890207	0	0	1	-0.785919	1.11255	0.554378	1.21523	1	4.16291	0	2.8119	0	1	1.27957	1.98122	5.0121	0	1	-0.121382	0.376273	0	-0.547752	1	-3.5367	2.79418	0	0	1	-2.72651	2.1148	0	0	1	0.424739	4.54897	6.02993
Glyma.03G146400.Wm82.a4.v1	BRS1dpi	-1.54914	1	-2.16015	12.3143	2.71012	-0.7	1	-2.07543	3.30553	0.715033	0	1	-0.0850153	0	0	0	1	-0.805322	0.383305	0.179572	0	1	-0.784347	6.82474	3.00497	-0.276253	1	-1.09742	5.22567	2.20364	0	1	-2.60098	0.929882	0	0	1	0.0242013	0.379346	0.364564
Glyma.03G147700.Wm82.a4.v1	BRS8dpi TMG1dpi	0.870264	1	1.26084	20.8157	50.553	0.8	1	1.23455	19.7196	46.7374	0.55354	1	0.958486	19.2576	37.4599	1.71368	1	2.13504	16.5453	72.1968	2.13685	1	2.54395	21.3226	99.8143	1.33878	1	1.73632	21.112	66.0834	0.725943	1	1.15885	24.5417	49.0245	0.682204	1	0.990035	34.9945	68.5656
Glyma.03G159700.Wm82.a4.v1	TMG1dpi	0	1	-1.77159	0.625491	0.136702	0	1	1.21408	0.248164	0.64921	0	1	1.78945	0.129919	0.609797	0	1	0.346681	0.386688	0.507238	1.24785	1	4.46358	0	1.13176	0	1	0.463297	0	0	0	1	2.44341	0	0.243043	0	1	-0.828242	0.734774	0.367782
Glyma.03G160400.Wm82.a4.v1	BRS8dpi TMG8dpi	0	1	2.55034	0	0.887947	0.7	1	2.79904	0.161195	2.06161	0.39383	1	2.03046	0.843887	3.96092	1.61455	1	4.51661	0	4.33025	0	1	1.46358	0	0	0	1	-1.12167	0.377852	0	0	1	0.858451	0.584961	0.947208	1.24438	1	3.09459	0.318181	3.82227
Glyma.03G162400.Wm82.a4.v1	BRS8dpi	0	1	-0.449658	1.27222	0.89372	0	1	0.214081	0	0	0	1	-0.0850153	0	0	1.80368	1	4.68653	0	4.92689	0	1	1.72662	0.768205	2.11403	0	1	0.463297	0	0	0	1	-1.14155	0.588764	0	0	1	0.965308	0.640499	1.34649
Glyma.03G162500.Wm82.a4.v1	BRS8dpi	0	1	-0.0346209	0	0	0	1	0.214081	0	0	0	1	1.49995	0	0.271006	3.45296	1	6.23542	0	12.5595	0	1	1.46358	0	0	0	1	0.463297	0	0	0	1	0.858451	0	0	0	1	2.28724	0	0.490349
Glyma.03G162700.Wm82.a4.v1	BRS8dpi	0	1	0.380417	2.28678	3.04278	0	1	0.799044	1.56106	2.79234	0	1	-0.34805	6.6637	5.19319	1.56567	1	2.05775	7.6341	31.6971	0.642833	1	2.31158	1.27929	5.31986	0	1	0.6008	1.26666	1.81172	0.0649007	1	0.103564	3.77663	3.5281	0.385778	1	0.839777	10.5477	18.6504
Glyma.03G169450.Wm82.a4.v1	TMG8dpi	0	1	1.08086	0.461262	1.08875	0	1	-0.370881	0.905882	0.670255	0	1	-0.135641	2.41435	2.18549	0	1	-0.331391	1.74518	1.34661	1.29365	1	1.31158	0.877351	1.7169	0.141367	1	0.17379	0.965206	0.993994	0	1	0.035329	2.19157	1.93568	-1.01301	1	-2.96069	1.463	0.0976382
Glyma.03G185500.Wm82.a4.v1	TMG2dpi	0	1	1.96538	0	0.111419	0.6	1	1.05315	3.00028	6.27127	0	1	-0.031576	13.0598	12.7236	-0.0487851	1	-0.4089	8.1524	6.02419	0	1	1.46358	0	0	1.47435	1	3.4633	0.0395106	0.762919	0.012152	1	0.396108	7.54395	8.84811	0.0421261	1	0.357006	7.35288	9.27259
Glyma.03G187900.Wm82.a4.v1	BRS8dpi	0	1	1.28731	0.0737533	0.290141	0	1	1.21408	0.0658389	0.22965	0	1	1.49995	0	0.129425	2.2996	1	5.1411	0	2.76834	0	1	1.46358	0.0779353	0.171577	0	1	-0.536703	0.385828	0.198668	0	1	1.99595	0.318564	1.2896	0	1	-0.542839	0.97469	0.624472
Glyma.03G201100.Wm82.a4.v1	TMG1dpi	0	1	1.18777	1.18192	2.90601	0.6	1	1.1089	8.30885	18.0944	0.00815075	1	0.487874	10.9092	15.2964	0.799825	1	1.43172	5.58973	15.096	1.33899	1	3.27094	0.468353	4.46806	0.0749363	1	0.890718	4.32812	7.56134	0.394051	1	0.998176	9.25301	16.5331	0.569611	1	1.09797	7.80989	16.5747
Glyma.03G201302.Wm82.a4.v1	BRS8dpi	0	1	-0.204546	0.972261	0.836677	0.5	1	1.49948	1.62736	4.79336	0	1	0.0246092	4.203	4.26539	2.74657	1	3.96727	1.21716	20.6546	0	1	0.726615	0.513695	0.565457	0	1	0.463297	0.762932	0.982109	0.608997	1	2.25077	0.918642	4.25008	0	1	0.287236	2.14149	2.57255
Glyma.03G201500.Wm82.a4.v1	BRS8dpi	0	1	1.87227	0.370395	1.69996	0.5	1	1.26853	2.7554	6.79179	0	1	0.229093	4.15443	4.87487	2.30456	1	3.14369	1.92347	17.7647	0.978153	1	1.04854	0.913261	1.43612	0	1	1.38083	1.03342	2.6606	0	1	0.403885	4.79957	5.61296	0	1	0.661631	2.82821	4.44288
Glyma.03G201550.Wm82.a4.v1	BRS8dpi	0	1	-0.0346209	0.829451	0.815752	0.5	1	1.47712	1.7277	5.02194	0	1	0.121436	4.91007	5.33702	2.70861	1	3.63208	1.84601	24.215	0	1	0.726615	0.584322	0.6432	0	1	1.04826	0.723189	1.48952	0.693624	1	2.31788	1.04494	5.07613	0	1	0.35435	2.43592	3.07256
Glyma.03G209000.Wm82.a4.v1	BRS8dpi	0	1	-0.712693	2.14445	1.28376	0	1	-0.0920219	5.57654	5.22573	0	1	0.133625	4.70595	5.1539	-1.05393	1	-2.09584	5.39516	1.16656	0	1	0.0161218	2.85719	2.16903	0	1	-0.336404	4.48734	3.26496	0	1	-0.185943	6.54422	5.05388	0	1	-0.683618	3.94298	2.36833
Glyma.03G226000.Wm82.a4.v1	TMG8dpi TMG1dpi	0	1	-0.131918	9.73435	8.94465	-0.2	1	-0.479193	30.1922	21.6819	0.68848	1	1.33532	2.19162	5.61093	0	1	-0.0683564	0	0	-2.24587	1	-3.79381	11.4125	0.495889	0	1	0.238591	7.65712	8.4214	0.250455	1	0.327937	1.91815	2.11208	1.29828	1	4.28724	0	1.12803
Glyma.03G244300.Wm82.a4.v1	BRS8dpi	0	1	2.55034	0	0.412527	0	1	-0.785919	0.0748887	0	0	1	-0.0850153	0	0	-1.45126	1	-2.45538	6.25465	1.04962	0	1	1.46358	0	0	0	1	0.463297	0	0	0	1	0.858451	0	0	0	1	0.287236	5.76506	6.92551
Glyma.03G246000.Wm82.a4.v1	BRS8dpi	0	1	-0.120778	2.74757	2.54324	0	1	0.307191	1.04602	1.30007	0	1	0.536473	0.944158	1.38265	1.04556	1	3.01911	0.0449627	0.674055	-0.0523091	1	-1.22673	2.98876	0.939976	0	1	-0.496061	1.43735	0.925134	0	1	-2.14155	0.305417	0	0.0648419	1	0.0945906	0.249191	0.256586
Glyma.03G247500.Wm82.a4.v1	BRS8dpi BRS1dpi TMG8dpi TMG1dpi TMG2dpi TMG4dpi	1.06791	1	2.09783	2.92696	13.4336	0.8	1	1.46784	8.2741	23.291	0.381422	1	1.1014	6.3835	13.9109	1.55437	1	2.72014	2.71424	19.0736	2.33414	1	3.69624	2.3197	26.1018	1.8639	1	3.04826	2.55198	21.3533	1.36081	1	2.34388	3.6874	17.4861	1.28013	1	2.6719	1.71917	11.875
Glyma.03G249100.Wm82.a4.v1	BRS2dpi TMG8dpi TMG1dpi TMG2dpi	0.80846	1	1.80188	2.22934	8.26411	1.3	1	2.01245	3.36788	14.0613	0.953039	1	1.73212	3.20574	10.984	0.764742	1	1.39108	6.67903	17.5224	1.83808	1	3.78551	0.362423	5.58519	3.4117	1	6.21818	0	12.2412	0.772416	1	1.73292	3.14802	9.59527	1.5355	1	2.1877	4.38152	20.1464
Glyma.03G252200.Wm82.a4.v1	TMG8dpi	0	1	0.352402	1.56825	2.0359	0	1	-0.370881	1.62396	1.23707	0	1	-1.08502	0.996756	0.440323	0	1	-0.942825	0.698052	0.327025	0.183472	1	0.293656	1.12688	1.02153	0	1	-0.214775	1.50954	1.18282	0	1	0.0808437	0.745116	0.658114	-1.25442	1	-3.1722	1.16062	0.0663922
Glyma.03G253700.Wm82.a4.v1	TMG2dpi	0	1	-0.0346209	0	0	0	1	0.384006	0.494817	0.657506	-0.830624	1	-2.08502	3.18258	0.694788	0	1	1.51661	0	0.165124	0	1	1.46358	0	0	-1.15071	1	-4.06027	1.82268	0	0	1	-0.726511	3.50579	1.79996	0	1	-1.29773	1.8139	0.670467
Glyma.04G010600.Wm82.a4.v1	BRS1dpi BRS2dpi	-1.88406	1	-2.30622	16.1412	3.25029	-2	1	-3.10785	4.6605	0.497129	0	1	-1.08502	0.0447682	0	0	1	-0.0683564	0.213195	0.199756	0	1	-0.476477	8.30045	4.67984	0	1	-0.225501	5.36205	4.2576	0	1	-0.804514	0.930965	0.418745	0	1	-0.566913	1.94114	1.26732
Glyma.04G011400.Wm82.a4.v1	TMG4dpi	0	1	-0.350648	7.76458	6.10907	0	1	0.641502	3.23464	5.10404	-0.319651	1	-1.23702	4.71733	1.93029	0	1	0.738999	1.58406	2.69856	0	1	-0.469305	5.60665	3.01053	0	1	-0.536703	6.90524	4.35735	-1.23267	1	-3.09575	4.19222	0.226277	0	1	-1.39084	3.53446	1.23268
Glyma.04G015900.Wm82.a4.v1	BRS8dpi	0	1	0.187772	0.856006	0.994935	0	1	0.214081	1.04202	1.21154	0	1	-1.66998	0.145472	0	-1.49691	1	-2.4972	5.97511	0.973646	0	1	1.46358	0	0	0	1	1.04826	0.0814191	0.209619	0	1	0.858451	0	0	0	1	0.0511683	3.56518	3.62392
Glyma.04G032200.Wm82.a4.v1	BRS1dpi	-1.14854	1	-4.12208	3.49406	0	0.1	1	1.89215	0.779779	3.3999	0	1	-0.319481	3.87819	3.06575	-0.318994	1	-2.29075	3.15912	0.455382	0	1	-1.34377	1.38457	0	0	1	-0.65218	2.74179	1.47061	0	1	-0.279052	2.35812	1.52737	0	1	1.50963	0.961999	3.00466
Glyma.04G042100.Wm82.a4.v1	BRS8dpi	0	1	-0.318414	2.71872	2.17867	0	1	-0.423349	1.16854	0.836094	0	1	-0.728871	2.2588	1.32525	3.33473	1	5.12147	0.11205	7.55908	0.86337	1	1.19056	2.97928	5.38773	0.200261	1	0.222289	1.26423	1.35618	0	1	-0.841988	2.7183	1.23246	0	1	-1.71276	0.266144	0
Glyma.04G042500.Wm82.a4.v1	TMG4dpi	0.259488	1	1.85846	0.281779	1.15469	0	1	0.673513	1.97041	3.16836	0	1	0.0558472	1.66804	1.73067	0	1	-0.129757	1.20198	1.07725	0.846908	1	0.878618	1.1414	1.6388	0.46095	1	1.38529	0.884448	2.21381	1.48812	1	3.18038	0.202849	1.9708	0	1	-0.278361	1.48955	1.19292
Glyma.04G045200.Wm82.a4.v1	BRS1dpi TMG1dpi	1.51958	1	2.81338	0.814678	6.32075	0.4	1	0.93318	5.17159	9.95894	0	1	0.0728135	14.5525	15.2493	0	1	0.181816	16.9225	18.8759	-1.30539	1	-3.12138	4.49566	0.210581	0	1	0.000953682	5.77717	5.36428	0	1	0.17256	14.3687	14.4032	0	1	0.349971	14.2755	17.9154
Glyma.04G055300.Wm82.a4.v1	TMG2dpi	0	1	0.341528	8.34945	10.7107	0	1	0.373559	12.3144	16.0134	-0.435031	1	-0.988339	16.9654	8.44077	-1.34174	1	-1.82792	38.7805	10.598	0	1	-0.121382	4.98685	3.37805	1.28183	1	2.22883	2.6587	12.2232	0	1	-0.0522814	9.01599	7.61703	0	1	0.33163	15.1921	18.8264
Glyma.04G057300.Wm82.a4.v1	BRS1dpi	-1.1441	1	-2.97322	0.923079	0.0825303	0	1	-1.59327	0.224734	0.0435492	0	1	-0.0850153	0.0392176	0.0368148	0	1	0.931644	0.093381	0.218737	0	1	-2.78435	0.79807	0	0	1	-2.34406	0.263396	0	0	1	2.44341	0	0.14673	0	1	-0.127802	0.1109	0.0888153
Glyma.04G061200.Wm82.a4.v1	TMG1dpi	0	1	-0.292602	12.6853	10.421	0	1	0.195056	15.1876	17.4261	0	1	-0.295912	17.3667	14.0766	0	1	0.0788696	9.96429	10.3476	-1.26126	1	-2.52637	11.1968	1.38874	0	1	-0.376762	11.2424	8.04004	0	1	-0.416556	9.66918	6.39327	0.00130346	1	0.470458	6.24555	8.52939
Glyma.04G061400.Wm82.a4.v1	BRS1dpi	1.77707	1	3.66582	0.10868	2.67213	0.1	1	0.886507	3.00755	5.64006	0	1	-0.599588	4.97749	3.24216	0	1	1.58372	0.725627	2.3796	0	1	1.04854	0.344527	0.505657	0.301185	1	2.14137	0.454833	2.19562	0.706447	1	0.720948	1.17356	1.71028	0	1	0.746667	1.43627	2.41552
Glyma.04G067000.Wm82.a4.v1	TMG1dpi	0	1	0.578356	4.53061	6.88621	0	1	0.035744	5.14746	5.2724	0	1	0.016268	6.92949	6.98678	0	1	-0.238281	8.09713	6.72785	-1.17207	1	-2.99585	6.23827	0.319389	0	1	0.251793	6.17666	6.84164	0	1	-0.431055	6.37481	4.08099	0.389827	1	0.98323	5.92697	11.6245
Glyma.04G077100.Wm82.a4.v1	BRS1dpi	-1.5445	1	-2.84198	3.66677	0.470375	-0.7	1	-3.69281	0.664146	0	0	1	-0.0850153	0	0	0	1	-0.0683564	0	0	-0.233801	1	-1.99585	1.79696	0.247253	0	1	-2.5367	0.389202	0	0	1	0.858451	0	0	0	1	-1.71276	0.140459	0
Glyma.04G112800.Wm82.a4.v1	BRS8dpi	0	1	-0.17664	3.98954	3.54394	0	1	-0.0893109	6.54842	6.14444	0	1	-0.821981	4.08982	2.25838	-1.73887	1	-2.29865	26.0642	5.09894	0.456678	1	1.8506	1.6319	4.79024	0.713742	1	1.85032	1.61579	5.71992	0	1	0.983982	1.38969	2.4753	0	1	-0.0285402	13.1526	12.6673
Glyma.04G113400.Wm82.a4.v1	BRS8dpi	0.385922	1	0.826216	6.05825	10.8772	0	1	0.284471	6.22566	7.60407	0	1	0.190619	2.43621	2.78143	1.85126	1	2.81617	0.940681	6.97763	0	1	-0.0689143	5.95513	4.42476	0	1	0.0227243	6.92818	6.54657	0	1	0.0283762	2.35812	2.09398	0.911754	1	1.65289	1.55161	4.92079
Glyma.04G120400.Wm82.a4.v1	BRS2dpi	-1.03854	1	-1.55463	12.4729	4.22436	-1.4	1	-3.20096	2.28588	0.171468	0	1	-0.0850153	0	0	0	1	0.346681	0.183837	0.258373	-0.209801	1	-1.53642	6.19728	1.53729	-0.208201	1	-1.2212	3.80264	1.44627	0	1	-0.141549	0.0891961	0	0	1	-1.71276	1.38273	0.349697
Glyma.04G121700.Wm82.a4.v1	BRS8dpi BRS1dpi BRS2dpi BRS4dpi TMG8dpi TMG1dpi TMG2dpi TMG4dpi	4.00551	1	6.77273	0	7.40651	2.7	1	3.96897	0.545088	9.43609	2.7588	1	3.85643	0.634144	10.0009	4.52318	1	6.15404	0.150996	15.7748	4.3546	1	7.16402	0	8.04952	4.33114	1	5.97637	0.14197	12.4273	4.33121	1	5.98773	0.146524	12.3376	2.58294	1	3.11505	2.33121	20.3213
Glyma.04G131100.Wm82.a4.v1	BRS8dpi	0	1	0.965379	0	0.109004	0	1	0.214081	0	0	0	1	-0.0850153	0	0	4.62035	1	7.37459	0	19.992	0	1	1.46358	0	0	0	1	0.463297	0	0	0	1	0.858451	0	0	0	1	0.287236	0	0
Glyma.04G134200.Wm82.a4.v1	TMG2dpi	0	1	0.702345	0.202996	0.399286	0.7	1	3.79904	0	1.15881	0.926034	1	3.91498	0	1.33584	0	1	2.93164	0	0.740781	0	1	1.46358	0	0	1.11411	1	4.16374	0	1.64041	0	1	1.44341	0.328801	0.887362	0	1	0.287236	0.357693	0.429693
Glyma.04G136700.Wm82.a4.v1	TMG1dpi	0	1	0.634173	4.3249	6.82793	0	1	-0.343401	7.82319	6.1427	0	1	0.277555	5.1062	6.19142	0	1	-0.543694	7.09239	4.74665	1.08972	1	2.02546	2.40533	7.9431	-0.0777496	1	-1.05608	5.00131	2.14603	0.334888	1	0.360952	2.82667	3.1841	0	1	-0.260252	3.71012	3.01144
Glyma.04G151301.Wm82.a4.v1	TMG8dpi	0	1	-0.0346209	5.80656	5.71065	-0.3	1	-1.09404	6.14782	2.80314	0.353542	1	1.46247	1.51459	4.38388	0	1	-0.805322	3.6064	1.97112	0	1	-0.343774	8.84697	5.34042	0	1	-0.0147504	5.36878	4.91054	0	1	0.0699553	5.3952	4.95843	-1.03484	1	-2.44068	6.18654	1.00044
Glyma.04G167900.Wm82.a4.v1	BRS8dpi BRS4dpi TMG4dpi	0.147846	1	0.687845	6.40714	10.4666	0	1	-0.148489	12.1178	10.9332	-1.2724	1	-2.64301	5.27813	0.762269	-1.65012	1	-2.1023	31.0569	7.02003	0.0230068	1	0.0850692	4.36062	3.53685	0.940253	1	1.63838	3.40859	10.092	1.78032	1	3.18038	0.938119	8.35486	-0.0747091	1	-0.438842	20.9532	15.1715
Glyma.04G190900.Wm82.a4.v1	BRS1dpi	1.95108	1	4.82336	0	3.08886	0.4	1	0.899973	6.80899	12.8065	-0.514591	1	-0.845236	28.3075	15.6486	-0.14501	1	-0.63446	14.1047	8.88836	0.367312	1	0.607971	4.38558	5.2189	0	1	0.429744	10.0928	12.6902	0.453656	1	0.782684	25.9204	39.8146	0	1	-0.34785	20.1603	15.552
Glyma.04G214000.Wm82.a4.v1	BRS8dpi	0	1	-0.167887	5.04613	4.51162	0	1	0.459194	3.5491	4.92006	0	1	-0.532474	4.14483	2.81754	-1.11358	1	-2.14928	9.18862	1.9132	0.57934	1	0.91926	5.49384	8.1818	0	1	0.463297	2.5598	3.29519	0.760408	1	1.69799	2.97216	8.82333	0	1	-0.425482	7.81387	5.6644
Glyma.04G220700.Wm82.a4.v1	TMG8dpi	0	1	-0.0346209	0	0	0	1	0.214081	0	0	0	1	-0.0850153	0	0	0	1	0.931644	0	0.0674953	0	1	1.46358	0	0	0	1	0.463297	0	0	0	1	0.858451	0	0	-1.09799	1	-4.03469	1.08364	0
Glyma.04G230400.Wm82.a4.v1	BRS2dpi BRS4dpi TMG8dpi TMG2dpi	0.786866	1	2.45081	1.01645	6.74775	1.3	1	2.28937	2.94898	15.2975	1.5926	1	3.08491	1.18758	11.8171	0.868417	1	2.51661	1.1311	7.68354	0	1	3.46358	0	1.77348	1.92884	1	4.85561	0	6.845	0.268676	1	2.0511	1.6464	6.6649	1.35762	1	2.91173	1.11942	9.68216
Glyma.04G249700.Wm82.a4.v1	BRS8dpi	0	1	0.128878	3.10296	3.43317	0	1	0.214081	1.15416	1.34193	0	1	-0.0850153	0.362536	0.340324	-2.07705	1	-2.73424	23.5951	3.37008	0	1	1.46358	0	0	0	1	3.27065	0	1.0448	0	1	0.858451	0	0	0.422263	1	0.883339	9.68228	17.6521
Glyma.05G007000.Wm82.a4.v1	TMG2dpi	0	1	1.15802	0.542767	1.33451	0	1	-0.955844	2.0996	1.03281	0	1	-0.0850153	0.676421	0.634978	0.0523536	1	1.93164	0.301992	1.41478	0	1	0.726615	0.382362	0.42089	-1.16075	1	-2.82211	3.59656	0.36551	-0.351587	1	-3.31147	1.66061	0	0	1	1.60916	0.0796996	0.382969
Glyma.05G021900.Wm82.a4.v1	BRS8dpi	0	1	0.550342	0.229999	0.377	0	1	-2.59327	0.410635	0	0	1	0.914985	0.0716587	0.201805	-1.68236	1	-3.59192	1.87689	0.0799354	0	1	-1.12138	0.405067	0	0	1	-0.273669	0.320853	0.206514	0	1	-0.141549	0.0827865	0	0	1	0.287236	0.540366	0.649136
Glyma.05G022100.Wm82.a4.v1	TMG1dpi	1.18324	1	1.8687	1.98461	7.50705	0.2	1	0.558036	10.5617	15.6075	0.299712	1	0.583363	15.9101	23.7759	0.944869	1	1.29892	10.023	24.3534	1.36554	1	2.30312	1.45187	5.85993	1.20733	1	1.78522	3.4341	11.2058	0.798236	1	1.17234	11.7867	23.7573	1.54782	1	1.90168	7.53207	27.8717
Glyma.05G033600.Wm82.a4.v1	BRS1dpi	1.7141	1	4.60924	0	5.51655	0.3	1	1.06823	5.21591	11.1586	0.0523028	1	0.727899	7.86424	13.1243	0.162038	1	1.03598	4.94146	10.2347	0	1	1.87862	1.23484	3.80596	0.741379	1	2.18576	2.20077	10.0729	0	1	0.349438	9.08547	10.2165	0.475735	1	1.25922	5.14782	12.368
Glyma.05G043500.Wm82.a4.v1	TMG8dpi	-1.31123	1	-1.98215	10.5537	2.6191	0	1	-1.00831	1.14463	0.511864	0	1	2.23691	0.0921904	0.778878	0	1	0.779641	0.439029	0.822709	0	1	-0.587045	2.91831	1.37673	0	1	-1.23714	1.23835	0.398527	0	1	0.443414	0.31952	0.344925	-2.27684	1	-5.10508	3.56286	0
Glyma.05G047100.Wm82.a4.v1	BRS8dpi	0	1	2.28731	0	0.550367	0	1	1.33961	1.2489	3.33977	0	1	-0.406943	1.17688	0.85927	1.80368	1	3.68653	0.155682	3.79257	0	1	0.463581	0.147835	0	0	1	2.04826	0	0.376852	0	1	-0.141549	0.755354	0.489248	0	1	0.727808	1.60237	2.66526
Glyma.05G051200.Wm82.a4.v1	BRS1dpi	-1.63109	1	-3.0119	10.9134	1.21181	-0.8	1	-3.78592	2.35701	0	0	1	-0.0850153	0	0	0	1	-0.0683564	0	0	0	1	-2.70634	3.16207	0	0	1	-2.34406	1.105	0	0	1	0.858451	0	0	0	1	2.28724	0	0.558899
Glyma.05G051300.Wm82.a4.v1	BRS8dpi	0.0187333	1	1.81338	0.36635	1.53127	0	1	-0.463991	0.572315	0.380242	0	1	-0.0850153	0	0	-2.20945	1	-4.06836	3.15944	0.095493	0	1	1.46358	0	0	0	1	-0.121666	0.19165	0.123354	0	1	0.858451	0	0	0	1	0.95466	1.29107	2.52029
Glyma.05G051400.Wm82.a4.v1	BRS8dpi	0	1	1.55034	0	0.107892	0	1	0.214081	0	0	0	1	-1.82198	0.461422	0.096256	-1.22398	1	-2.02988	4.45581	1.02944	0	1	0.463581	0.0579621	0	0	1	0.463297	0	0	-0.152598	1	-3.14155	0.88846	0	-0.0316599	1	-0.538735	5.60587	3.77352
Glyma.05G051500.Wm82.a4.v1	BRS8dpi TMG8dpi	0	1	-0.0346209	0	0	0	1	0.214081	0	0	0	1	-0.0850153	0	0	-1.18227	1	-4.15582	0.872516	0	0	1	1.46358	0	0	0	1	0.463297	0	0	0	1	0.858451	0	0	-4.29115	1	-5.92222	9.54173	0.103732
Glyma.05G057000.Wm82.a4.v1	TMG8dpi	0	1	-0.0346209	15.5089	15.2527	0	1	-0.098509	12.3787	11.552	-0.0915919	1	-0.699124	12.62	7.68439	-0.431205	1	-0.918609	25.7856	13.3167	0.618571	1	1.78551	2.89205	8.06477	0	1	0.200262	6.68147	7.12649	0.426307	1	1.31788	4.53154	10.2091	-1.42432	1	-2.29773	14.3069	2.70353
Glyma.05G057400.Wm82.a4.v1	BRS1dpi	1.01061	1	2.0463	1.38837	6.14447	0.2	1	0.838572	4.85425	8.76618	0	1	-0.246479	9.0838	7.61362	-0.985226	1	-1.43759	23.8181	8.5648	1.5239	1	1.88847	17.7274	52.485	0.381222	1	0.654029	34.1362	50.1759	0.543683	1	0.780063	51.8475	79.5043	0	1	0.057972	46.3798	47.5113
Glyma.05G060900.Wm82.a4.v1	BRS8dpi	0	1	0.412838	2.2308	3.01032	-0.5	1	-1.29181	3.24184	1.29231	0.562135	1	1.25602	1.40623	3.41398	1.08647	1	2.41707	0.519575	2.97503	0	1	-0.651896	2.79586	1.32758	0	1	0.506366	1.73694	2.3058	0	1	0.380404	2.12879	2.44924	-0.408502	1	-1.15637	3.0624	1.31779
Glyma.05G065700.Wm82.a4.v1	BRS8dpi BRS1dpi	-2.43394	1	-3.87592	11.1443	0.644719	-0.6	1	-2.10785	3.97936	0.816486	0	1	-0.599588	1.10291	0.690226	2.79528	1	4.47596	0.291794	9.43231	0	1	-0.121382	4.01776	2.74506	0	1	-0.072756	3.8409	3.35508	-0.0161621	1	-1.87851	2.68994	0.458498	0.171757	1	0.180321	1.50166	1.66516
Glyma.05G069701.Wm82.a4.v1	TMG8dpi	0	1	-0.0346209	0	0	0	1	0.214081	0	0	0	1	-0.0850153	0	0	0	1	0.931644	0	0.152589	0	1	1.46358	0	0	0	1	0.463297	0	0	0	1	0.858451	0	0	-1.09799	1	-3.03469	2.44982	0.154892
Glyma.05G082400.Wm82.a4.v1	BRS8dpi	-0.621633	1	-1.23625	2.08978	0.880827	0	1	0.459194	0.533007	0.738898	1.05483	1	1.82645	0.429293	1.57166	1.84495	1	2.67311	0.383321	2.53805	0	1	-1.34377	0.485335	0.106848	0	1	-0.591151	0.624704	0.371155	-0.890269	1	-2.7854	0.595149	0.0401544	0	1	-0.0346924	1.59838	1.53123
Glyma.05G083900.Wm82.a4.v1	BRS2dpi	0.066037	1	1.15802	1.82788	4.2868	1.2	1	4.21408	0	2.18907	0	1	0.762982	0.525689	0.986962	0	1	0.105673	5.94566	6.30388	0	1	-0.301954	2.37726	1.3084	0	1	-0.536703	1.02978	0.568121	0	1	-2.14155	1.06282	0	0	1	-1.40082	3.46862	1.19052
Glyma.05G084000.Wm82.a4.v1	BRS1dpi	1.27728	1	3.08086	0.371215	4.56355	0	1	0.214081	0	0	0	1	1.49995	0	0.325711	0.0472639	1	2.04712	0.413084	2.32227	1.29365	1	1.31158	1.76519	3.45432	0	1	-1.12167	0.38839	0	0	1	0.858451	0	0	-0.0633431	1	-3.1722	1.63527	0
Glyma.05G099300.Wm82.a4.v1	BRS8dpi BRS1dpi TMG1dpi	2.63553	1	5.45723	0	6.28036	0	1	0.773509	2.33205	4.06717	0.803543	1	2.04052	1.35653	5.98506	2.24963	1	3.96139	0.323003	7.26342	2.36403	1	5.37047	0	4.72682	0.454733	1	2.04826	1.06293	4.49581	0.738248	1	0.780449	2.82093	4.31407	0.915084	1	1.74667	2.42947	8.29468
Glyma.05G107500.Wm82.a4.v1	BRS8dpi TMG8dpi	0.43824	1	1.8529	1.77915	6.99908	0	1	0.415715	3.35294	4.51396	0	1	-0.200493	2.21726	1.90796	3.10576	1	4.77295	0.43996	17.5197	0.777959	1	2.46358	1.67114	7.81802	0	1	1.32579	2.0683	5.05872	0	1	0.858451	3.41544	5.53051	1.52392	1	2.54099	2.09	12.7627
Glyma.05G110600.Wm82.a4.v1	TMG1dpi	0	1	0.727219	1.82155	3.09435	0	1	-0.0251064	5.2478	5.15624	0	1	-0.290599	9.82849	7.9913	0	1	-0.263372	7.92372	6.47463	-1.16558	1	-2.85835	5.16206	0.385234	0	1	-0.536703	5.63085	3.56848	0	1	0.0548484	8.49371	7.81783	0	1	-0.0726602	11.161	10.4281
Glyma.05G114800.Wm82.a4.v1	BRS8dpi	0.11594	1	1.89138	0.594734	2.6321	0	1	0.799044	1.72547	3.08643	0	1	0.625478	1.38972	2.21778	1.61455	1	4.51661	0	3.56555	0	1	0.463581	0.157114	0	0	1	1.04826	0.155562	0.400505	0	1	-0.0346336	1.92664	1.55987	0	1	1.56734	0.785974	2.51782
Glyma.05G119500.Wm82.a4.v1	BRS1dpi	1.50704	1	4.42481	0	1.00998	0	1	0.546657	1.13502	1.67497	0	1	0.536473	0.548497	0.815245	0	1	1.21175	0.326507	0.8158	0.463579	1	0.615584	0.413401	0.455056	0.578917	1	2.57877	0.102329	0.790361	0	1	-1.72651	0.26403	0	0.172885	1	1.45716	0.473931	1.34568
Glyma.05G121600.Wm82.a4.v1	BRS8dpi	0	1	-0.0346209	0	0	0	1	0.214081	0	0	-0.0933673	1	-3.25494	1.15861	0	-1.37376	1	-3.06836	5.34513	0.484664	0	1	1.46358	0	0	0	1	0.463297	0	0	0	1	0.858451	0.334634	0.541862	-0.975705	1	-1.58348	17.3373	5.57577
Glyma.05G121700.Wm82.a4.v1	TMG8dpi	0	1	-0.0346209	0	0	0	1	0.214081	0	0	0	1	-0.0850153	0	0	0	1	-2.06836	0.721141	0	0	1	1.46358	0	0	0	1	0.463297	0	0	0	1	-0.726511	0.466522	0	-1.01817	1	-2.71276	5.89986	0.685882
Glyma.05G124900.Wm82.a4.v1	BRS8dpi BRS1dpi TMG1dpi	1.57881	1	2.25362	1.88562	9.34658	0.9	1	1.24075	8.95504	21.2935	1.1578	1	1.53322	6.97935	20.2508	2.67069	1	3.2322	2.76976	26.2662	1.09157	1	2.16402	1.19553	4.38664	1.2642	1	1.84439	3.31441	11.276	0.984633	1	1.49891	5.4569	13.8477	1.16045	1	1.65112	3.98713	12.4532
Glyma.05G125200.Wm82.a4.v1	TMG1dpi	0	1	0.282569	12.5552	15.4008	0	1	0.0825216	13.3632	14.1769	0.222219	1	0.546446	11.0903	16.161	0.208392	1	0.616441	8.13709	12.2994	-1.78812	1	-3.58081	4.73824	0.160483	0	1	-0.0444977	6.49585	5.85339	-0.289155	1	-1.01602	6.48076	2.7743	0.217704	1	0.737401	4.25445	7.00913
Glyma.05G136300.Wm82.a4.v1	TMG1dpi	-0.324535	1	-0.993979	2.57232	1.28325	0	1	-0.558508	2.69564	1.8186	0	1	-0.300744	2.47399	1.99531	0	1	-0.379285	4.02401	3.03183	-1.1005	1	-3.92874	1.61515	0	0	1	-0.282947	1.98924	1.5063	0	1	-0.417183	1.81152	1.17333	0	1	-0.357848	4.79537	3.66944
Glyma.05G144602.Wm82.a4.v1	BRS1dpi	1.7761	1	2.64345	1.09373	7.29913	0	1	0.279805	16.3889	19.9471	-0.347278	1	-0.625584	25.6302	16.5198	-0.194015	1	-0.52628	20.6904	14.0916	0	1	-0.121382	26.6646	19.4465	0	1	0.0660487	32.8585	32.0919	0.0859374	1	0.352857	32.7316	37.2921	-0.1032	1	-0.322688	40.0587	31.5026
Glyma.05G146400.Wm82.a4.v1	TMG8dpi	-0.285259	1	-2.25701	0.533758	0.0807604	0	1	-0.615994	0.549785	0.340922	0	1	0.567061	0.230259	0.360253	0	1	-1.65332	0.365513	0.0856183	0	1	-1.34377	0.260318	0	0	1	0.878334	0.0859158	0.165897	0	1	-2.31147	0.354688	0	-1.52349	1	-2.39084	3.43652	0.608374
Glyma.05G147000.Wm82.a4.v1	TMG8dpi TMG2dpi TMG4dpi	0	1	1.55034	0	0.225335	0	1	1.79904	0	0.237807	0	1	2.72234	0	0.603099	0.439892	1	3.51661	0	1.31389	0	1	3.04854	0	0.533012	2.65269	1	5.50769	0	4.93738	2.54136	1	5.44341	0	4.60716	4.0989	1	5.8722	0.100931	11.5185
Glyma.05G156300.Wm82.a4.v1	TMG2dpi	0	1	0.852904	1.3681	2.54938	-0.3	1	-1.30529	2.6997	1.0463	0	1	-0.933012	1.14414	0.568609	-0.793373	1	-1.71221	3.92621	1.12614	0	1	0.0485433	0.532618	0.335021	1.47435	1	4.4633	0	1.45469	0	1	2.44341	0	0.251808	0	1	0.4477	2.0935	2.81974
Glyma.05G157400.Wm82.a4.v1	BRS1dpi BRS2dpi	-2.02116	1	-2.61228	17.6732	2.83776	-2.8	1	-5.6439	4.58812	0	0	1	-0.570442	1.09564	0.712046	0	1	-1.06836	1.50509	0.658101	-0.574425	1	-2.03892	6.3839	1.04883	-0.336442	1	-1.17142	5.47178	2.18598	0	1	-0.726511	2.53156	1.26131	0	1	-0.44973	2.70104	1.90867
Glyma.05G159200.Wm82.a4.v1	TMG4dpi	0	1	1.07229	0.695624	1.5393	0	1	-0.321972	1.44895	1.14317	0	1	0.836982	0.975283	1.7802	0	1	0.00564422	1.16112	1.14837	1.37612	1	1.38112	1.04135	2.15769	0	1	1.15517	0.727808	1.56149	1.81559	1	3.66581	0.125193	2.02721	0	1	0.720195	0.970378	1.59518
Glyma.05G161300.Wm82.a4.v1	BRS8dpi TMG8dpi	0	1	0.348708	4.12168	5.34339	0.1	1	0.979616	3.17765	6.41696	0	1	0.116619	3.32713	3.61644	2.2996	1	5.1411	0	7.03217	0	1	-0.121382	0.395945	0	0	1	1.68569	0.392034	1.51397	0	1	0.858451	0.809222	1.31035	1.82889	1	4.74667	0	4.16402
Glyma.05G161900.Wm82.a4.v1	TMG4dpi	0.437744	1	0.762645	19.69	33.7398	0	1	0.0822914	13.4793	14.2931	0.255792	1	0.79634	6.32281	11.0229	-0.0491569	1	-0.233167	94.4985	78.9696	0.922645	1	1.32222	19.0194	37.9374	0	1	0.331385	12.8914	15.1306	1.51	1	2.13409	4.8263	19.2209	-0.182334	1	-0.411898	58.6412	43.341
Glyma.05G162000.Wm82.a4.v1	TMG4dpi	0.495728	1	0.999326	6.01338	12.2097	0	1	-0.118494	2.85721	2.61736	0	1	0.876511	1.63179	3.06362	0	1	-0.258256	32.2708	26.495	0	1	0.253363	11.9913	11.2817	0.0120113	1	0.639147	5.37829	7.83779	1.163	1	2.02838	1.98992	7.46197	-0.495191	1	-0.787146	33.9243	19.2986
Glyma.05G170400.Wm82.a4.v1	TMG2dpi	0	1	0.158024	2.15634	2.4349	0	1	-0.45577	2.424	1.74075	0	1	-1.25494	1.26901	0.49052	0	1	-0.0683564	0.44436	0.416349	-0.096072	1	-1.67392	3.62889	0.743172	-1.49166	1	-2.89927	5.93271	0.645386	-0.332253	1	-1.9489	2.93216	0.558582	-0.826679	1	-3.80023	1.12581	0
Glyma.05G186000.Wm82.a4.v1	TMG4dpi	0	1	-0.150098	3.71244	3.36476	0	1	-0.153651	2.53428	2.2666	0	1	-0.0850153	2.58546	2.42705	0	1	0.0536342	2.6731	2.73229	0	1	-0.858347	2.9999	1.1854	0	1	-1.00619	2.66563	1.17648	-1.74186	1	-4.56781	3.30137	0	0	1	0.213235	2.5012	2.85058
Glyma.05G191000.Wm82.a4.v1	BRS8dpi	0	1	0.130438	2.00466	2.218	0	1	0.0351111	3.29947	3.3811	0	1	0.204491	3.10336	3.57282	2.27297	1	3.55613	0.557691	7.18487	-0.575795	1	-3.44331	1.91974	0	0.418098	1	1.28927	1.37642	3.2062	0	1	0.195486	2.50293	2.51938	0.95441	1	1.60916	1.82137	5.56945
Glyma.05G204600.Wm82.a4.v1	TMG4dpi	0	1	1.34389	1.4425	3.94077	1	1	2.0372	1.71694	7.48601	0.510758	1	2.06183	0.898856	4.21892	0	1	1.3646	1.6052	4.34493	1.3481	1	1.35667	2.20176	4.47437	0.04621	1	2.04826	0.50308	2.37456	2.84415	1	5.71643	0	7.84705	-0.218487	1	-0.957877	8.89628	4.41051
Glyma.05G223000.Wm82.a4.v1	BRS1dpi	-1.04567	1	-4.03462	1.00936	0	0	1	-2.10785	0.540627	0.0698422	0	1	-0.0850153	0	0	0	1	-1.65332	0.14976	0	0	1	-0.121382	0.142212	0	0	1	-1.5367	0.211211	0	0	1	1.85845	0	0.11766	0	1	1.28724	0	0.071219
Glyma.05G223400.Wm82.a4.v1	BRS1dpi	-1.41985	1	-3.35655	2.01479	0.10429	0	1	-1.37088	0.47331	0.110062	0	1	-1.66998	0.19823	0	0	1	1.93164	0	0.33169	0	1	-1.99585	1.12054	0	0	1	-2.12167	0.554737	0	0	1	-0.726511	0.229013	0	0	1	0.287236	0	0
Glyma.05G227600.Wm82.a4.v1	TMG2dpi	0	1	0.306416	0.774001	0.978708	0	1	-0.0813746	1.28318	1.20503	0	1	-1.30741	0.671772	0.242544	0	1	1.15404	0.123043	0.34586	0	1	-1.12138	0.993151	0.257229	-1.21961	1	-3.12167	1.3304	0.074461	0	1	0.858451	0	0	0	1	-0.297727	0.243544	0.17554
Glyma.05G231000.Wm82.a4.v1	TMG1dpi	0	1	0.148825	6.65536	7.44825	0	1	0.313617	5.63387	7.02683	0	1	0.490099	5.14813	7.24907	0	1	0.00693177	7.02293	6.93916	-1.15441	1	-2.65743	10.4278	1.06778	-0.420435	1	-1.05128	11.8856	5.25458	0	1	-0.219551	9.29309	7.0224	0	1	-0.475725	5.56032	3.88629
Glyma.05G242900.Wm82.a4.v1	TMG1dpi	-1.26982	1	-1.77431	9.56012	2.77793	-1	1	-2.52288	1.89111	0.281893	0	1	0.178019	0.203084	0.238302	0	1	0.931644	0.302227	0.622987	-1.21164	1	-2.5251	7.23226	0.884556	-0.0947146	1	-1.12167	2.33011	0.951064	0	1	-2.14155	0.410586	0	0	1	-1.24328	1.19642	0.45992
Glyma.05G249100.Wm82.a4.v1	BRS8dpi	0	1	-0.227266	1.66516	1.4193	0	1	-0.923422	3.17114	1.61308	0	1	1.01452	1.34888	2.82468	1.14168	1	3.10157	0.123531	1.96766	0	1	-1.18028	2.81533	0.774752	0	1	1.22883	1.04532	2.39222	0	1	-0.726511	1.67822	0.776424	0	1	-0.236326	2.1517	1.76237
Glyma.06G003100.Wm82.a4.v1	BRS8dpi	0	1	3.1353	0	0.630524	0	1	-0.679004	0.858472	0.499067	0	1	0.65195	0.599237	0.984416	1.72272	1	3.47596	0.178355	2.84092	0	1	1.46358	0.169366	0.372864	0	1	1.6008	0.335387	1.07934	0	1	-1.72651	0.951903	0.140126	0.286628	1	1.93931	0.423633	1.78117
Glyma.06G004200.Wm82.a4.v1	BRS4dpi	0	1	-1.61958	0.267744	0	0	1	0.0214362	0.836545	0.833691	-1.19893	1	-4.17248	2.00205	0	0	1	-1.65332	0.297942	0	0	1	1.46358	0	0	0	1	0.463297	0	0	0	1	1.85845	0	0.23408	0	1	0.287236	0	0
Glyma.06G010500.Wm82.a4.v1	BRS2dpi	-1.33494	1	-1.61692	30.3052	9.91653	-1.7	1	-2.20788	10.4012	2.20937	0	1	-0.933012	0.418866	0.196601	0	1	0.215437	1.37137	1.57695	0	1	-0.249798	21.4872	14.3347	-0.24356	1	-0.605966	14.9452	9.12895	-0.798376	1	-1.78096	4.83911	1.17537	-0.339515	1	-0.882689	5.72495	3.02365
Glyma.06G020400.Wm82.a4.v1	BRS8dpi TMG2dpi	0.118781	1	0.827876	4.94188	8.9611	0	1	0.148493	6.06591	6.73217	0	1	-0.123489	5.34083	4.8781	-1.49667	1	-2.08826	24.9185	5.63567	0	1	-0.121382	3.26381	2.15561	1.81871	1	3.50769	0.484736	6.65591	0.119524	1	1.37302	2.16791	5.13062	0	1	0.427413	13.198	17.4891
Glyma.06G020800.Wm82.a4.v1	BRS1dpi	1.89536	1	3.77273	0.0720797	1.91401	0.2	1	0.924575	2.05903	3.96509	0	1	-0.554501	2.35801	1.5811	0.394267	1	1.38231	1.12293	3.00613	1.14165	1	1.17407	0.761668	1.34147	0	1	-0.18878	0.754145	0.582478	0	1	1.44341	0.389169	1.00827	0	1	1.08078	0.889068	1.90719
Glyma.06G021200.Wm82.a4.v1	BRS1dpi	-1.57252	1	-2.74511	4.7593	0.659252	-0.2	1	-1.17824	2.45341	1.04361	0	1	0.429558	1.69166	2.2938	0.315345	1	1.02184	2.23778	4.5429	0	1	-1.12138	0.354166	0	-0.437156	1	-2.44359	0.981871	0.0902818	-0.68601	1	-2.46348	2.09912	0.234417	0	1	-0.334253	7.0279	5.46282
Glyma.06G022700.Wm82.a4.v1	BRS1dpi	-1.35894	1	-2.96062	1.68994	0.179679	0	1	0.214081	0	0	0	1	0.914985	0	0.0400752	0	1	-0.0683564	0	0	0	1	-2.34377	0.62743	0	0	1	-0.858631	0.191149	0.0615155	0	1	0.858451	0	0	0	1	0.287236	0	0
Glyma.06G022900.Wm82.a4.v1	BRS1dpi	-1.93816	1	-2.80016	10.119	1.37947	0	1	-2.78592	0.626059	0	0	1	-0.0850153	0	0	0	1	-0.0683564	0	0	0	1	-0.343774	3.59955	2.09766	0	1	-0.951741	1.57235	0.674686	0	1	-0.141549	0.108186	0	0	1	-2.88269	0.706155	0
Glyma.06G027500.Wm82.a4.v1	TMG2dpi	0	1	0.827876	0.599839	1.12087	0	1	0.536009	0.589018	0.871619	0	1	0.956805	0.897056	1.78945	0	1	0.0691472	0.600744	0.625418	1.20055	1	1.24119	0.380311	0.69772	-1.28542	1	-3.18056	1.50622	0.0807886	0	1	-0.52006	0.777269	0.419536	0	1	-0.419033	1.58544	1.14274
Glyma.06G031100.Wm82.a4.v1	BRS1dpi	1.26562	1	3.21331	0.168389	2.98093	0	1	-0.718805	3.00638	1.74774	0	1	-0.732714	7.23994	4.28467	0	1	-0.0683564	0	0	0	1	1.46358	0	0	0	1	1.78522	0.176179	0.907169	0.380339	1	2.66581	0.181831	1.7666	0	1	2.8722	0	0.891095
Glyma.06G033700.Wm82.a4.v1	TMG4dpi	0	1	0.125844	0.557656	0.617001	0	1	-0.830313	0.995628	0.542627	0.219878	1	0.830593	1.40081	2.50765	0	1	-0.0177303	2.13315	2.07136	0	1	-0.536419	0.699765	0.324327	0	1	-0.146757	1.02105	0.844956	-1.33094	1	-3.18594	1.20435	0.0609425	0	1	0.514007	1.41253	1.99196
Glyma.06G043000.Wm82.a4.v1	BRS8dpi TMG1dpi	0	1	0.643451	0.401616	0.691221	0	1	0.214081	0	0	0	1	0.832523	0.750769	1.40954	2.31141	1	4.01911	0.223457	5.23428	2.24447	1	4.27094	0.106097	3.03649	0	1	1.87833	0.210099	0.946597	0	1	0.858451	2.16839	3.5112	0	1	-0.532192	2.56533	1.70025
Glyma.06G044800.Wm82.a4.v1	BRS1dpi	-1.24466	1	-3.20455	1.99493	0.115411	0	1	0.214081	0	0	0	1	0.914985	0	0.102964	0	1	-0.0683564	0	0	0	1	1.46358	0	0	0	1	-1.5367	0.368334	0	0	1	0.858451	0	0	0	1	0.287236	0	0
Glyma.06G055300.Wm82.a4.v1	TMG4dpi	0	1	-0.0346209	0	0	0	1	-1.78592	0.246408	0	0	1	-0.0850153	0	0	0	1	-0.0683564	0	0	0	1	1.46358	0	0	-0.836947	1	-3.78463	1.7328	0	-1.32746	1	-3.04844	4.37161	0.321764	0	1	-0.712764	0.0810638	0
Glyma.06G056600.Wm82.a4.v1	BRS8dpi	0	1	0.424811	1.08223	1.52051	0	1	-0.392576	9.10892	6.90009	0	1	-0.123835	16.1847	14.7861	-1.38383	1	-2.84596	8.08597	0.967183	0	1	1.46358	0.326742	0.719331	0	1	-0.0221299	3.23515	2.91518	0	1	0.469886	11.8532	14.5979	-0.259109	1	-0.941583	10.0797	5.07254
Glyma.06G066300.Wm82.a4.v1	BRS2dpi	0	1	0.0750036	1.98587	2.11143	-1.1	1	-2.66039	2.06025	0.278537	0	1	0.400412	1.204	1.60116	0	1	-0.175272	1.6126	1.39902	0	1	-0.180275	1.36117	0.874026	0.279462	1	1.36376	0.786176	1.95177	0	1	-0.463477	1.39097	0.84463	0	1	0.122176	1.70234	1.81778
Glyma.06G085000.Wm82.a4.v1	TMG8dpi	0	1	0.965379	0	0.0725735	0	1	0.799044	0.0658736	0.153181	0	1	-0.0850153	0	0	0	1	-0.653319	0.410575	0.230817	0	1	1.46358	0.311906	0.686669	0	1	0.556406	1.08089	1.49079	0.0929151	1	0.147958	1.35461	1.29028	-1.85386	1	-4.71276	2.01542	0
Glyma.06G095200.Wm82.a4.v1	TMG8dpi	0.151308	1	1.1353	1.41939	3.25721	0	1	0.683567	2.11179	3.43749	0	1	-0.319481	1.68046	1.32842	0	1	0.346681	0.526493	0.690627	0	1	-1.6519	2.49979	0.440268	0	1	-1.27367	0.891035	0.254892	0	1	0.858451	0.20436	0.330913	1.18769	1	3.19413	0.0833689	1.4021
Glyma.06G099700.Wm82.a4.v1	BRS8dpi	0.112	1	1.26494	1.12485	2.85787	0	1	-0.398896	2.09196	1.55667	0	1	-0.0850153	0.963763	0.904716	1.11175	1	2.93164	0.20862	2.2479	0	1	-0.673923	2.0801	0.872267	0	1	0.6153	0.784594	1.13624	0	1	-2.14155	0.708544	0	0	1	0.81775	0.660689	1.19052
Glyma.06G100900.Wm82.a4.v1	TMG8dpi	0	1	-0.800156	2.29119	1.26751	0	1	0.436474	2.17315	2.97259	0	1	0.462472	1.60615	2.26162	0.387935	1	1.68167	1.5935	5.375	0	1	0.00414918	1.51319	0.999398	0	1	0.200262	0.749123	0.771465	0	1	1.37302	0.927786	2.2535	1.53472	1	3.34613	0.252328	3.63742
Glyma.06G103900.Wm82.a4.v1	TMG2dpi	0.646172	1	2.42481	0.205231	1.41289	0.2	1	0.69166	4.76341	7.73949	-0.248674	1	-0.619604	12.5327	8.10331	0	1	0.128336	6.69911	7.20409	0	1	-0.121382	0.144579	0	1.33791	1	3.20026	0.143151	1.75062	0.143914	1	0.762236	4.50617	6.81823	0	1	-0.0471833	5.1834	4.92349
Glyma.06G110800.Wm82.a4.v1	BRS4dpi	0	1	-1.1501	1.99205	0.862027	0	1	0.761569	0.853578	1.48867	-1.1945	1	-3.02361	1.63851	0.139829	0	1	0.0836467	0.709355	0.74772	0	1	-0.651896	2.10501	0.926846	0	1	0.81122	0.833687	1.39515	0.825778	1	2.85845	0.172086	1.5326	-0.47304	1	-2.14572	1.82528	0.337336
Glyma.06G111300.Wm82.a4.v1	TMG8dpi	0	1	0.296585	2.08809	2.60122	0	1	1.07206	0.932007	2.02278	-0.435594	1	-3.54445	0.650566	0	-0.29822	1	-2.15582	1.23925	0.217713	0	1	-0.301954	1.17679	0.647684	0	1	1.68569	0.364115	1.21867	0	1	-2.46348	0.676433	0	1.32251	1	3.1617	0.122645	1.54699
Glyma.06G113200.Wm82.a4.v1	BRS8dpi	0	1	0.0584885	1.70591	1.79757	0	1	-0.0489531	0.543874	0.505884	0	1	0.400412	0.455567	0.641483	-1.40114	1	-2.12976	12.8814	2.79502	0	1	1.46358	0.12876	0.283468	0	1	0.878334	0.254976	0.492339	0	1	-0.141549	0.131578	0	0.851562	1	1.48225	3.97212	11.0909
Glyma.06G123200.Wm82.a4.v1	BRS1dpi	1.52599	1	2.28731	1.44163	7.3876	1	1	1.28655	11.1083	27.2484	0	1	-0.141691	44.1119	39.8115	0	1	-0.0928985	69.9951	64.4754	0	1	-0.236859	3.04675	1.94165	0	1	0.1311	11.114	11.3433	0	1	-0.0738871	39.1638	33.1677	0.138998	1	0.302666	55.8858	67.8577
Glyma.06G137000.Wm82.a4.v1	BRS2dpi TMG2dpi TMG4dpi	0	1	1.09091	0.630697	1.42664	1.1	1	2.61618	0.33781	2.35661	0	1	1.61542	0.176851	0.664062	0	1	0.183182	1.40366	1.57822	0	1	-0.252626	1.46621	0.880336	1.8961	1	3.68569	0.131975	2.29351	1.97237	1	4.94591	0	1.76447	0	1	-0.406103	4.1675	3.07058
Glyma.06G141600.Wm82.a4.v1	BRS8dpi	0.473628	1	3.55034	0	2.06557	0	1	0.555118	2.38621	3.56711	0.474769	1	2.17802	0.713845	3.85313	1.04556	1	4.01911	0	3.18519	0	1	-0.536419	0.605276	0	0	1	0.463297	0	0	0	1	1.85845	0	0.333852	0.637815	1	3.74667	0	2.02079
Glyma.06G145300.Wm82.a4.v1	BRS1dpi TMG1dpi	1.57169	1	2.17837	3.44296	16.0839	0	1	0.358471	7.2035	9.2688	0.126288	1	0.77933	3.82146	6.60824	0	1	0.0403499	13.6489	13.7982	1.57332	1	2.35255	2.95602	12.2646	0	1	0.507691	3.48968	4.63711	0	1	0.135985	3.71781	3.57445	0	1	-0.0723067	12.797	11.9567
Glyma.06G147100.Wm82.a4.v1	TMG8dpi TMG1dpi	0	1	0.228414	1.17338	1.41044	0	1	0.420532	1.39662	1.89447	0	1	0.369551	3.16836	4.11817	0.182089	1	1.31867	1.74096	4.48585	1.24785	1	3.46358	0.137768	2.1231	0	1	2.27065	0.136407	1.05357	0	1	1.53652	1.26705	3.41949	1.21836	1	2.78974	0.574328	4.55356
Glyma.06G148400.Wm82.a4.v1	BRS4dpi	0	1	1.42481	0.269812	0.884518	0	1	-1.30049	1.52544	0.560086	1.12502	1	4.08491	0	1.34151	0	1	0.446217	1.30105	1.78168	0	1	0.463581	0.475184	0.418452	0	1	-1.44359	1.31738	0.363393	0	1	0.121486	0.388468	0.314517	0	1	-0.712764	0.713142	0.380751
Glyma.06G149080.Wm82.a4.v1	BRS8dpi	0	1	-0.619583	0.241804	0.118905	0	1	-1.37088	0.215856	0	0	1	2.91498	0	0.74257	-1.45359	1	-4.39028	2.55622	0	0	1	1.46358	0	0	0	1	0.463297	0	0	0	1	-1.72651	0.652767	0	0	1	-1.58723	2.2369	0.6398
Glyma.06G149120.Wm82.a4.v1	TMG1dpi	0.800223	1	1.65344	2.66364	8.7835	0	1	-2.10785	0.559483	0	0	1	-1.08502	0.14645	0	0.832096	1	3.83853	0	2.28712	2.49881	1	3.84209	1.49012	18.5897	0	1	1.04826	0.491801	1.05514	0	1	0.858451	0	0	0	1	-0.127802	0.414134	0.331663
Glyma.06G151300.Wm82.a4.v1	BRS4dpi	-0.256283	1	-0.915976	2.34467	1.23652	0	1	0.592593	0.273008	0.423231	1.0088	1	2.43855	0.222328	1.34169	0	1	0.882734	0.529386	0.992031	0	1	-0.44331	2.11854	1.18577	0	1	-0.405459	1.45767	1.00686	0	1	-0.826047	1.61451	0.772413	0	1	-0.769348	1.52685	0.863147
Glyma.06G182700.Wm82.a4.v1	BRS8dpi	0	1	-1.03462	0.109104	0	0	1	0.214081	0	0	-0.735825	1	-3.78546	1.22374	0	-1.42412	1	-2.12494	12.5052	2.73016	0	1	1.46358	0	0	0	1	0.463297	0	0	0	1	0.858451	0	0	-0.292508	1	-0.929576	8.17061	4.15705
Glyma.06G194900.Wm82.a4.v1	BRS8dpi	0	1	0.362715	4.76598	6.21063	0	1	0.0686508	7.65819	8.0384	-0.976649	1	-2.48711	4.00922	0.627264	-1.78911	1	-2.30635	28.6391	5.59037	0	1	-0.898989	4.4067	1.66311	1.05338	1	1.98686	1.86993	7.22139	0.209309	1	2.08084	0.643307	2.70838	0	1	-0.246446	15.8512	13.115
Glyma.06G195000.Wm82.a4.v1	TMG8dpi	0	1	-0.520048	0.636248	0.41716	0	1	-2.78592	0.662635	0	0	1	-1.30741	0.594691	0.186085	0	1	1.15404	0.236003	0.663379	0.0715937	1	0.878618	0.560271	0.74007	0	1	-2.12167	0.554737	0	0	1	-0.141549	0.114507	0	-1.5848	1	-4.46765	2.42908	0
Glyma.06G202300.Wm82.a4.v1	BRS4dpi	1.04501	1	1.82099	1.46732	5.41158	0.7	1	1.45112	1.76832	4.94963	1.35639	1	2.14279	1.23433	5.6648	0.245335	1	0.849181	3.5922	6.42555	0	1	1.46358	0	0	0	1	1.04826	0.0767605	0.197625	0	1	0.858451	0	0	0	1	-0.712764	0.969574	0.543545
Glyma.06G214700.Wm82.a4.v1	BRS8dpi	0.454272	1	2.38042	0.139972	1.03245	0	1	-2.10785	0.249904	0	0	1	0.400412	0.588735	0.798293	-1.28578	1	-2.65332	4.12763	0.583765	0	1	-1.34377	0.443728	0	0	1	-0.858631	0.292897	0.0942602	0	1	2.85845	0	0.36712	0	1	-0.0123246	1.91147	1.8518
Glyma.06G216500.Wm82.a4.v1	TMG8dpi	0	1	-0.0346209	0	0	0	1	0.214081	0	0	0	1	-0.0850153	0	0	-0.75391	1	-2.18383	8.02987	1.58394	0	1	1.46358	0	0	0	1	0.463297	0	0	0	1	0.858451	0	0	-1.21607	1	-2.01857	14.7228	3.41667
Glyma.06G222600.Wm82.a4.v1	BRS4dpi	0	1	-0.227266	0.580961	0.489742	0	1	-2.10785	0.296353	0	1.30021	1	4.23691	0	1.38359	0	1	-0.805322	0.831196	0.432667	0	1	0.0485433	0.613902	0.386149	0	1	1.04826	0.434171	0.89424	0	1	0.858451	0	0	0.0241999	1	0.0648433	0.438726	0.439198
Glyma.06G223600.Wm82.a4.v1	TMG8dpi	0	1	-0.771586	4.33631	2.51507	0	1	-0.486358	3.77172	2.65428	0	1	0.552415	0.8314	1.26825	0	1	-0.840946	4.94912	2.66636	0	1	-1.41089	2.46733	0.517323	0	1	-0.411172	2.44296	1.64727	0	1	-1.84199	1.44076	0.194415	-1.07903	1	-2.67624	3.72248	0.470714
Glyma.06G234000.Wm82.a4.v1	TMG8dpi	0	1	-0.0346209	0	0	0	1	0.214081	0	0	0	1	1.68052	0.165464	0.621305	0.942693	1	3.93164	0	0.692158	0	1	1.46358	0	0	0	1	2.04826	0	0.119213	0	1	-0.726511	0.0955794	0	1.40115	1	4.3747	0	0.749446
Glyma.06G235500.Wm82.a4.v1	TMG2dpi	0	1	0.679075	0.945139	1.54922	0	1	0.114546	1.01949	1.1036	0	1	-0.274286	4.45384	3.66266	0.270766	1	1.03856	1.09556	2.25831	0	1	1.72662	0.374524	1.00775	1.64655	1	2.97426	0.370825	2.97022	0	1	0.216905	1.61593	1.65261	0	1	0.257488	1.6654	1.95895
Glyma.06G235900.Wm82.a4.v1	TMG8dpi	0	1	-0.0346209	0	0	0	1	0.214081	0	0	0	1	-0.669978	0.158057	0.0741864	0	1	-0.805322	0.376348	0.176313	0	1	1.46358	0	0	0	1	0.463297	0	0	0	1	-0.726511	0.182601	0	-1.32677	1	-4.23633	1.63883	0
Glyma.06G247100.Wm82.a4.v1	TMG4dpi	0	1	0.5711	1.6802	2.55379	0	1	-0.200956	0.749951	0.634152	0	1	1.13738	0.142769	0.402066	-0.625364	1	-1.34846	5.69412	2.15	0.143621	1	2.78551	0.24211	1.59904	0	1	-0.295695	1.67803	1.23434	1.34734	1	3.27349	0.16494	2.00311	-0.967956	1	-1.74839	5.45028	1.5358
Glyma.06G260900.Wm82.a4.v1	BRS1dpi	1.0517	1	2.77273	0.106041	0.938609	0	1	0.491615	1.00973	1.43081	0	1	0.597244	1.38761	2.10896	0.947865	1	1.83853	0.590008	2.17441	0.348102	1	0.463581	0.485568	0.49338	0	1	0.217136	1.84912	1.99949	0	1	0.204447	4.0459	4.14098	1.00486	1	1.39317	3.23878	8.4174
Glyma.06G262000.Wm82.a4.v1	TMG8dpi	0	1	-1.77159	0.364809	0.0797298	0	1	0.914521	0.253292	0.504857	0	1	0.821875	0.265208	0.497918	0	1	0.738999	0.315743	0.549417	0	1	0.463581	0.0428328	0	0	1	1.20026	0.0848194	0.218373	0	1	-1.14155	0.481473	0.141751	1.14133	1	2.38239	0.357123	1.97343
Glyma.06G270400.Wm82.a4.v1	BRS8dpi	0	1	-0.0346209	0	0	0	1	0.214081	0	0	0	1	-1.66998	0.127572	0	-1.27839	1	-3.23828	1.29099	0.0711535	0	1	1.46358	0	0	0	1	0.463297	0	0	0	1	0.858451	0	0	0	1	0.761167	1.02212	1.73346
Glyma.06G294100.Wm82.a4.v1	BRS8dpi	0.42546	1	1.22318	0.84356	2.03636	0	1	0.184334	1.64299	1.87049	0.489971	1	1.24841	0.86014	2.08589	1.14907	1	2.51661	0.341346	2.11887	0.0260742	1	0.091612	1.74226	1.42722	0	1	0.438206	2.2867	2.89199	0	1	-1.04844	1.20073	0.469316	0	1	-0.0123246	2.12827	2.06969
Glyma.06G300100.Wm82.a4.v1	TMG4dpi	0	1	-1.61958	0.211922	0	0	1	0.673513	0.662132	1.09979	0	1	0.65195	0.4952	0.836748	0	1	-0.150819	2.0045	1.76767	0	1	-0.121382	0.223938	0	0	1	-1.85863	0.443453	0	1.50926	1	4.55889	0	2.22332	0.240528	1	0.970762	2.98737	5.83164
Glyma.06G301700.Wm82.a4.v1	BRS1dpi BRS2dpi	-1.92543	1	-2.65353	4.49036	0.690031	-1.5	1	-4.37088	0.720278	0	0	1	-2.40694	0.131158	0	0	1	1.51661	0	0.0731538	0	1	-0.951457	1.14917	0.408054	0	1	-1.23714	0.440448	0.141745	0	1	-0.726511	0.075763	0	0	1	-1.29773	0.0618152	0
Glyma.06G303200.Wm82.a4.v1	TMG2dpi	0	1	0.665819	0.920807	1.49621	-0.2	1	-0.985228	2.18008	1.08038	0	1	0.0255902	9.35504	9.48442	0.0763884	1	0.701031	1.91567	3.08893	0.463579	1	0.546043	0.676883	0.745088	1.0245	1	2.20026	0.460761	2.10291	0	1	-0.223079	3.8908	2.94012	0	1	0.720195	0.670175	1.10168
Glyma.06G307900.Wm82.a4.v1	BRS8dpi TMG8dpi	0	1	-0.0346209	0	0	0	1	0.214081	0	0	0	1	0.178019	0.210615	0.247138	2.76292	1	5.5755	0	2.87803	0	1	1.46358	0	0	0	1	0.463297	0	0	0	1	0.858451	0	0	2.99108	1	5.8108	0	2.68298
Glyma.06G309000.Wm82.a4.v1	BRS8dpi	0	1	0.0722943	1.43469	1.52857	0	1	1.67351	0.320183	1.24091	0	1	1.65195	0.223497	0.944115	-1.71646	1	-3.21131	6.91818	0.623278	0	1	-0.858347	0.505346	0	0	1	1.4633	0	0.161024	0	1	0.858451	0	0	0	1	0.616543	4.00271	6.07378
Glyma.06G314100.Wm82.a4.v1	BRS2dpi	-1.38196	1	-1.688	28.6042	8.90247	-1.6	1	-2.1527	10.5048	2.31749	0	1	-0.0850153	1.52293	1.42963	0	1	-0.364749	4.63355	3.52351	0	1	-0.163051	17.8551	12.6349	-0.145261	1	-0.523992	14.2062	9.1843	-0.0709697	1	-0.698766	6.64673	3.58761	-0.474729	1	-0.964303	7.92195	3.95991
Glyma.06G318000.Wm82.a4.v1	BRS2dpi	-1.12027	1	-1.73823	9.53118	2.82042	-1.9	1	-3.78592	2.33416	0.0875451	0	1	0.914985	0	0.0740073	0	1	2.739	0	0.527661	0	1	-0.809438	5.08037	2.15843	-0.0802444	1	-1.70663	2.29448	0.568007	0	1	0.858451	0.18216	0.294966	-0.40703	1	-2.29773	1.26331	0.178542
Glyma.06G319000.Wm82.a4.v1	BRS8dpi	0	1	-2.35655	0.300242	0	0	1	0.214081	0	0	0	1	-1.66998	0.140315	0	-1.3686	1	-4.31628	1.50347	0	0	1	1.46358	0	0	0	1	0.463297	0	0	0	1	-0.141549	0.0810525	0	0	1	-0.278361	2.38071	1.90662
Glyma.06G319100.Wm82.a4.v1	BRS8dpi	0	1	-0.119013	6.36615	5.90117	0	1	-0.27402	6.98943	5.77211	0	1	-0.519952	4.92441	3.40282	1.07207	1	2.17957	0.895699	4.27249	0	1	-0.423944	5.64459	3.23435	0	1	-0.496061	7.96219	5.22334	0	1	0.0994593	3.39767	3.19869	-0.00728584	1	-0.589908	5.73774	3.71741
Glyma.06G321900.Wm82.a4.v1	BRS8dpi	0	1	-0.150098	1.7308	1.56037	0	1	0.351585	2.44637	3.14376	0	1	-0.191931	1.75257	1.51864	-1.23523	1	-2.44181	8.98809	1.50384	0.0381429	1	0.656226	0.914473	1.00662	0	1	1.2409	0.905441	2.13686	0	1	1.85845	0.467244	1.76538	0	1	0.232788	3.30396	3.81635
Glyma.07G006000.Wm82.a4.v1	BRS8dpi	0	1	-0.619583	0.51289	0.252209	0	1	-0.300492	2.06033	1.59702	0	1	0.455553	2.39695	3.37514	-1.0255	1	-2.87571	5.70738	0.534761	0	1	-0.121382	0.541972	0	0.048258	1	0.100727	2.14648	2.07234	0	1	-0.556586	1.93842	0.896806	0	1	-0.490372	5.19656	3.52841
Glyma.07G014300.Wm82.a4.v1	BRS8dpi	0	1	-0.324128	0.772169	0.607532	0	1	0.140081	1.30968	1.44261	0	1	-0.0850153	1.22695	1.15177	-1.5339	1	-4.46067	1.71852	0	0	1	0.00414918	0.815952	0.538902	0.27065	1	0.293372	0.646315	0.72799	0	1	1.27349	0.166762	0.405049	0	1	0.0242013	0.748339	0.735523
Glyma.07G014500.Wm82.a4.v1	TMG4dpi	0	1	0.0278432	27.8782	28.6363	0	1	-0.514617	12.7198	8.87349	-0.0174482	1	-0.722445	6.36955	3.80501	-0.015458	1	-0.442752	19.165	13.8229	0	1	0.239748	43.5992	40.9304	0.741788	1	1.15517	13.3524	27.8685	1.10031	1	2.85845	0.535177	4.11632	0	1	-0.0997874	14.737	13.507
Glyma.07G015200.Wm82.a4.v1	TMG4dpi	0	1	0.0722943	0.960017	1.02284	0	1	-0.107847	2.78524	2.57409	0	1	1.11662	0.672984	1.54428	0	1	-0.632257	2.93781	1.83508	0	1	-2.53642	1.26807	0	-0.662786	1	-1.51533	5.52438	1.72398	-1.05336	1	-2.60098	4.66495	0.559541	0	1	-0.0946349	2.96034	2.7095
Glyma.07G047600.Wm82.a4.v1	TMG2dpi	0.222502	1	0.831078	2.68071	4.85344	0	1	0.108471	4.56854	4.93237	0	1	-0.406943	3.64453	2.7263	-0.721479	1	-1.16313	11.6611	5.08186	0	1	-1.05998	1.41636	0.425202	1.34117	1	2.24466	0.95616	4.43105	0	1	0.858451	1.24999	2.02407	0	1	0.0945906	7.24644	7.60888
Glyma.07G054600.Wm82.a4.v1	BRS4dpi	0	1	-2.61958	0.339065	0	-0.4	1	-3.48636	0.726432	0	-1.19893	1	-4.17248	1.01414	0	0	1	-1.65332	0.150923	0	0	1	1.46358	0	0	-0.437156	1	-3.44359	0.993305	0	0	1	-2.60098	0.732265	0	0	1	-0.712764	0.298728	0.143544
Glyma.07G055000.Wm82.a4.v1	TMG8dpi	0	1	-0.0346209	0.350282	0.344497	0	1	0.214081	0.562848	0.654416	0	1	0.992987	0.523845	1.10644	0	1	-0.553783	1.01345	0.657394	0	1	0.463581	0.0740287	0	0	1	-0.858631	1.02617	0.471773	0	1	1.37302	0.453894	1.10246	-1.99419	1	-4.84205	2.09856	0
Glyma.07G067700.Wm82.a4.v1	BRS8dpi	0	1	0.0493575	17.1116	17.8408	-0.1	1	-0.286532	46.116	37.8814	-1.28897	1	-1.53286	34.4679	11.8306	-1.91464	1	-2.67841	6.92967	1.01627	0	1	-0.139084	23.4034	16.8804	-0.430856	1	-0.598673	68.6669	42.3006	-0.283624	1	-0.459424	72.6824	47.1527	-0.389197	1	-0.761674	11.4024	6.59086
Glyma.07G068600.Wm82.a4.v1	TMG1dpi	0	1	-0.607806	1.89723	1.24393	0	1	-0.230221	2.31464	1.96917	0.133464	1	0.627703	2.09842	3.24609	0	1	-0.188651	1.72416	1.4836	-1.56682	1	-3.36931	1.87115	0.0735605	0	1	-0.0710395	1.35642	1.19245	0	1	-0.824359	2.04869	0.995211	0	1	-0.34353	2.64659	2.04145
Glyma.07G075100.Wm82.a4.v1	BRS8dpi	0	1	1.45081	0.448676	1.43411	0	1	0.914521	0.700925	1.39707	0	1	-0.821981	0.943582	0.492095	-1.18236	1	-2.73132	4.61835	0.58476	0	1	0.463581	0.118529	0	0	1	0.463297	0	0	0	1	2.44341	0	0.392263	0	1	0.493687	2.47062	3.4428
Glyma.07G076200.Wm82.a4.v1	BRS8dpi	0	1	0.228414	0.369498	0.454244	0	1	-0.16443	0.989541	0.862895	0.0356947	1	1.91498	0.259023	1.21576	1.31687	1	4.25357	0	1.82996	0	1	1.46358	0	0	0	1	2.4633	0	0.37324	0	1	0.443414	0.299246	0.32304	0	1	2.60916	0	0.391069
Glyma.07G076400.Wm82.a4.v1	BRS8dpi BRS1dpi	1.07929	1	4.05284	0	2.41148	0	1	0.883933	2.87287	5.40802	0	1	0.421945	2.5783	3.49603	1.00203	1	2.55613	0.852664	5.7522	0	1	-0.121382	0.323876	0	0.27065	1	0.293372	1.28271	1.44481	0	1	1.34388	1.48934	3.48348	0.441212	1	2.06484	0.810104	3.73048
Glyma.07G089900.Wm82.a4.v1	BRS4dpi	0	1	0.117382	0.53472	0.591625	0	1	0.329558	0.656342	0.832495	1.21523	1	3.16291	0.0624743	1.05564	0.0472639	1	2.04712	0.148758	0.836283	0.642833	1	2.31158	0.63567	2.6434	0.890174	1	2.71122	0.209797	1.62041	0	1	0.858451	0.866111	1.40247	0	1	1.28724	0.294443	0.778164
Glyma.07G090400.Wm82.a4.v1	TMG8dpi	0	1	-1.03462	0.127988	0	0	1	0.214081	0	0	0	1	-0.0850153	0	0	0	1	-0.0683564	0	0	0	1	-0.536419	0.405734	0	0	1	0.463297	0	0	0	1	-0.141549	0.138205	0	1.18769	1	4.19413	0	1.89643
Glyma.07G093900.Wm82.a4.v1	BRS2dpi BRS4dpi	0	1	0.965379	0	0.0691767	1.8	1	3.67351	0.0627905	1.53312	1.6637	1	3.55884	0.0657442	1.48119	0.282222	1	2.39108	0.0782718	0.733378	0	1	1.46358	0.0743268	0.163632	0	1	0.463297	0.662334	0.852611	0	1	2.02838	0.227861	0.983914	0.709443	1	2.28724	0.371824	2.01001
Glyma.07G108400.Wm82.a4.v1	TMG2dpi TMG4dpi	0.11594	1	1.89138	0.200953	0.889351	0	1	0.542704	1.88358	2.76359	0.506309	1	1.00245	2.95828	5.95078	0.983323	1	1.9074	0.782661	3.03806	0	1	1.46358	0.0530868	0.116872	1.09297	1	2.78522	0.21025	1.6239	1.73665	1	2.56472	0.976476	5.35843	0.737603	1	1.35595	1.77047	4.51954
Glyma.07G113100.Wm82.a4.v1	TMG8dpi	0	1	-0.0346209	0	0	0	1	0.214081	0	0	0	1	-0.0850153	0	0	0	1	-0.0683564	0	0	0	1	1.46358	0	0	0	1	0.463297	0	0	0	1	0.858451	0	0	-1.32677	1	-4.23633	1.40435	0
Glyma.07G128700.Wm82.a4.v1	TMG8dpi	0	1	-0.818892	2.49427	1.39008	0	1	-0.785919	0.371102	0.17259	0	1	-1.30741	0.466271	0.145901	0	1	-0.430926	0.740159	0.520127	0	1	-2.62388	1.40571	0	0	1	-0.858631	2.08774	1.00782	0	1	-2.31147	0.718238	0	-2.49313	1	-3.59318	11.7935	0.879963
Glyma.07G131700.Wm82.a4.v1	TMG1dpi	0.0383418	1	0.464612	2.72179	3.79435	0	1	0.27967	3.01945	3.67524	0	1	0.0108447	3.21089	3.22284	0.235419	1	0.685288	2.49947	3.96748	-1.01503	1	-2.02827	3.74175	0.676217	0	1	0.184321	2.48829	2.63369	0	1	-0.234658	2.71079	2.03303	0	1	0.0718467	3.16628	3.27224
Glyma.07G141500.Wm82.a4.v1	TMG1dpi	0.080545	1	0.576105	15.3886	23.22	0	1	0.154703	23.1464	25.818	-0.411482	1	-0.827683	33.1018	18.4962	-0.396082	1	-0.727613	60.5214	35.8261	1.68032	1	2.1655	16.484	59.3388	0.559315	1	1.03077	18.0856	34.638	1.26674	1	1.69433	20.9421	60.8184	0	1	0.0471846	50.703	51.5384
Glyma.07G160700.Wm82.a4.v1	TMG8dpi	0	1	-0.0346209	0	0	0	1	0.214081	0	0	0	1	0.914985	0	0.0346608	0	1	-2.39028	0.175835	0	0	1	1.46358	0	0	0	1	0.463297	0	0	0	1	0.858451	0	0	-1.65274	1	-3.19819	1.91421	0.167238
Glyma.07G187700.Wm82.a4.v1	TMG8dpi	0	1	-0.0346209	0	0	0	1	0.214081	0	0	0	1	-0.0850153	0	0	0	1	-0.0683564	0	0	0	1	1.46358	0	0	0	1	0.463297	0	0	0	1	0.858451	0	0	-1.52446	1	-3.4132	1.53154	0.0735929
Glyma.07G193400.Wm82.a4.v1	TMG8dpi	0	1	-0.0346209	0	0	0	1	0.214081	0	0	0	1	-0.0850153	0	0	0	1	-0.0683564	0	0	0	1	1.46358	0	0	0	1	0.463297	0	0	0	1	0.858451	0	0	-4.07156	1	-6.83171	8.66093	0
Glyma.07G194900.Wm82.a4.v1	BRS8dpi	0	1	-0.375658	0.404913	0.309731	0	1	-0.178236	0.401624	0.350223	0.0156426	1	1.10763	0.273336	0.611867	1.91734	1	3.78962	0.0250323	0.656724	0	1	-2.78435	0.427873	0	0	1	-0.899273	0.400111	0.181784	0	1	-0.60098	0.24291	0.118001	0	1	-0.105082	0.396381	0.357127
Glyma.07G199500.Wm82.a4.v1	TMG1dpi	0	1	0.060016	3.29521	3.46429	0	1	-0.0489531	2.68802	2.59461	0.616122	1	1.39142	1.16827	3.14053	0	1	0.00564422	3.54043	3.49497	-1.61901	1	-4.41906	3.48206	0	0	1	-0.486077	3.26934	2.14254	-0.0265766	1	-1.43106	2.63803	0.79473	0	1	-0.083602	3.70409	3.42746
Glyma.07G204600.Wm82.a4.v1	TMG8dpi	0	1	-0.449658	0.344809	0.226076	0	1	0.74015	2.46246	4.17531	0	1	-0.0539884	9.77604	9.37878	0	1	0.314972	5.75548	7.07041	0	1	-0.121382	0.242907	0	0	1	-2.12167	0.601269	0	0.15801	1	0.191027	3.2269	3.21552	1.53472	1	3.34613	0.202526	2.91951
Glyma.07G214000.Wm82.a4.v1	TMG8dpi	0	1	-0.0346209	0	0	0	1	0.214081	0	0	0	1	-0.0850153	0	0	0	1	-0.0683564	0	0	0	1	0.463581	0.0308131	0	0	1	0.463297	0	0	0	1	0.858451	0	0	-2.71634	1	-5.52012	1.41299	0
Glyma.07G242400.Wm82.a4.v1	BRS1dpi	-1.5445	1	-2.84198	7.69642	0.9873	-0.7	1	-2.52288	1.89188	0.231544	0	1	-1.08502	0.104257	0	0	1	-0.0683564	0	0	0	1	-0.829201	5.65762	2.33539	0	1	-1.16473	3.8512	1.50229	0	1	-1.46348	1.08402	0.195036	0	1	-0.560761	0.786183	0.472216
Glyma.07G253500.Wm82.a4.v1	BRS1dpi TMG1dpi	1.5881	1	2.75388	1.2929	9.5366	0.5	1	0.69391	38.2027	61.997	0	1	-0.0467678	80.8455	77.9342	-0.0273325	1	-0.231957	81.7195	68.3452	1.37478	1	2.75904	1.36621	7.82015	1.07755	1	1.51392	11.2276	30.125	0.580262	1	0.796039	69.1076	107.156	0.0775242	1	0.279416	63.1057	75.3977
Glyma.08G000700.Wm82.a4.v1	TMG4dpi	0.224194	1	0.633303	8.51427	13.3504	0	1	0.225669	8.81957	10.3378	0	1	0.126489	4.2043	4.58101	0	1	-0.119887	20.2899	18.3409	0	1	0.56546	6.8751	8.03501	0	1	0.449222	8.57203	10.9264	1.38734	1	2.06198	2.77554	10.5336	-0.761389	1	-1.11552	22.0088	9.94647
Glyma.08G006100.Wm82.a4.v1	TMG2dpi	0	1	0.398339	0.644849	0.86785	-0.1	1	-0.573615	4.93847	3.31128	0	1	0.151425	2.28403	2.53122	0	1	-0.653319	1.54846	0.95544	0.00414781	1	0.200546	0.394502	0.315821	-1.71596	1	-2.31722	7.52804	1.37133	-1.02252	1	-1.56781	7.84285	2.31443	0	1	0.474321	1.91372	2.62222
Glyma.08G012900.Wm82.a4.v1	BRS8dpi	0	1	-1.03462	0.837905	0.329626	0	1	-2.78592	1.04719	0	0	1	-2.40694	0.626541	0	-1.0255	1	-2.87571	3.72964	0.349454	0	1	1.46358	0.354166	0.779706	0	1	-0.273669	0.701337	0.451409	0	1	0.858451	0	0	0	1	-0.992872	2.36232	1.06419
Glyma.08G018300.Wm82.a4.v1	BRS1dpi	1.04698	1	2.01601	1.3166	5.67745	0.1	1	0.576651	8.13682	12.1936	0	1	-0.154556	15.9979	14.3068	0	1	0.178082	11.3827	12.6715	0	1	-0.706344	1.81934	0.706821	0	1	0.694622	2.33118	3.5465	0.0411314	1	0.650343	7.2179	10.0939	0.189852	1	0.692875	6.7814	10.8262
Glyma.08G033200.Wm82.a4.v1	TMG8dpi	0	1	0.852904	1.36319	2.54022	0	1	0.123883	2.04952	2.23402	0	1	-0.229405	2.74948	2.32922	0	1	0.323961	1.19758	1.49612	0	1	-0.679377	3.94237	1.83599	0	1	0.643869	1.05093	1.5461	0.439933	1	0.504814	1.70443	2.13268	-1.11652	1	-2.80023	2.08598	0.227806
Glyma.08G037200.Wm82.a4.v1	TMG8dpi	0	1	-0.0346209	0	0	0	1	1.21408	0	0.0650795	0	1	-0.0850153	0	0	0	1	-1.65332	0.139548	0	0	1	1.46358	0	0	0	1	0.463297	0	0	0	1	0.858451	0	0	-1.46148	1	-4.35662	1.32582	0
Glyma.08G043500.Wm82.a4.v1	BRS8dpi TMG8dpi	0	1	-0.0346209	0	0	0	1	0.214081	0	0	0	1	-1.08502	0.0859998	0	-1.55805	1	-3.34137	2.86684	0.191866	0	1	1.46358	0	0	0	1	0.463297	0	0	0	1	1.85845	0	0.160882	-1.44445	1	-2.42172	6.80936	1.16857
Glyma.08G050400.Wm82.a4.v1	BRS8dpi TMG1dpi	0.155288	1	0.997801	2.26467	4.66665	0	1	-1.37088	0.192538	0	0	1	-0.0850153	0	0	3.43391	1	6.21705	0	8.65788	1.50967	1	2.61042	1.48143	7.52633	0	1	0.697762	1.80529	2.75966	0	1	0.858451	0.232901	0.377129	0	1	1.50963	0.475061	1.48378
Glyma.08G055300.Wm82.a4.v1	TMG2dpi	0	1	-0.227266	2.59595	2.22364	0	1	-0.020384	1.42033	1.39065	0	1	0.462472	0.939248	1.32255	0	1	-0.0683564	1.21141	1.13504	-0.133656	1	-1.90565	2.65466	0.38962	-1.07836	1	-2.99613	1.83991	0.112785	0	1	-0.52006	1.0851	0.585691	0	1	0.361236	1.32801	1.68395
Glyma.08G070800.Wm82.a4.v1	TMG1dpi	0.0917993	1	0.803628	1.65033	2.94182	0	1	0.155188	2.25589	2.51584	0	1	-0.0850153	0	0	0	1	0.516606	1.89386	2.6886	-1.30539	1	-4.12138	2.56137	0	0	1	0.878334	0.431671	0.764064	0	1	0.858451	0	0	0	1	0.287236	3.22607	3.87544
Glyma.08G076300.Wm82.a4.v1	TMG8dpi	0	1	-0.0346209	0	0	0	1	0.214081	0	0	0	1	-0.0850153	0	0	0	1	-0.0683564	0	0	0	1	1.46358	0	0	0	1	0.463297	0	0	0	1	0.858451	0	0	-1.01301	1	-3.96069	2.05798	0
Glyma.08G076500.Wm82.a4.v1	TMG8dpi	0	1	-0.0346209	0	0	0	1	0.214081	0	0	0	1	-0.0850153	0	0	0	1	-0.0683564	0	0	0	1	1.46358	0	0	0	1	0.463297	0	0	0	1	0.858451	0	0	-1.9489	1	-4.80023	8.27593	0
Glyma.08G085700.Wm82.a4.v1	BRS8dpi TMG8dpi	0	1	1.55034	0.491257	1.93257	0	1	0.536009	4.16613	6.11862	0.0838609	1	1.03698	3.67336	7.75867	1.24355	1	3.04712	0.546664	6.40256	0	1	1.46358	0	0	0	1	0.6153	2.05594	2.97739	0.327935	1	0.373024	3.44808	3.86541	1.39672	1	3.22584	0.432815	5.7193
Glyma.08G091301.Wm82.a4.v1	BRS8dpi	0	1	0.772734	0.232292	0.456911	0	1	0.673513	1.03683	1.68771	0	1	1.15599	0.723733	1.69848	1.54565	1	3.45521	0.086164	1.77612	0	1	1.46358	0	0	0	1	1.84181	0.324053	1.25144	0	1	1.14796	0.668897	1.3539	0	1	1.42474	0.272877	0.819511
Glyma.08G091500.Wm82.a4.v1	TMG1dpi	0	1	1.28731	0.66378	1.74084	0.2	1	0.677053	4.80624	7.73155	0	1	0.36397	4.27403	5.50056	0.911775	1	1.65046	1.88765	5.99807	1.19971	1	3.16402	0.233806	2.05892	0.617801	1	1.43292	1.77481	4.56935	0	1	0.565669	3.82277	5.02945	0.124563	1	0.772663	2.85909	4.83966
Glyma.08G102400.Wm82.a4.v1	TMG8dpi	0	1	0.702345	0.333244	0.589932	0	1	-1.95584	0.475974	0.0691761	0	1	0.236913	0.186887	0.233915	0	1	-1.33139	0.815825	0.277963	0	1	0.726615	0.281712	0.310098	0	1	-1.85863	0.627591	0.0897652	0	1	0.536523	0.287878	0.349613	-1.09799	1	-3.03469	1.11568	0.0705397
Glyma.08G108000.Wm82.a4.v1	BRS8dpi TMG8dpi	0	1	-0.0346209	0	0	0	1	0.214081	0	0	0	1	-0.0850153	0	0	-1.71652	1	-3.48339	1.82694	0.110438	0	1	1.46358	0	0	0	1	0.463297	0	0	0	1	-0.726511	0.114377	0	-1.64674	1	-2.30695	7.27897	1.40131
Glyma.08G115000.Wm82.a4.v1	BRS1dpi	-1.61719	1	-3.28255	3.74726	0.298813	0	1	-2.59327	0.542455	0	0	1	-0.0850153	0	0	0	1	-0.0683564	0	0	0	1	-0.462419	1.92636	0.942428	0	1	-1.85863	0.953666	0.136404	0	1	0.858451	0	0	0	1	-1.29773	0.178458	0
Glyma.08G118700.Wm82.a4.v1	TMG8dpi	0.000393514	1	1.17183	1.91674	4.55562	0	1	-1.00831	1.85365	0.828927	0	1	0.204491	1.19437	1.40149	0	1	0.806113	1.95518	3.49734	0	1	2.04854	0.506357	1.85793	0	1	0.6153	1.33695	1.93616	0	1	1.18038	0.517439	1.11716	1.16185	1	3.0242	0.281453	3.21202
Glyma.08G119500.Wm82.a4.v1	TMG4dpi	0.231881	1	0.59973	13.8927	21.2653	0	1	0.195222	7.08678	8.13129	0.103484	1	0.88697	2.44084	4.58259	-0.077469	1	-0.286431	64.5119	51.9503	0.191271	1	0.714124	12.6936	16.5242	0	1	0.154544	11.8032	12.2397	1.38506	1	2.29455	1.80472	8.21904	-0.220588	1	-0.456048	49.0519	35.1563
Glyma.08G120100.Wm82.a4.v1	TMG8dpi	0	1	-1.03462	0.085902	0	0	1	-0.370881	0.153368	0.0891594	0	1	-0.0850153	0	0	0	1	-0.0683564	0	0	0	1	2.14165	0.363091	1.39887	0	1	-1.12167	0.179753	0	0	1	0.858451	0	0	-4.33765	1	-5.86758	21.4939	0.272751
Glyma.08G131925.Wm82.a4.v1	TMG1dpi	-0.57287	1	-0.943087	29.5054	15.4	-0.1	1	-0.522884	17.7905	12.3572	0	1	-0.189204	29.3926	25.6615	-0.685533	1	-0.915858	83.8112	43.5818	-2.09357	1	-2.93852	40.3405	3.91369	0	1	-0.101766	14.4875	12.5492	0	1	-0.189377	25.5725	19.9124	0	1	0.0237861	79.1262	79.1656
Glyma.08G135700.Wm82.a4.v1	BRS2dpi	0	1	-0.90909	1.19353	0.586909	1.2	1	4.21408	0	1.85818	0	1	-0.763087	0.780902	0.41889	0	1	-0.483394	0.929703	0.622213	0	1	-1.34377	0.756724	0	0	1	0.878334	0.24975	0.482248	0	1	-2.14155	0.902168	0	0	1	-1.1278	0.736081	0.252642
Glyma.08G138200.Wm82.a4.v1	BRS1dpi	-1.31034	1	-2.67205	4.0888	0.584911	-0.6	1	-3.59327	0.862734	0	0	1	1.23691	0.069486	0.260915	0	1	-0.261001	0.579086	0.465071	1.20055	1	1.24119	0.471343	0.864728	0	1	-0.344058	0.466687	0.300379	0	1	0.858451	0.0802765	0.129989	0	1	-1.71276	0.720476	0.157364
Glyma.08G140600.Wm82.a4.v1	TMG1dpi	1.03009	1	1.79135	1.39364	5.02563	0.1	1	0.785238	2.01424	3.5129	0.727333	1	1.42956	1.67479	4.60008	0.733601	1	1.27045	3.69245	8.85682	2.7676	1	4.12655	0.561016	8.64563	0.912885	1	1.58529	2.29133	6.52485	0.0157803	1	0.973928	1.64822	2.90099	0.488091	1	0.893699	6.4316	11.8
Glyma.08G162400.Wm82.a4.v1	BRS4dpi TMG4dpi	0	1	-0.0346209	0	0	0	1	1.79904	0	0.115312	-1.72019	1	-2.47733	5.3998	0.926062	-1.61883	1	-1.94283	29.1766	7.41353	0	1	1.46358	0	0	0	1	2.04826	0	0.149632	-2.75448	1	-5.53387	4.97867	0	0	1	-0.127802	30.2946	27.2797
Glyma.08G174900.Wm82.a4.v1	BRS8dpi BRS1dpi TMG8dpi TMG1dpi TMG2dpi	1.14864	1	2.47634	1.34819	8.25019	0.9	1	1.61462	3.20938	10.1062	0.234096	1	0.87751	5.32056	9.85772	1.97057	1	2.65046	3.83397	24.5213	2.5775	1	5.55104	0	5.57578	3.04063	1	4.73632	0.313459	11.5	0.852935	1	1.49828	6.79382	17.2873	2.17927	1	2.70646	5.54309	36.3066
Glyma.08G175800.Wm82.a4.v1	TMG2dpi	0.293531	1	1.12066	1.61976	3.64117	0	1	0.146967	1.44595	1.60113	0	1	0.330022	0.360468	0.473737	-0.408624	1	-1.26999	3.8624	1.52799	0	1	-0.121382	0.16301	0	1.36375	1	3.37019	0.0807002	1.45437	0	1	-0.141549	0.0832891	0	0	1	0.600394	2.17458	3.26538
Glyma.08G176300.Wm82.a4.v1	BRS4dpi	-0.266899	1	-0.65028	10.6944	6.84488	-0.3	1	-0.9041	4.44506	2.34919	1.45662	1	2.23691	0.951987	4.66689	0.27725	1	0.789625	3.96686	6.78464	0	1	-0.475019	5.44111	3.0276	0	1	-0.0672178	3.0193	2.66733	0	1	-0.141549	2.50515	1.97878	-0.103745	1	-0.580127	6.68025	4.37178
Glyma.08G179600.Wm82.a4.v1	BRS4dpi	0.09726	1	0.574188	7.57287	11.4074	0	1	-0.200956	11.8946	10.3474	1.45664	1	4.37442	0	1.76628	0	1	0.594609	2.45343	3.69803	0	1	-0.670275	7.90097	3.79104	0	1	0.218184	3.10912	3.35677	0	1	-0.141549	0.103512	0	0	1	0.554022	5.32069	7.7106
Glyma.08G179700.Wm82.a4.v1	TMG1dpi	0.408615	1	0.755456	15.5292	26.4869	0	1	0.219415	26.0775	30.4326	-0.333098	1	-0.686243	22.5336	13.9114	-0.411505	1	-0.711925	37.8241	22.6453	1.77315	1	2.12093	16.9835	59.1159	0.623466	1	0.945359	20.7924	37.4427	0.881211	1	1.15835	30.8406	61.5221	-0.185879	1	-0.486629	31.4776	22.0676
Glyma.08G180300.Wm82.a4.v1	TMG1dpi	0	1	-0.257013	0.857439	0.702731	0	1	2.21408	0.127571	1.03828	0	1	1.2935	0.534289	1.50466	0	1	1.21175	0.954147	2.384	1.26656	1	3.33805	0.302019	3.32452	0	1	0.463297	0.299036	0.384944	0	1	3.18038	0	0.999507	0.125123	1	1.96531	0.503623	2.26874
Glyma.08G196900.Wm82.a4.v1	BRS8dpi	0	1	-0.0346209	0	0	0	1	0.214081	0	0	0	1	-0.0850153	0.084117	0.0789633	-1.4199	1	-2.94283	4.30626	0.469164	0	1	0.463581	0.0950981	0	0	1	0.463297	0	0	0	1	-1.9489	0.583077	0	-1.10964	1	-1.73513	10.2283	2.95272
Glyma.08G201700.Wm82.a4.v1	BRS2dpi	-0.155331	1	-2.03462	2.13269	0.419494	-1.1	1	-2.9014	3.17306	0.295142	0	1	-0.222519	1.32893	1.12276	0	1	-0.142357	3.0061	2.66836	0.342862	1	1.46358	2.70435	5.95369	0	1	-0.607092	2.97515	1.72344	0	1	-0.0675482	2.76354	2.23745	0	1	0.702273	1.37792	2.2572
Glyma.08G204800.Wm82.a4.v1	BRS8dpi	0	1	0.632804	2.62773	4.19954	0	1	0.61001	2.63897	4.09106	0	1	-1.26944	3.68415	1.44101	-1.33973	1	-2.1023	15.5343	3.42473	0	1	2.04854	0.173546	0.764131	0	1	0.6153	1.37465	1.99076	0	1	0.858451	0.532032	0.861503	0	1	-0.231231	7.52417	6.25756
Glyma.08G211000.Wm82.a4.v1	BRS8dpi	0	1	-0.0346209	0	0	0	1	1.21408	0	0.240967	0	1	1.49995	0	0.407409	2.02276	1	4.88584	0	7.26191	0	1	1.46358	0	0	0	1	0.463297	0	0	0	1	0.858451	0	0	0	1	0.287236	0.409089	0.491435
Glyma.08G212000.Wm82.a4.v1	TMG8dpi	0	1	-0.0346209	0	0	0	1	1.79904	0	0.283602	0	1	-2.40694	0.510787	0	0	1	-1.39028	0.608117	0.142446	0	1	1.46358	0	0	0	1	-2.5367	1.00059	0	0	1	-2.14155	1.03269	0	2.52337	1	4.3747	0.120367	4.77167
Glyma.08G216300.Wm82.a4.v1	BRS8dpi	0	1	-0.712693	2.85975	1.73538	0	1	-0.856308	1.08633	0.568376	0	1	0.65195	0.284357	0.480484	1.9785	1	3.60407	0.203125	3.17201	0	1	-1.12138	0.321479	0	0	1	2.04826	0.127321	0.655594	0	1	-2.60098	0.65703	0	0	1	0.789736	0.58968	1.03037
Glyma.08G250300.Wm82.a4.v1	TMG8dpi TMG4dpi	0	1	2.28731	0	0.7821	0	1	0.477116	1.59727	2.26982	0	1	-0.0850153	0	0	0	1	-2.65332	1.10616	0	0	1	1.46358	0	0	0	1	0.463297	0.416013	0.535526	2.54136	1	5.44341	0	7.99535	-2.84697	1	-4.4132	18.0412	0.631245
Glyma.08G252600.Wm82.a4.v1	BRS8dpi BRS2dpi BRS4dpi TMG8dpi TMG2dpi	0.664833	1	1.15802	0.897398	2.03562	-2.2	1	-2.65653	4.80659	0.751151	2.42556	1	3.65915	0.121759	1.68908	1.747	1	3.39108	0.04832	0.648929	0	1	-0.483952	0.810629	0.437737	2.30437	1	3.08779	0.257445	2.14438	0	1	-0.386661	0.984667	0.658023	-2.38291	1	-4.20462	0.5611	0.0153192
Glyma.08G268300.Wm82.a4.v1	TMG1dpi	0	1	-0.431956	1.4616	1.08488	-0.2	1	-0.727025	2.33872	1.40254	0.193966	1	0.655465	2.08787	3.29078	0	1	0.298426	1.13545	1.38016	-1.61901	1	-4.41906	1.69019	0	0	1	-0.460082	1.55808	1.03999	0	1	0.351491	1.57829	1.78414	0	1	0.00430174	1.74937	1.72206
Glyma.08G270600.Wm82.a4.v1	BRS8dpi	0	1	2.55034	0	0.601813	0	1	1.95105	0.218502	1.14322	0	1	-0.0850153	0.343171	0.322146	1.4733	1	4.39108	0	2.67966	0.112052	1	2.46358	0.258647	1.42354	0	1	-0.344058	0.768277	0.494494	0	1	-0.878514	1.18939	0.427985	0	1	0.702273	0.539124	0.906701
Glyma.08G273600.Wm82.a4.v1	TMG2dpi	0	1	-0.362426	17.7062	13.8453	0	1	-0.319742	25.0048	20.0346	0	1	-0.327872	19.1271	15.1537	0	1	-0.00781482	11.1436	10.8951	-0.0684058	1	-0.8919	13.1891	5.40208	-1.8629	1	-2.50869	30.825	4.88675	-0.0441762	1	-0.570392	21.7839	12.9422	0.0519905	1	0.824892	3.83601	6.75863
Glyma.08G274800.Wm82.a4.v1	BRS8dpi	0	1	-0.0346209	2.05102	2.01715	0	1	0.118924	3.00795	3.26922	-0.238991	1	-1.86262	1.57473	0.385629	1.66655	1	3.15404	0.407563	4.20059	0	1	0.463581	0.232213	0.170408	0	1	1.53369	0.689758	1.97314	0	1	0.858451	0	0	0.295588	1	3.45716	0	0.620217
Glyma.08G294100.Wm82.a4.v1	TMG8dpi	0	1	-0.0346209	0	0	0	1	0.536009	0.169517	0.262794	0	1	-0.0850153	0.118328	0.111078	0	1	0.253572	0.211312	0.26399	0	1	-0.121382	0.133775	0	0	1	-0.951741	0.463587	0.170505	0.273487	1	0.373024	0.410108	0.442717	1.18769	1	3.19413	0.0557681	0.93791
Glyma.08G301500.Wm82.a4.v1	TMG8dpi	0	1	2.55034	0	0.7679	0	1	-0.200956	0.975813	0.810404	0	1	0.808069	0.875757	1.6442	0.868417	1	2.51661	0.695088	4.72173	0	1	-0.121382	0.825069	0.363282	0	1	-1.12167	1.79722	0.630964	0	1	-0.726511	0.337251	0	1.18769	1	3.19413	0.137582	2.31386
Glyma.08G304200.Wm82.a4.v1	BRS8dpi	0	1	-0.0346209	0.840361	0.826481	0	1	-0.255404	0.797068	0.65417	0	1	-3.08502	0.343644	0	-1.51671	1	-2.25278	5.7862	1.15001	0	1	1.14165	0.222003	0.366559	0	1	2.20026	0.109905	0.636655	0	1	-0.141549	0.0567155	0	0.112698	1	0.628273	3.4243	5.22535
Glyma.08G312000.Wm82.a4.v1	BRS8dpi	0	1	-0.0346209	0.342891	0.337228	0	1	-0.785919	0.0612192	0	0	1	-1.40694	0.256396	0.0601718	-1.16461	1	-2.50132	4.04459	0.643523	0	1	0.463581	0.0724668	0	0	1	-1.12167	0.143502	0	0	1	-0.141549	0.0740529	0	0	1	0.965308	0.54378	1.08873
Glyma.08G321500.Wm82.a4.v1	TMG4dpi	0	1	0.965379	0	0.0788607	0.3	1	1.21408	1.43161	3.41225	-0.309797	1	-0.712289	12.891	7.80949	-0.0996539	1	-0.755198	5.79988	3.34417	0	1	0.463581	0.0847317	0	0	1	2.4633	0	0.323989	1.66219	1	2.34388	2.511	11.6371	-0.148772	1	-0.686769	7.70041	4.66764
Glyma.08G339300.Wm82.a4.v1	BRS8dpi	0	1	0.965379	0	0.243282	0	1	2.79904	0	1.28374	0.165623	1	2.13738	0.46242	2.82158	1.04556	1	3.01911	0.275267	4.12665	0	1	1.46358	0	0	0	1	2.04826	0	0.666328	0	1	2.44341	0.534229	3.46024	0	1	0.56287	3.92291	5.75979
Glyma.08G339400.Wm82.a4.v1	BRS2dpi TMG4dpi	0	1	-0.0346209	0	0	1.1	1	4.12097	0	3.43633	0	1	0.914985	0.663115	1.45247	0	1	0.779641	1.05263	1.97255	0	1	1.46358	0	0	0.813876	1	3.92273	0	3.18507	1.3667	1	4.44341	0	4.54852	0.135231	1	0.149732	2.08352	2.25262
Glyma.08G341100.Wm82.a4.v1	BRS8dpi	0	1	2.96538	0	1.07506	0	1	-0.785919	0.139402	0	0	1	2.72234	0	0.822101	1.04556	1	4.01911	0	2.60509	0	1	-0.536419	0.495041	0	0	1	3.04826	0	1.05161	0	1	-1.14155	0.505876	0	0	1	0.872198	0.137582	0.330552
Glyma.08G341300.Wm82.a4.v1	BRS8dpi	0.353615	1	0.755294	14.9645	25.547	0.1	1	0.432261	18.3996	24.9097	0	1	-0.055268	37.8706	36.2935	1.99513	1	2.52232	6.44097	37.0929	0.628775	1	1.29366	7.90649	15.4358	0.865163	1	1.43415	7.23758	18.4435	0.314468	1	0.721949	21.7995	32.0902	1.35194	1	1.82566	7.71154	27.1937
Glyma.08G344600.Wm82.a4.v1	BRS1dpi	-1.14854	1	-4.12208	0.885273	0	0	1	-1.78592	0.148177	0	0	1	1.49995	0	0.0970943	0	1	-0.0683564	0	0	0	1	1.46358	0	0	0	1	0.463297	0	0	0	1	0.858451	0	0	0	1	-2.03469	0.194989	0
Glyma.08G358900.Wm82.a4.v1	TMG4dpi	0	1	-0.243208	4.34098	3.6833	0	1	-0.291154	3.26728	2.65035	0	1	-0.780161	2.6254	1.49367	0	1	0.812999	1.70491	3.01739	0	1	-1.02827	3.95752	1.38609	0	1	-0.700202	4.89804	2.75134	-1.10363	1	-2.84199	3.49266	0.297661	0	1	0.327878	2.54971	3.15302
Glyma.08G364700.Wm82.a4.v1	BRS8dpi	0	1	-0.0346209	0	0	0	1	1.79904	0	0.182125	0	1	2.72234	0	0.461884	1.21276	1	2.81917	0.390523	3.29316	0	1	1.46358	0	0	0	1	0.463297	0	0	0	1	-1.46348	0.378957	0	0	1	-0.297727	0.154596	0.0928574
Glyma.08G368001.Wm82.a4.v1	BRS8dpi	0	1	0.321523	2.44304	3.10348	-0.7	1	-1.679	4.63438	1.3735	0	1	1.45104	0.856303	2.50083	1.54565	1	3.45521	0.113275	2.33495	0	1	-1.47502	2.36644	0.473616	0	1	-0.174133	1.38454	1.0968	0.0104529	1	0.0699553	1.97856	1.77989	0	1	-0.712764	1.34526	0.754153
Glyma.09G004900.Wm82.a4.v1	BRS8dpi	0	1	-0.0346209	0	0	0	1	2.79904	0	0.467943	0	1	1.23691	0.252839	0.712046	1.4733	1	3.39108	0.100339	1.9743	0	1	1.46358	0	0	0	1	0.463297	0	0	0.380339	1	3.66581	0	0.945985	0.637815	1	2.74667	0.0794425	0.954334
Glyma.09G006000.Wm82.a4.v1	BRS2dpi	-1.68819	1	-1.97913	61.657	15.6807	-2	1	-2.5997	20.1785	3.24688	0	1	-0.0850153	0	0	0	1	-0.146359	2.02128	1.78865	0	1	-0.0780779	38.388	28.875	-0.0924594	1	-0.459024	24.7058	16.7171	-0.912919	1	-2.33419	6.86494	1.05868	-0.655075	1	-1.25925	9.77974	3.9517
Glyma.09G016400.Wm82.a4.v1	BRS2dpi	0.525163	1	2.22841	0.984243	5.56592	1.4	1	3.38401	0.219656	4.34165	0	1	0.499947	1.60992	2.37488	0.306145	1	2.25357	0.547627	3.59175	0	1	-0.121382	1.30006	0.572425	0	1	1.04826	0.772335	1.65702	0	1	-0.141549	0.265704	0	0.474888	1	2.1617	1.08394	5.46894
Glyma.09G029900.Wm82.a4.v1	BRS2dpi TMG2dpi	-0.542869	1	-3.61958	0.74703	0	-1.3	1	-2.22649	4.54682	0.916331	0	1	-0.0850153	0	0	0	1	-0.0683564	0	0	0	1	-0.121382	0.143525	0	-2.75	1	-4.09567	11.6528	0.548797	0	1	-1.01602	0.733332	0.237492	0	1	0.287236	0	0
Glyma.09G039900.Wm82.a4.v1	BRS8dpi	0	1	0.965379	0	0.0587662	0	1	1.02144	0.160023	0.372114	0	1	-0.463527	0.670203	0.471856	1.81074	1	3.55613	0.132985	2.24284	0	1	1.46358	0	0	0	1	1.4633	0	0.0804778	0	1	0.858451	0	0	0	1	-0.605849	0.631736	0.379449
Glyma.09G040400.Wm82.a4.v1	TMG1dpi	0.0809994	1	2.08086	0.378248	2.232	0	1	2.79904	0	0.981477	0	1	-0.0850153	0	0	0.832096	1	3.83853	0	2.76064	1.24785	1	4.46358	0	3.07979	0	1	0.463297	0	0	0.642717	1	3.85845	0	2.31483	0	1	0.287236	0	0
Glyma.09G048400.Wm82.a4.v1	BRS2dpi	-1.17372	1	-1.54438	59.4989	20.4218	-1.5	1	-2.269	21.7447	4.35187	0	1	-0.0850153	0	0	0.0523536	1	1.93164	0.66654	3.12262	0	1	0.305035	46.416	45.5193	-0.349845	1	-0.793479	38.2284	20.4372	0	1	0.0413153	7.76159	6.98227	-0.417076	1	-1.07776	14.7763	6.76214
Glyma.09G048450.Wm82.a4.v1	BRS2dpi	-1.28462	1	-1.65129	59.4222	18.9341	-1.6	1	-2.30675	21.6479	4.22698	0	1	1.91498	0	0.487272	0	1	-0.228821	3.7079	3.08815	0	1	-0.203844	42.0567	28.8533	-0.0875981	1	-0.499033	36.4119	23.9348	-0.403997	1	-1.35656	12.7932	4.20786	-0.729368	1	-1.3362	18.4296	7.05323
Glyma.09G048700.Wm82.a4.v1	BRS8dpi TMG8dpi TMG2dpi	0.386892	1	1.07073	2.37389	5.10711	0.6	1	1.1042	4.90052	10.6256	0.746654	1	1.11229	7.97393	17.2489	1.76997	1	2.27792	3.79734	18.4087	0.52314	1	1.71151	1.17585	3.10641	1.66362	1	2.37403	1.86279	9.29198	0.987349	1	1.48189	5.84774	14.6576	1.89827	1	2.32788	4.50975	22.5337
Glyma.09G048900.Wm82.a4.v1	BRS8dpi TMG1dpi	1.25351	1	1.56319	10.0607	30.0848	0.6	1	0.799044	21.7853	38.0295	0.0882055	1	0.354999	17.2187	21.9494	2.1388	1	2.48964	7.4132	41.2502	2.05171	1	2.4714	6.53675	29.0979	1.27243	1	1.63322	8.46363	24.6284	0.842104	1	1.28438	7.19365	15.6897	1.42487	1	1.76767	7.36659	24.8215
Glyma.09G049200.Wm82.a4.v1	BRS8dpi BRS1dpi TMG1dpi	1.68295	1	2.04188	7.073	29.5638	0.6	1	0.893	13.3857	24.9601	0.372045	1	0.687775	11.5032	18.4938	2.24843	1	2.66436	5.2734	33.2595	1.7558	1	2.13442	9.26783	32.5796	1.47052	1	1.80433	9.91632	32.4843	1.27329	1	1.65868	8.78329	24.8584	1.60579	1	1.93284	8.16336	30.842
Glyma.09G049300.Wm82.a4.v1	BRS8dpi TMG1dpi	1.45739	1	1.77273	10.4975	36.3229	0.5	1	0.715559	22.641	37.2995	0	1	0.276928	18.2629	22.0519	2.42384	1	2.80368	6.82131	47.2958	1.86836	1	2.32973	6.31558	25.4905	1.18612	1	1.5777	8.17726	22.9105	1.02805	1	1.50231	6.53655	16.6135	1.2192	1	1.59304	7.22343	21.5719
Glyma.09G053700.Wm82.a4.v1	BRS1dpi	1.32079	1	3.00977	0.182935	1.91908	0.2	1	0.863174	2.3407	4.30377	0.612503	1	1.04929	4.61664	9.57713	0.647673	1	1.23977	2.7821	6.5486	1.20055	1	1.24119	0.386616	0.709288	0.729243	1	2.4019	0.318998	1.80682	0.978785	1	2.49588	0.526771	2.87882	0.500994	1	1.03856	3.16973	6.45383
Glyma.09G060700.Wm82.a4.v1	BRS8dpi	0	1	-0.520048	1.95929	1.28462	0	1	0.629119	2.33205	3.72824	0	1	-0.307408	1.83131	1.43259	1.14168	1	4.10157	0	5.78804	0.685972	1	0.763141	4.14077	5.31767	0.141367	1	0.17379	3.41656	3.51846	0	1	-0.141549	2.46831	1.71294	0	1	-0.390836	4.31551	3.11051
Glyma.09G064200.Wm82.a4.v1	BRS8dpi BRS4dpi TMG2dpi	0	1	3.1353	0	0.397985	0	1	1.69951	0.180622	0.682522	1.75073	1	3.49995	0.0945593	1.5534	1.17913	1	2.99054	0.112578	1.26577	0	1	1.46358	0	0	1.24419	1	3.27065	0.0529239	0.885663	0.064848	1	2.44341	0.0546217	0.442236	0.341203	1	1.82329	0.401094	1.49903
Glyma.09G070650.Wm82.a4.v1	TMG8dpi	0	1	1.1353	0.709454	1.6945	0	1	-1.46399	1.35712	0.420775	0	1	0.72234	0.663115	1.15605	0	1	-0.390284	1.01504	0.739707	0	1	-0.858347	0.963877	0.235778	0	1	-0.624166	1.69663	0.95552	0	1	-0.726511	1.20386	0.531645	-1.25442	1	-3.1722	1.87517	0.107267
Glyma.09G075200.Wm82.a4.v1	TMG1dpi	0	1	0.410164	10.2993	13.8211	0.2	1	0.540185	11.7719	17.1837	0	1	0.38447	4.58837	5.99637	1.37209	1	1.86326	5.67691	20.5737	1.6674	1	2.07454	11.0867	37.3953	0.289085	1	0.596191	22.8608	32.2804	0	1	0.392788	11.953	13.9694	0.164247	1	0.512023	14.5015	20.3749
Glyma.09G075500.Wm82.a4.v1	BRS8dpi	0.315958	1	3.42481	0	0.358327	0	1	-0.0269268	0.390296	0.37816	0	1	-0.237018	0.306492	0.255746	1.4733	1	3.39108	0.0405438	0.79775	0	1	-0.121382	0.0770007	0	0	1	0.200262	0.190601	0.196285	0	1	2.44341	0	0.127414	0	1	-0.992872	1.0593	0.501299
Glyma.09G082800.Wm82.a4.v1	BRS8dpi BRS1dpi	-1.04567	1	-4.03462	1.9648	0	0	1	-1.27135	1.52009	0.543814	0	1	-1.66998	0.244862	0	-2.39369	1	-5.23828	5.1016	0	0	1	1.46358	0	0	0	1	0.463297	0	0	0	1	0.858451	0	0	0	1	1.28724	0	0.138633
Glyma.09G084500.Wm82.a4.v1	BRS8dpi BRS2dpi	0	1	0.457232	2.31816	3.23595	-1.1	1	-2.54081	3.538	0.543304	0.0655458	1	1.84098	0.27958	1.18103	1.4733	1	3.39108	0.0832135	1.63733	0	1	-1.05099	3.08176	1.04378	0.307282	1	1.7043	0.78239	2.51789	0	1	-0.211938	1.61498	1.17679	-0.363574	1	-2.4132	0.790599	0.0791449
Glyma.09G087200.Wm82.a4.v1	BRS1dpi	-1.41985	1	-4.35655	1.19509	0	0	1	-2.59327	0.336898	0	0	1	-0.0850153	0	0	0.282222	1	3.39108	0	0.655816	0	1	-1.12138	0.33233	0	0	1	-1.5367	0.197429	0	0	1	0.858451	0	0	0	1	0.1877	1.60708	1.79743
Glyma.09G087700.Wm82.a4.v1	BRS8dpi	0	1	0.238398	4.83389	5.78754	0.1	1	0.785238	6.37894	11.1251	0	1	-1.54445	4.12528	1.29084	-1.48829	1	-2.03441	39.0569	9.20351	0.141651	1	0.326077	2.22086	1.95571	0.954933	1	2.4633	1.53925	8.77498	0	1	1.85845	0.453894	1.83744	0	1	0.231382	14.443	16.6829
Glyma.09G099300.Wm82.a4.v1	BRS8dpi	0	1	-0.179011	1.64426	1.4554	0	1	0.214081	1.17426	1.36529	0	1	-0.942996	2.15161	1.08203	1.07588	1	2.78962	0.274458	2.40013	0	1	-0.252626	1.91125	1.14754	0	1	-0.411172	1.80635	1.21801	0.0929151	1	0.147958	1.5092	1.43753	0.149154	1	1.11731	1.23136	2.6974
Glyma.09G111900.Wm82.a4.v1	BRS8dpi	0	1	-1.03462	0.0696375	0	0	1	1.02144	0.186494	0.433669	0.510118	1	2.41749	0.130178	0.977619	1.67346	1	3.32396	0.232475	2.97689	0	1	1.46358	0	0	0	1	1.4633	0	0.0937905	0	1	3.18038	0	0.487054	0	1	1.28724	0.18406	0.515921
Glyma.09G122000.Wm82.a4.v1	TMG1dpi	0.0749352	1	0.601223	7.43541	11.4259	0	1	-0.320255	8.60803	6.87327	0	1	-0.196047	8.6872	7.54333	-0.603467	1	-1.08942	17.7116	8.11587	1.52496	1	2.36628	2.70085	11.3514	0	1	0.758753	2.55262	4.06831	0	1	-0.115554	6.77446	5.48483	-0.217274	1	-0.683618	14.9442	9.0991
Glyma.09G122500.Wm82.a4.v1	TMG8dpi	0	1	-0.0346209	0	0	0	1	1.21408	0.0644445	0.187322	0.815437	1	3.82188	0	0.443394	0	1	1.93164	0	0.112905	0	1	1.46358	0	0	0	1	2.78522	0	0.19446	0	1	3.18038	0	0.252458	1.49727	1	4.45716	0	0.64945
Glyma.09G131700.Wm82.a4.v1	TMG8dpi	0	1	-1.03462	0.115126	0	0	1	0.214081	0	0	0	1	-0.0850153	0	0	0	1	-1.65332	0.256221	0	0	1	1.46358	0	0	0	1	2.78522	0	0.620222	0	1	-2.46348	1.11885	0	1.04751	1	2.7202	0.405719	3.16801
Glyma.09G151400.Wm82.a4.v1	TMG1dpi	0	1	0.444989	2.73126	3.76061	0	1	0.334375	3.16962	4.00926	0	1	0.351084	1.82347	2.32799	1.06017	1	1.64624	1.64991	5.16659	-1.66939	1	-4.46716	2.47382	0	0.139711	1	0.825867	1.67375	2.7852	0	1	0.491669	2.02238	2.5243	0	1	0.189055	2.57822	2.89071
Glyma.09G157500.Wm82.a4.v1	BRS1dpi	-1.12896	1	-2.75709	2.51966	0.309756	0	1	-0.785919	1.47609	0.817252	0	1	0.815449	1.03035	1.86536	0	1	-0.261001	0.613342	0.492582	0	1	-1.12138	0.416021	0	0	1	-1.12167	1.4005	0.530247	0	1	0.858451	0.425126	0.688393	0	1	-0.215265	1.10996	0.916699
Glyma.09G162300.Wm82.a4.v1	TMG1dpi	0	1	-0.073095	4.0946	3.91959	0	1	0.119754	3.80142	4.13654	0	1	-0.414721	4.69465	3.49687	0	1	-0.149276	3.28063	2.90306	-1.1399	1	-2.8341	3.34604	0.254014	0	1	-0.4786	4.11268	2.72062	0	1	-0.662381	3.83195	2.10014	0	1	0.107912	3.6556	3.87139
Glyma.09G166700.Wm82.a4.v1	TMG2dpi	0	1	0.0649148	3.29748	3.49248	0	1	-0.0338463	4.0758	3.94906	0	1	0.208716	7.11254	8.23469	-0.430419	1	-1.73821	9.59688	2.64469	0.130926	1	1.9941	2.14428	7.08104	-1.15071	1	-3.06027	5.83853	0.341629	0.00503855	1	1.06996	4.93023	9.31392	-0.253811	1	-1.23214	9.38604	3.75845
Glyma.09G179800.Wm82.a4.v1	BRS1dpi	1.56262	1	3.33461	0.379274	5.59515	0.4	1	1.01664	7.11006	14.5653	-0.0579698	1	-0.680174	12.4075	7.65398	0	1	0.294214	13.0836	15.8179	0.570495	1	0.656226	2.60507	3.08815	0	1	0.56639	5.15868	7.15149	0	1	0.433145	9.41969	11.274	0	1	-0.083602	12.3637	11.4404
Glyma.09G182400.Wm82.a4.v1	BRS1dpi	1.31204	1	2.08639	1.28533	5.72171	0.4	1	0.707363	9.42076	15.4471	0	1	-0.158701	15.1753	13.5332	0	1	0.302012	6.09758	7.40602	0.979126	1	1.04854	1.64415	2.67538	0.442653	1	1.02179	3.82205	7.28897	0.716886	1	1.19344	6.35529	13.0115	0	1	0.406975	6.13891	8.01899
Glyma.09G183400.Wm82.a4.v1	BRS8dpi	0	1	2.28731	0	0.39105	0	1	-1.37088	0.177475	0	0	1	1.49995	0	0.174438	1.31687	1	4.25357	0	1.96922	0	1	1.46358	0	0	0	1	0.463297	0	0	0	1	-0.726511	0.21468	0	0	1	1.8722	0	0.210415
Glyma.09G185500.Wm82.a4.v1	TMG2dpi	0	1	-0.0346209	0	0	0	1	0.214081	0	0	0	1	-2.08502	0.320181	0	0.413718	1	1.51661	1.52476	4.52406	0	1	1.46358	0	0	-1.3484	1	-4.23714	2.9867	0	0	1	-2.84199	1.47961	0	0	1	0.26319	12.0721	14.2604
Glyma.09G186400.Wm82.a4.v1	TMG1dpi	-0.751328	1	-1.35655	6.13864	2.37831	0	1	-0.188678	4.26215	3.73275	0	1	0.0278788	4.92629	5.00531	0	1	-0.57737	5.037	3.29718	-1.21693	1	-2.80321	4.9797	0.432747	0	1	0.0949095	4.54126	4.50968	0	1	-0.0860537	6.7626	5.63786	0	1	0.170422	4.86206	5.38136
Glyma.09G187000.Wm82.a4.v1	BRS8dpi	0	1	-0.0346209	0	0	0	1	-0.785919	0.168146	0	-0.775173	1	-2.25494	6.16197	1.15689	-1.9732	1	-2.68574	28.0869	4.12422	0	1	1.46358	0	0	0	1	-1.12167	0.394147	0	-0.441793	1	-3.38948	3.66113	0	0	1	-0.01442	26.2203	25.5175
Glyma.09G188200.Wm82.a4.v1	BRS4dpi	0	1	-0.0346209	0.816264	0.802782	0	1	0.214081	0.809634	0.941352	-1.04216	1	-2.89237	1.69544	0.159156	0	1	0.243588	2.82591	3.30972	0	1	-1.53642	0.67087	0	0	1	0.704305	0.948921	1.46583	0	1	-0.141549	0.685554	0.475755	0	1	0.59918	2.23738	3.35968
Glyma.09G188733.Wm82.a4.v1	TMG8dpi	0	1	-0.0346209	0	0	0	1	-1.10785	0.39265	0.114132	0	1	1.23691	0.10278	0.385933	0	1	-1.7688	1.46838	0.343955	0	1	0.463581	0.116198	0	0	1	1.4633	0	0.148102	0	1	-0.726511	0.237482	0	-1.79162	1	-3.19081	7.45984	0.698293
Glyma.09G193500.Wm82.a4.v1	BRS2dpi	-1.15081	1	-1.40327	69.0339	26.2241	-2.7	1	-3.32565	31.5694	3.049	0	1	-1.66998	0.211211	0	0	1	-0.284085	4.40049	3.53409	0	1	-0.104104	59.3376	43.8949	-0.288194	1	-0.617269	36.8823	22.3694	-0.209638	1	-1.09575	7.44229	2.96337	-0.361772	1	-0.762395	20.5061	11.8385
Glyma.09G196700.Wm82.a4.v1	TMG2dpi	0	1	0.187772	0.668081	0.788456	0	1	0.098604	2.98195	3.18971	0	1	-0.12249	4.74578	4.33778	-0.790586	1	-2.39028	4.31191	0.696569	0.508169	1	2.46358	0.705962	3.41923	-1.00224	1	-2.92902	2.79596	0.179959	0	1	0.995955	2.74137	4.90628	-0.734241	1	-2.1722	5.06199	0.989917
Glyma.09G199400.Wm82.a4.v1	BRS8dpi	-0.699053	1	-1.17402	5.89007	2.60867	-0.2	1	-1.15789	1.49732	0.64778	0	1	0.680519	0.328134	0.547609	1.04556	1	4.01911	0	0.650728	-0.00922988	1	-1.0059	2.92654	1.08893	0.176432	1	1.40671	0.489742	1.26087	0	1	-1.72651	0.716058	0.136411	0	1	-1.10508	0.687334	0.28899
Glyma.09G209400.Wm82.a4.v1	BRS1dpi	1.70445	1	2.42481	1.45875	8.19806	0.3	1	0.541443	26.2303	38.2843	-0.212615	1	-0.425026	36.4242	27.0006	0.105501	1	0.407223	16.1555	21.0761	0	1	0.344282	4.551	4.52478	0.19865	1	0.630407	8.21265	11.8818	0.256249	1	0.531209	25.4283	32.7945	0	1	0.138273	19.2782	20.8796
Glyma.09G216400.Wm82.a4.v1	BRS1dpi	1.59887	1	2.17378	0.829451	3.85216	0.2	1	0.457166	5.47105	7.53291	0	1	0.179717	6.07298	6.85321	0.25709	1	0.767257	1.64089	2.76262	0	1	-0.0724721	3.50593	2.6264	0.309731	1	0.661236	4.07396	6.02013	0	1	-0.132026	7.48877	6.0833	0	1	0.207065	4.48616	5.09655
Glyma.09G225400.Wm82.a4.v1	BRS8dpi	0	1	0.380417	0.69003	0.925409	0	1	1.02144	0.167995	0.390652	0	1	-0.307408	0.351796	0.275202	1.39718	1	4.32396	0	1.3081	0	1	1.46358	0	0	0	1	0.726331	0.262529	0.422436	0	1	-1.14155	0.745116	0.219371	0	1	0.287236	0.44214	0.531138
Glyma.09G231500.Wm82.a4.v1	BRS8dpi	0	1	-0.154915	1.48486	1.33864	0	1	0.592593	0.49707	0.770583	0	1	0.155993	0.578281	0.651421	2.00995	1	3.739	0.137695	2.6448	1.01612	1	1.04854	0.98066	1.58323	0	1	-0.624166	1.03571	0.583295	0	1	-1.14155	1.26936	0.432722	0	1	-0.00822018	1.41723	1.3751
Glyma.09G232200.Wm82.a4.v1	BRS8dpi	0	1	-1.35655	0.677519	0.237975	0	1	0.503588	0.345608	0.502293	0	1	0.499947	0.226166	0.339696	-1.45359	1	-3.39028	1.0232	0.0504579	0	1	-1.70634	0.409106	0	0	1	0.463297	0.303799	0.391075	0	1	-2.46348	0.470318	0	0	1	-1.44973	0.810104	0.256097
Glyma.09G240100.Wm82.a4.v1	TMG8dpi	0	1	0.228414	1.35208	1.6097	0	1	-0.175865	2.35045	2.0681	-0.463252	1	-1.38987	2.72708	0.999023	-0.329809	1	-1.65332	2.53403	0.741967	0.0850678	1	0.241188	0.977564	0.827743	0	1	0.878334	1.04236	1.82104	0.424183	1	2.10638	0.537902	2.23973	-1.48368	1	-2.27076	6.58313	1.28038
Glyma.09G245900.Wm82.a4.v1	BRS1dpi	1.89536	1	3.77273	0.0915875	2.43202	0	1	0.146967	1.71694	1.90121	0	1	-1.66998	1.45529	0.401802	0.135779	1	1.21175	1.32493	3.15127	0.0764812	1	0.433833	4.64547	4.9005	0	1	-0.305378	4.31212	3.20719	-0.738785	1	-2.51078	2.96697	0.320288	0	1	-0.790767	2.9856	1.64788
Glyma.09G250800.Wm82.a4.v1	BRS8dpi	0	1	0.0672587	5.70459	6.03115	0	1	0.44971	7.76596	10.6576	0	1	-0.27023	10.9306	9.00956	-2.03957	1	-2.7099	24.5985	3.56871	0	1	0.0650314	4.21964	3.31773	0.432798	1	1.18153	4.47639	9.60396	0	1	0.212088	5.38999	5.48607	0	1	0.206316	13.6957	15.5469
Glyma.09G255000.Wm82.a4.v1	BRS8dpi	0	1	-0.0346209	0	0	0	1	0.214081	0	0	0	1	2.72234	0	0.395581	2.5673	1	5.39108	0	3.36885	0	1	1.46358	0	0	0	1	-0.536703	0.0786176	0	0	1	1.85845	0	0.131387	0	1	1.8722	0.132404	0.636223
Glyma.09G260500.Wm82.a4.v1	TMG8dpi	0	1	-0.0346209	0	0	0	1	0.214081	0	0	0	1	-0.0850153	0	0	0	1	-0.0683564	0	0	0	1	1.46358	0	0	0	1	0.463297	0	0	0	1	0.858451	0	0	-2.31308	1	-5.13903	8.8104	0
Glyma.09G269200.Wm82.a4.v1	BRS1dpi	-1.41985	1	-3.35655	2.2315	0.115508	0	1	-0.593274	0.629065	0.365703	0	1	0.0849097	0.768434	0.824404	0	1	1.51661	0	0.244911	0	1	1.46358	0	0	0	1	-1.5367	0.368644	0	0	1	0.858451	0	0	0	1	0.287236	0	0
Glyma.09G276800.Wm82.a4.v1	TMG8dpi	0	1	-0.0346209	0	0	0	1	-1.78592	0.0996257	0	0	1	1.49995	0	0.0652809	-0.452336	1	-1.65332	1.44887	0.426656	0	1	-0.858347	0.15724	0	0	1	-0.536703	0.0389217	0	0	1	-0.141549	0.0401703	0	-1.23221	1	-2.61965	1.93373	0.275606
Glyma.09G277800.Wm82.a4.v1	BRS1dpi TMG1dpi TMG4dpi	1.53206	1	2.08356	4.26756	18.572	0.1	1	0.473841	13.9051	19.3785	0	1	-0.102717	8.07735	7.48886	0.0656464	1	0.622316	6.64844	10.1227	1.50686	1	2.42511	2.02929	8.93508	0.798049	1	1.5091	3.34875	9.05264	1.18767	1	2.62399	1.03685	6.15613	0	1	0.457161	2.16193	2.93585
Glyma.09G277900.Wm82.a4.v1	BRS1dpi TMG1dpi	1.3477	1	2.00222	3.27203	13.5615	0.4	1	1.16517	3.02523	6.9135	0	1	0.421945	4.04134	5.43428	0	1	-0.227054	6.11181	5.11734	2.14834	1	2.97454	2.3462	15.2238	0.0796793	1	0.948724	2.93436	5.35123	0.48755	1	1.44341	2.39756	5.92559	0	1	0.490769	3.2946	4.57618
Glyma.09G278100.Wm82.a4.v1	BRS8dpi	0	1	-0.0346209	0	0	0	1	0.214081	0	0	0	1	-0.0850153	0	0	-2.10773	1	-3.97525	5.49361	0.177494	0	1	1.46358	0	0	0	1	0.463297	0	0	0	1	0.858451	0	0	0	1	0.444777	3.74957	5.04484
Glyma.09G279800.Wm82.a4.v1	TMG4dpi	0	1	-0.33579	7.65205	6.08694	0	1	0.214081	1.70773	1.98555	0	1	0.0080941	1.47252	1.48104	0.0215102	1	1.01911	1.87833	3.87185	-0.0288029	1	-0.812054	10.8209	4.71214	-1.14019	1	-1.93663	11.0672	2.57652	-1.21986	1	-2.9489	4.98206	0.393526	0	1	-0.566913	4.56059	2.97749
Glyma.09G284400.Wm82.a4.v1	BRS8dpi	0	1	-0.0346209	0	0	0	1	1.79904	0	0.180876	0	1	1.91498	0	0.229358	3.43391	1	6.21705	0	6.9954	0	1	2.46358	0	0.202704	0	1	0.463297	0	0	0.642717	1	3.85845	0	1.06649	0	1	0.287236	0.307072	0.368882
Glyma.09G284700.Wm82.a4.v1	BRS8dpi	0	1	1.96538	0	0.276568	0.4	1	1.06208	3.26346	6.90773	0	1	-0.411244	7.27203	5.42829	2.2035	1	2.93164	1.98189	15.5398	0	1	3.04854	0	0.436134	0	1	2.04826	0	0.252498	0	1	-0.726511	1.41709	0.655613	0.237177	1	1.50963	0.908447	2.67866
Glyma.10G002800.Wm82.a4.v1	BRS8dpi	0	1	-1.32413	1.4172	0.530967	0	1	-0.873382	0.963899	0.490312	0	1	-0.0850153	0.883087	0.828982	1.54565	1	4.45521	0	1.54799	0	1	-0.858347	0.998369	0.313991	0	1	-0.0672178	0.847293	0.727137	0	1	-1.01602	0.728729	0.236002	0	1	1.60916	0.297286	0.999954
Glyma.10G003600.Wm82.a4.v1	BRS1dpi	-1.40822	1	-3.20455	1.29826	0.0982166	0	1	-1.37088	0.356598	0.103653	0	1	-0.0850153	0	0	0	1	-1.06836	0.0555648	0	-0.0780769	1	-2.99585	1.10805	0	0	1	-1.12167	0.104486	0	0	1	0.858451	0	0	0	1	1.28724	0	0.0528481
Glyma.10G006600.Wm82.a4.v1	BRS8dpi	0	1	0.965379	0.326548	0.749361	0	1	2.53601	0	0.451907	0	1	1.23691	0.10174	0.382025	2.02276	1	4.88584	0	3.40473	0	1	1.46358	0	0	0	1	0.463297	0	0	0	1	-0.141549	0.117539	0	0	1	1.60916	0.0959002	0.460816
Glyma.10G007000.Wm82.a4.v1	BRS8dpi	0.153031	1	1.83985	0.764565	3.15814	0.1	1	1.38401	1.50154	4.1265	0	1	1.49995	1.1434	3.48838	1.02598	1	2.65411	0.680639	5.10187	0.669978	1	4.04854	0	1.77865	0	1	1.6008	0.639951	2.05949	0	1	1.0511	0.990721	1.87162	0	1	-0.828242	1.61666	0.8092
Glyma.10G008600.Wm82.a4.v1	BRS2dpi	0	1	-0.0346209	0	0	1.2	1	4.21408	0	2.04121	0	1	0.969432	1.47055	2.99098	0.596673	1	2.20466	0.729484	3.8276	0	1	3.46358	0	0.915021	0	1	-0.121666	0.27435	0.176583	0.866803	1	4.02838	0	1.83399	0.0047473	1	1.8722	0.462048	1.94269
Glyma.10G009400.Wm82.a4.v1	BRS8dpi	0	1	1.55034	0	0.203787	0	1	-0.522884	0.832381	0.537666	0	1	-0.713047	1.5494	0.909044	2.79041	1	4.28214	0.461159	10.9103	0	1	1.46358	0	0	0	1	0.785225	0.325194	0.558154	0.099458	1	0.142244	2.46126	2.35503	0	1	0.763674	2.00815	3.39924
Glyma.10G010800.Wm82.a4.v1	TMG1dpi	0	1	0.394222	1.06624	1.42613	0	1	-0.609041	1.71328	1.10667	0	1	-1.52559	0.717549	0.224529	0	1	-0.248929	0.759358	0.622555	-1.17207	1	-3.99585	1.93792	0	0	1	0.674801	0.803209	1.20628	0	1	-1.14155	0.690814	0.223723	-0.007548	1	-0.838295	1.76606	0.947927
Glyma.10G016700.Wm82.a4.v1	BRS2dpi TMG4dpi	-0.52479	1	-0.941511	25.3213	13.2167	-1.2	1	-2.01372	11.1126	2.64283	0	1	0.0849097	0.925543	0.992956	0	1	-0.0683564	3.30571	3.09734	0	1	-0.236859	19.2831	12.8344	-0.399167	1	-0.937241	19.3886	9.33567	-1.45953	1	-3.1713	7.33214	0.494695	0	1	-0.0346924	7.35325	7.03677
Glyma.10G023200.Wm82.a4.v1	TMG1dpi	0	1	0.108574	16.3919	17.8181	0	1	0.351585	11.4239	14.6256	0	1	-0.234393	16.262	13.7517	0	1	0.356396	17.6007	22.1882	-1.19527	1	-2.62388	15.3461	1.67252	0	1	-0.362674	17.4512	12.5879	0	1	-0.00828224	14.2846	12.571	0.147023	1	0.558197	15.202	22.0665
Glyma.10G024600.Wm82.a4.v1	BRS2dpi	-0.673866	1	-0.933442	65.5971	34.5362	-1.5	1	-2.05062	21.5674	5.10269	0	1	-0.933012	2.23193	1.10922	0	1	0.147372	4.68923	5.12591	-0.819663	1	-1.2648	57.8875	18.9527	-0.570171	1	-0.943209	41.1498	19.8643	-0.221182	1	-0.997159	11.3759	4.91215	-0.0693693	1	-0.554067	15.8406	10.5552
Glyma.10G026800.Wm82.a4.v1	TMG8dpi	-0.0902431	1	-0.662652	7.01317	4.434	0	1	-0.39164	2.53405	1.90643	0	1	0.762982	1.4827	2.56395	0	1	0.138095	1.11488	1.2187	0.654816	1	1.28524	3.70542	7.18643	0	1	-0.366778	4.10559	2.92364	0	1	-0.426951	3.4259	2.18978	-1.15626	1	-2.60585	3.75145	0.530186
Glyma.10G032200.Wm82.a4.v1	BRS8dpi	0	1	0.483846	6.32092	8.97942	0	1	0.272184	11.2852	13.6679	-0.179981	1	-0.844007	10.6673	5.8542	-1.44334	1	-2.15582	19.7338	4.21057	0	1	-0.0698514	10.019	7.35236	0.391878	1	1.1795	4.96002	10.6416	0.258241	1	0.585433	5.30874	7.06122	0	1	0.409226	10.3645	13.5657
Glyma.10G035500.Wm82.a4.v1	BRS4dpi	0	1	0.657257	3.41578	5.59895	0	1	-1.32649	7.8772	2.95443	1.51222	1	3.28422	0.532113	7.49267	0	1	2.10157	0.316754	2.37429	-0.627536	1	-3.49062	9.02367	0	0	1	-0.18878	2.97818	2.30025	0	1	0.273489	1.53686	1.49315	0	1	-1.42897	5.51729	1.8076
Glyma.10G036600.Wm82.a4.v1	BRS8dpi	0	1	0.467879	1.77323	2.53664	0	1	1.14008	1.29513	3.01167	0	1	1.17802	0.602693	1.55586	1.16923	1	2.70423	0.89692	6.72306	0.0289693	1	1.46358	2.21446	4.87519	0.36376	1	0.370187	2.52991	3.03959	0	1	-2.46348	1.56664	0	0	1	1.70227	0.710126	2.5592
Glyma.10G046000.Wm82.a4.v1	BRS8dpi	0	1	0.965379	0.0612456	0.180702	0	1	0.214081	0.273367	0.31784	0	1	-0.821981	0.228981	0.107476	1.17913	1	2.99054	0.136307	1.53257	0	1	1.46358	0	0	0	1	0.463297	0	0	0	1	3.18038	0	0.42836	0	1	0.394151	0.647515	0.842675
Glyma.10G046500.Wm82.a4.v1	BRS1dpi BRS2dpi	-1.57628	1	-3.49405	1.81286	0.0849006	-1.3	1	-4.17824	1.54126	0	0	1	-0.0850153	0	0	0	1	-0.0683564	0	0	0.0381429	1	0.656226	0.547328	0.602479	0	1	-0.759096	0.541922	0.232536	0	1	0.432186	3.91515	4.67929	0	1	-2.52012	0.45634	0
Glyma.10G060800.Wm82.a4.v1	BRS8dpi BRS2dpi TMG8dpi TMG1dpi TMG2dpi TMG4dpi	0.301534	1	1.5097	0.943762	2.8689	3.1	1	4.32956	0.612718	13.8027	1.37542	1	1.81621	5.3729	19.0457	3.53802	1	4.20353	2.00494	37.9289	1.78667	1	3.32156	0.634629	5.58861	4.59304	1	7.35811	0	13.6354	2.50891	1	3.28295	1.66762	15.1518	2.18277	1	2.70432	3.25036	21.2484
Glyma.10G061600.Wm82.a4.v1	TMG1dpi	0	1	-0.215193	3.03419	2.61107	0	1	-0.407407	6.6022	4.9207	-0.101676	1	-0.797733	10.2805	5.82368	0	1	-0.357863	4.43154	3.3613	1.26656	1	3.33805	0.40078	4.41164	0.141367	1	0.163737	2.97616	3.06493	0.342001	1	0.755358	5.73372	8.62126	0	1	-0.712764	3.84277	2.20779
Glyma.10G061800.Wm82.a4.v1	BRS8dpi BRS2dpi TMG8dpi TMG1dpi TMG2dpi TMG4dpi	0.118932	1	1.46014	1.04927	3.09581	2.8	1	4.09944	0.749337	14.3755	1.32277	1	1.80319	5.49211	19.3336	3.1975	1	3.86882	2.45199	36.7588	1.78667	1	3.32156	0.776135	6.83472	4.36493	1	7.13572	0	14.2733	2.35459	1	3.18038	1.81285	15.4113	2.08368	1	2.63846	3.51288	21.9884
Glyma.10G063400.Wm82.a4.v1	TMG1dpi	0	1	-0.236255	6.01273	5.12496	0	1	0.448547	3.93617	5.40863	0	1	-0.307408	5.99466	4.80672	0	1	-0.231855	4.01453	3.34353	-1.00418	1	-2.70634	7.4832	0.621678	-0.183865	1	-0.899273	9.92566	4.8589	0	1	-0.804514	5.33846	2.56996	0	1	0.452295	3.76706	5.091
Glyma.10G064400.Wm82.a4.v1	TMG2dpi	0	1	-2.84198	0.495027	0	0	1	1.21408	0	0.085633	0	1	1.23691	0.231347	0.651518	0.448071	1	2.25357	0.27543	1.63443	0	1	1.46358	0	0	-1.07836	1	-3.99613	1.81275	0	0	1	-2.84199	1.06909	0	0	1	1.28724	0.654205	1.6591
Glyma.10G065400.Wm82.a4.v1	TMG8dpi	0	1	-0.594048	1.87554	1.22971	0	1	-0.370881	0.682113	0.50469	0	1	-1.66998	0.7142	0.182848	0	1	-0.261001	0.541094	0.43456	0	1	1.46358	0.587226	1.29279	0	1	0.463297	0	0	0	1	2.18038	0.0750099	0.485844	-1.31	1	-3.082	1.83602	0.14704
Glyma.10G070400.Wm82.a4.v1	TMG1dpi	0	1	-0.179011	9.98304	8.83634	0	1	0.155188	10.6941	11.9158	0	1	0.219839	7.46478	8.75929	0	1	0.124289	7.22085	7.80655	1.05908	1	2.24119	6.85691	26.7077	0.244026	1	0.392908	10.4449	12.7733	0.15801	1	0.221021	7.00699	6.98227	0	1	-0.535887	9.67496	6.33951
Glyma.10G076100.Wm82.a4.v1	BRS1dpi	-1.0561	1	-2.49405	4.06067	0.650121	0	1	-1.66039	0.843004	0.19603	0	1	-2.40694	0.353064	0	0	1	-2.06836	0.735596	0.098461	0	1	-0.595313	2.39493	1.09844	0	1	-0.858631	0.889229	0.381563	0	1	-1.72651	0.509864	0	0	1	-1.49037	1.9136	0.599683
Glyma.10G079900.Wm82.a4.v1	BRS1dpi TMG2dpi TMG4dpi	1.64829	1	4.55034	0	2.94911	0	1	0.3561	3.25878	4.1949	0	1	-0.9781	1.46232	0.686362	-0.267795	1	-1.41231	4.64257	1.63122	0.00414781	1	0.200546	1.51545	1.2132	1.05843	1	2.9658	0.272815	2.80952	1.34489	1	3.06009	0.563134	5.01525	-0.400884	1	-1.2462	6.20274	2.48376
Glyma.10G084000.Wm82.a4.v1	BRS1dpi BRS2dpi	-1.87608	1	-2.44966	10.0545	1.81201	-1.1	1	-2.67344	1.69172	0.21855	0	1	-0.0850153	0	0	0	1	0.516606	0.175736	0.27443	-0.91785	1	-2.29892	5.22886	0.734774	-0.639238	1	-1.66915	3.0843	0.850791	0	1	-0.726511	0.113687	0	0	1	-0.638764	0.834819	0.50143
Glyma.10G087100.Wm82.a4.v1	BRS1dpi	-1.88843	1	-3.44061	2.4145	0.182663	0	1	-2.37088	0.20725	0	0	1	0.914985	0	0.0407409	0	1	-0.0683564	0	0	0	1	-1.12138	0.245328	0	0	1	0.463297	0	0	0	1	-0.141549	0.0501395	0	0	1	-0.712764	0.0409089	0
Glyma.10G097800.Wm82.a4.v1	BRS8dpi	0	1	0.965379	0.320623	0.659321	0	1	-3.10785	0.234178	0	0	1	-0.34805	0.136219	0.102298	-1.32355	1	-2.10398	2.62724	0.577419	0	1	3.04854	0	0.135615	0	1	2.4633	0	0.117771	0	1	2.44341	0	0.101931	0.030766	1	0.854276	0.667681	1.20312
Glyma.10G107100.Wm82.a4.v1	BRS4dpi	0	1	-0.676167	2.14585	1.33289	0	1	0.329558	0.55451	0.703332	1.12502	1	4.08491	0	0.842308	0	1	0.978949	0.879743	1.76633	0	1	-0.858347	1.73048	0.656844	0	1	-0.683544	1.77247	0.988722	0	1	-1.25703	0.731732	0.197478	0	1	0.287236	1.74132	2.09182
Glyma.10G107900.Wm82.a4.v1	BRS8dpi BRS4dpi TMG8dpi TMG4dpi	0	1	1.39834	0.606491	1.72315	0	1	0.494189	0.782035	1.11909	1.35848	1	2.80807	0.377918	3.01549	1.91734	1	4.78962	0	1.96732	0	1	1.82615	0.427254	1.25415	0.290427	1	1.97787	0.423034	1.72445	1.37488	1	3.18038	0.218303	2.23877	1.01491	1	2.43924	0.47497	2.78156
Glyma.10G115201.Wm82.a4.v1	BRS1dpi	1.6353	1	2.04944	9.69299	40.8369	0.6	1	0.855	48.1753	87.418	0	1	-0.200229	55.706	48.2705	1.08189	1	1.31411	40.6671	99.561	0.863618	1	1.29094	18.2706	35.6524	0.859893	1	1.10657	40.8399	82.2106	0	1	-0.0190648	78.0766	68.7103	0.970243	1	1.16371	52.6241	116.175
Glyma.10G115300.Wm82.a4.v1	BRS1dpi	1.87725	1	2.19853	8.77529	40.8363	0.5	1	0.647041	50.8867	79.899	0	1	-0.168784	51.9467	46.0098	1.30186	1	1.48539	34.5349	95.1398	0.815462	1	1.14469	17.7918	31.3686	1.21759	1	1.41203	33.0675	82.2518	0	1	0.15763	72.8021	72.4781	1.06357	1	1.20844	50.788	115.604
Glyma.10G115400.Wm82.a4.v1	BRS1dpi	1.80467	1	2.13263	8.48991	37.749	0.5	1	0.682448	45.6006	73.3827	0	1	-0.124947	46.3453	42.3165	1.30283	1	1.4937	31.8356	88.2219	0.815741	1	1.15453	16.7364	29.7088	1.19383	1	1.39771	30.1564	74.2765	0.033403	1	0.217845	66.0996	68.6109	1.02103	1	1.17176	47.3309	105.033
Glyma.10G115500.Wm82.a4.v1	BRS1dpi	1.84832	1	2.19658	7.56259	35.186	0.5	1	0.626392	42.9081	66.4177	-0.0113882	1	-0.20471	42.6157	36.8145	1.34537	1	1.55154	27.4315	79.154	0.742756	1	1.10203	15.5218	26.5591	1.22406	1	1.43905	27.3133	69.2424	0.0479853	1	0.249036	55.9864	59.3784	1.02268	1	1.18231	42.8605	95.8182
Glyma.10G115700.Wm82.a4.v1	BRS1dpi	1.87524	1	2.21679	8.08482	38.1367	0.5	1	0.702144	46.912	76.5326	-0.0137997	1	-0.197885	48.2792	41.9057	1.34253	1	1.53796	31.5717	90.2276	0.813511	1	1.15833	16.9283	30.1279	1.22378	1	1.42714	31.5641	79.3481	0	1	0.103026	67.7401	64.9236	1.06888	1	1.22413	46.1677	106.247
Glyma.10G115951.Wm82.a4.v1	BRS1dpi	1.94499	1	2.29577	7.72633	38.5203	0.5	1	0.656953	47.2562	74.7146	0	1	-0.137642	47.8347	43.2931	1.29084	1	1.4872	32.2629	89.0126	0.705857	1	1.05742	17.3797	28.8299	1.20592	1	1.414	30.8945	76.9641	0.0262325	1	0.219182	64.7625	67.2813	1.00008	1	1.1556	47.8525	105.011
Glyma.10G116000.Wm82.a4.v1	BRS1dpi	1.95472	1	2.41118	5.57876	30.3208	0.5	1	0.766446	32.5017	55.465	0	1	-0.0536511	33.2073	31.8598	1.29071	1	1.55313	22.5447	65.2077	0.315125	1	0.771703	15.0997	20.4919	1.17555	1	1.45006	22.3234	57.0776	0.0366165	1	0.295438	44.7052	48.9444	0.924919	1	1.12976	35.3541	76.2398
Glyma.10G119100.Wm82.a4.v1	BRS4dpi	0	1	-0.0346209	0.137157	0.134891	0	1	1.21408	0.367315	0.996502	-1.47024	1	-4.40694	2.43576	0	-0.189066	1	-2.06836	2.28939	0.429016	0	1	1.04854	0.434801	0.63815	0	1	2.04826	0	0.369455	0	1	1.44341	0.148106	0.479646	0	1	-1.88269	0.966719	0.145164
Glyma.10G119400.Wm82.a4.v1	BRS8dpi	0	1	0.965379	0	0.0565888	0	1	1.79904	0	0.119442	0	1	-0.0850153	0.215123	0.201943	4.64541	1	7.39925	0	10.5587	0	1	1.46358	0	0	0	1	0.463297	0	0	0	1	0.858451	0	0	0.0715015	1	3.28724	0	0.426288
Glyma.10G126051.Wm82.a4.v1	BRS8dpi TMG8dpi	0	1	-0.0346209	0	0	0	1	0.214081	0	0	0	1	-0.0850153	0	0	-1.27839	1	-4.23828	5.51971	0	0	1	1.46358	0	0	0	1	0.463297	0	0	0	1	0.858451	0	0	-2.68084	1	-3.6747	47.8148	3.39695
Glyma.10G126100.Wm82.a4.v1	BRS8dpi BRS4dpi TMG4dpi	0	1	-0.0346209	0	0	0	1	0.214081	0	0	-1.87609	1	-3.62934	4.82777	0.266587	-1.86099	1	-2.31628	48.0102	9.34523	0	1	3.46358	0	1.06023	0	1	0.463297	0	0	-1.18214	1	-2.91414	6.56173	0.53126	-0.195873	1	-0.506313	41.6253	28.7804
Glyma.10G132200.Wm82.a4.v1	BRS1dpi	-1.09525	1	-2.47941	6.34683	1.04033	0	1	0.0620782	10.5053	10.9792	0	1	-0.377797	18.044	13.806	0	1	1.45521	1.02997	3.03301	0	1	1.46358	0.558892	1.23042	0	1	-0.18878	2.90521	2.31513	0	1	-0.315197	13.707	9.71045	0.0397673	1	1.13523	1.63094	3.63857
Glyma.10G134100.Wm82.a4.v1	TMG2dpi	0	1	-0.356549	2.64118	2.0564	0	1	0.394654	1.37536	1.82756	0	1	0.277555	0.617167	0.772473	0	1	-0.4245	3.7963	2.75381	0.0850678	1	0.241188	1.51176	1.28007	1.15756	1	3.04826	0.230281	2.51971	0.064848	1	3.44341	0	0.962124	0.446165	1	1.2078	2.61785	6.05664
Glyma.10G135266.Wm82.a4.v1	TMG4dpi	0	1	-0.0346209	0	0	0	1	0.214081	0	0	-0.0933673	1	-3.25494	0.580272	0	-0.717749	1	-2.261	2.67702	0.485471	0	1	0.463581	0.082003	0	-0.0449515	1	-3.12167	0.893124	0	-1.18092	1	-4.04844	2.43014	0	0	1	-0.270246	5.26455	4.27092
Glyma.10G135500.Wm82.a4.v1	TMG4dpi	0	1	-0.0346209	0	0	0	1	0.214081	0	0	0	1	-1.66998	0.147609	0	-0.447018	1	-1.87571	2.9875	0.740961	0	1	1.46358	0	0	-0.05313	1	-1.85863	1.56969	0.319047	-1.63035	1	-3.46348	3.32535	0.138068	-0.0768327	1	-0.695486	5.7046	3.42644
Glyma.10G136300.Wm82.a4.v1	BRS8dpi	0	1	0.550342	1.62515	2.48625	0	1	-1.27135	2.09553	0.749676	0	1	-1.08502	1.519	0.633747	-1.24053	1	-2.08942	13.6638	3.01235	0	1	-0.121382	0.381621	0	0	1	1.63322	0.566778	1.94561	0	1	-2.60098	1.94987	0	0	1	-0.136572	8.59087	7.64454
Glyma.10G144400.Wm82.a4.v1	TMG8dpi	0	1	0.628344	2.42873	3.90865	0	1	0.0441563	1.5768	1.60416	0	1	-2.66998	1.03186	0	0	1	-0.746428	5.65102	3.22293	0.270934	1	0.376118	3.73301	3.59552	0	1	0.463297	0.924036	1.18949	0	1	-2.14155	1.66894	0	-1.46148	1	-4.35662	4.66866	0
Glyma.10G148700.Wm82.a4.v1	BRS8dpi	0	1	0.643451	0.179817	0.309482	0	1	-0.785919	0.441432	0.233294	0	1	0.593057	0.378161	0.591654	1.31687	1	3.25357	0.0500244	0.890551	0	1	-1.53642	0.332522	0	0	1	2.20026	0.094068	0.544914	0	1	1.34388	0.194172	0.471623	0.0807835	1	0.0945906	0.594094	0.618522
Glyma.10G150600.Wm82.a4.v1	BRS1dpi BRS2dpi	-2.26288	1	-2.62749	42.9797	6.94213	-2.8	1	-3.62242	13.9328	1.05825	0	1	-0.500053	0.219922	0.137632	0	1	-0.261001	0.610933	0.490647	0	1	-0.173283	23.3714	16.4211	0	1	-0.456533	11.4062	7.71119	-0.378166	1	-1.98955	2.96419	0.548551	-0.292834	1	-1.01393	4.69879	2.24124
Glyma.10G161500.Wm82.a4.v1	TMG8dpi	0.748045	1	1.9978	1.39763	6.04798	0.4	1	0.961315	6.86206	13.4908	0.28694	1	0.74506	10.4507	17.5361	0.392885	1	0.84812	12.2866	21.8583	0.819183	1	2.55104	1.03381	5.2022	0.601852	1	1.4044	3.50949	8.84716	0.335259	1	0.858451	12.3754	20.0391	1.68455	1	2.1054	9.23519	39.4951
Glyma.10G168900.Wm82.a4.v1	BRS1dpi TMG8dpi TMG4dpi	1.0484	1	2.16178	1.54667	7.46733	0	1	-0.0875744	13.1794	12.4047	0	1	-0.264124	25.7588	21.3431	0.786007	1	1.1788	15.3335	34.3048	0.143621	1	2.78551	0.445736	2.9439	0	1	1.39618	1.47111	3.78748	1.8111	1	2.63289	2.73295	15.7347	1.33688	1	2.55572	1.23879	7.73836
Glyma.10G170900.Wm82.a4.v1	BRS8dpi	0	1	-0.0346209	0	0	0	1	0.214081	0	0	0	1	1.49995	0	0.216852	1.14168	1	4.10157	0	2.19034	0	1	1.46358	0	0	0	1	0.463297	0	0	0	1	-0.141549	0.133439	0	0	1	0.287236	0	0
Glyma.10G176400.Wm82.a4.v1	TMG8dpi	0	1	-0.0346209	0	0	0	1	0.214081	0	0	0	1	-0.0850153	0	0	0	1	1.93164	0	0.476217	0	1	1.46358	0	0	0	1	-1.12167	0.318581	0	0	1	0.858451	0	0	1.46734	1	3.28724	0.26827	3.7061
Glyma.10G184700.Wm82.a4.v1	BRS8dpi TMG8dpi TMG1dpi	0.514973	1	1.27572	7.09154	17.7266	0	1	0.520743	9.7596	14.1075	0	1	0.00425203	12.7043	12.7038	1.7002	1	2.43414	6.57615	36.3536	1.31055	1	2.87862	2.49788	15.8101	0.716582	1	1.78522	4.01897	13.5308	0.0747762	1	0.471428	10.5293	12.9165	1.31275	1	2.28724	3.38428	17.2002
Glyma.10G185100.Wm82.a4.v1	TMG8dpi	0	1	2.96538	0	0.305454	0	1	0.214081	0.0792156	0.092103	0	1	-1.08502	0.124413	0.0389302	0	1	-0.952879	1.13559	0.555133	0	1	-1.34377	0.281309	0	0	1	-1.12167	0.0928436	0	0	1	0.858451	0	0	-1.01301	1	-2.96069	0.703633	0.0469593
Glyma.10G185900.Wm82.a4.v1	BRS4dpi	0	1	-0.0346209	0	0	0	1	0.214081	0	0	1.52899	1	4.43855	0	1.75986	0	1	2.51661	0	0.475285	0	1	1.46358	0	0	0	1	0.463297	0	0	0.380339	1	3.66581	0	0.956476	0.795484	1	3.8722	0	1.06141
Glyma.10G191700.Wm82.a4.v1	BRS8dpi	0	1	-0.0346209	0	0	0	1	0.214081	0	0	0	1	0.330022	0.126583	0.178241	3.83328	1	5.60407	0.0753517	7.13079	0	1	1.46358	0	0	0	1	0.463297	0	0	0	1	2.85845	0	0.355203	0	1	1.28724	0	0.0716675
Glyma.10G198800.Wm82.a4.v1	BRS8dpi	0	1	-0.0346209	0	0	0	1	0.214081	0	0	0	1	-2.08502	0.574635	0	-1.02317	1	-2.06836	11.6302	2.56403	0	1	1.46358	0	0	0	1	0.463297	0	0	0	1	0.858451	0	0	-0.771321	1	-1.27173	29.6104	11.9292
Glyma.10G199000.Wm82.a4.v1	TMG8dpi	0	1	-0.0346209	0	0	0	1	0.214081	0	0	0	1	-0.0850153	0	0	0	1	-1.87571	1.31988	0.206114	0	1	1.46358	0	0	0	1	0.463297	0	0	0	1	0.858451	0	0	-2.37161	1	-3.80023	17.5908	1.04612
Glyma.10G199100.Wm82.a4.v1	TMG8dpi	0	1	-0.0346209	0	0	0	1	0.214081	0	0	0	1	-0.0850153	0	0	0	1	-1.65332	0.435038	0	0	1	1.46358	0	0	0	1	0.463297	0	0	0	1	0.858451	0	0	-3.59979	1	-5.37098	17.2218	0.206884
Glyma.10G203500.Wm82.a4.v1	BRS2dpi	0	1	1.55034	0	0.141196	1.9	1	4.79904	0	1.71363	0	1	-0.172478	1.07352	0.944762	0	1	-0.390284	0.319519	0.224534	0	1	-0.121382	0.151708	0	0	1	1.68569	0.150209	0.580085	0	1	2.44341	0	0.251032	0	1	-0.198191	0.379463	0.303897
Glyma.10G211100.Wm82.a4.v1	BRS8dpi	0	1	0.0219626	4.68478	4.79938	0	1	-0.21334	6.62159	5.67283	0	1	0.313534	3.83144	4.79559	-1.04673	1	-2.5464	8.25417	1.22114	0	1	-0.121382	5.36295	3.63282	0	1	-0.254932	10.2115	7.88705	0	1	-0.967519	8.00971	3.41312	0	1	0.1877	4.98735	5.57806
Glyma.10G213000.Wm82.a4.v1	TMG4dpi	0	1	1.38042	0.195746	0.673795	0	1	0.406726	0.524221	0.71109	0	1	-1.08502	1.00628	0.429377	0.547139	1	1.51661	1.52476	4.49004	0.985469	1	4.27094	0	1.36612	0	1	1.04826	0.92161	1.84547	2.06849	1	4.02838	0.105686	2.90928	0.112726	1	0.857551	2.75935	4.97216
Glyma.10G223200.Wm82.a4.v1	BRS1dpi	1.35061	1	4.28731	0	1.52104	0	1	0.0505825	1.96194	2.02766	0	1	0.0974627	6.69526	7.14211	0	1	0.144188	5.61596	6.11066	0	1	-0.536419	0.258044	0	0	1	0.463297	0.255496	0.328895	0	1	-0.211938	3.60379	2.70426	0.29409	1	0.952052	2.86863	5.51368
Glyma.10G224800.Wm82.a4.v1	TMG8dpi	0	1	0.965379	0	0.15946	0	1	0.214081	0.723693	0.841429	0	1	-0.669978	4.84951	2.98751	0	1	0.211752	2.34552	2.70482	0	1	1.46358	0	0	0	1	-1.12167	0.339278	0	0	1	-0.141549	0.875405	0.567006	2.15927	1	5.04212	0	4.46168
Glyma.10G231600.Wm82.a4.v1	TMG8dpi TMG4dpi	0	1	-0.0346209	0	0	0	1	0.951047	0.911474	1.80782	-0.413925	1	-1.19605	2.97533	1.26477	0.636111	1	1.42641	1.40354	3.81997	0	1	1.46358	0	0	0	1	0.463297	0	0	1.10909	1	3.08084	0.129712	1.36525	-3.11986	1	-3.78861	19.579	1.33492
Glyma.10G232100.Wm82.a4.v1	BRS8dpi	0	1	-1.03462	1.90412	0.749069	0	1	0.699508	1.35983	2.37159	0	1	-0.0284318	8.5428	8.35355	-2.05274	1	-3.68307	20.3413	1.19119	0	1	-1.53642	2.81692	0	0	1	0.141369	1.59377	1.53873	0.571586	1	1.80187	4.93471	15.9812	0	1	-0.207529	10.0656	8.46419
Glyma.10G233300.Wm82.a4.v1	BRS8dpi	0	1	-0.0346209	0.381084	0.37479	0	1	1.08855	0.425237	0.988836	0	1	1.01452	0.534289	1.17029	-1.88005	1	-3.7688	2.65041	0.0993335	0	1	-1.34377	0.604038	0	0	1	-2.34406	0.598072	0	0	1	0.858451	0.205753	0.333169	0	1	0.586796	1.00725	1.51249
Glyma.10G234400.Wm82.a4.v1	TMG2dpi	0	1	0.00844784	1.83747	1.86359	0	1	-0.492188	1.53777	1.07277	0	1	0.219839	0.858726	1.00764	0	1	-0.120824	1.72523	1.55661	-0.538286	1	-2.27338	2.3664	0.267163	-1.08116	1	-2.85863	1.74225	0.154673	0	1	-1.06755	1.11609	0.40161	0	1	-0.850268	1.61888	0.850824
Glyma.10G234600.Wm82.a4.v1	BRS8dpi	0	1	0.965379	0	0.0722682	0	1	0.214081	0	0	0	1	-0.0850153	0	0	1.54565	1	4.45521	0	1.68554	0	1	1.46358	0	0	0	1	0.463297	0	0	0	1	0.858451	0	0	0	1	0.287236	0	0
Glyma.10G239000.Wm82.a4.v1	TMG2dpi	0	1	1.48894	0.508756	1.57254	0	1	-0.356234	3.11425	2.41393	0	1	-0.401043	4.07594	3.06097	0	1	1.08365	0.647014	1.43979	0	1	-1.70634	0.614404	0	-1.37245	1	-3.12167	2.66147	0.195775	-0.507814	1	-2.10502	2.98229	0.50833	0	1	-0.549266	1.5368	0.999991
Glyma.10G253700.Wm82.a4.v1	TMG8dpi TMG4dpi	0	1	0.59341	2.34989	3.63169	0.2	1	0.991689	2.69707	5.45871	0.668919	1	1.6228	1.46427	4.71277	0	1	0.686531	3.86013	6.18357	0.141651	1	0.270936	1.77367	1.56191	0.400266	1	1.31129	2.22446	5.27487	1.09407	1	2.31788	1.32916	6.26113	1.45033	1	2.18994	2.16893	10.0667
Glyma.10G253900.Wm82.a4.v1	TMG8dpi	0	1	1.10288	0.247367	0.608204	0	1	1.43647	0.441645	1.28374	0	1	0.685503	1.90748	3.09288	0	1	0.824728	1.37634	2.4502	0	1	1.46358	0	0	0	1	1.4633	0.129406	0.416455	0	1	2.02838	0.200336	0.86506	1.62081	1	2.56734	0.708304	4.38529
Glyma.10G257500.Wm82.a4.v1	BRS1dpi	-1.12094	1	-2.84198	2.64813	0.289377	0	1	-0.785919	0.262662	0.101798	0	1	-0.0850153	0	0	0	1	-0.0683564	0.218282	0.204523	0	1	-1.85835	0.932762	0	0	1	-0.624166	1.64187	0.924676	0	1	0.858451	0	0	0	1	-0.712764	0.0864111	0
Glyma.10G266500.Wm82.a4.v1	BRS1dpi	1.43092	1	4.3577	0	1.34495	0.2	1	0.522767	11.9637	17.2457	-0.183945	1	-0.457232	21.8575	15.8387	-0.356885	1	-0.805322	10.9568	6.13117	0	1	-0.420942	3.39594	1.90883	0	1	0.416754	8.94256	11.1432	0	1	0.222335	17.942	18.6513	-0.0307459	1	-0.419828	11.4461	8.39478
Glyma.10G286633.Wm82.a4.v1	TMG1dpi	0	1	-0.257013	2.29119	1.90668	0	1	-0.698456	4.87731	2.92686	0	1	0.0800439	5.27147	5.56707	0	1	-0.290749	3.92247	3.12393	1.26656	1	3.33805	0.372478	4.1001	0.0847839	1	0.115374	2.39719	2.37374	0.388965	1	0.417879	3.42567	4.00622	0	1	-0.44973	4.50308	3.17109
Glyma.10G290200.Wm82.a4.v1	BRS2dpi TMG8dpi	0	1	3.1353	0	1.44309	1.1	1	3.12097	0.163733	2.66519	0	1	0.277555	1.02861	1.28745	0.526777	1	2.43414	0.408205	3.05979	0	1	1.46358	0	0	0	1	2.4633	0	0.741093	0	1	0.0510963	1.18835	0.962124	1.29828	1	4.28724	0	2.91185
Glyma.10G293500.Wm82.a4.v1	TMG2dpi	0	1	0.41079	2.25029	3.03102	-0.3	1	-0.995372	3.1879	1.574	0	1	-0.951749	1.37172	0.686763	-0.669163	1	-1.10152	9.52644	4.33545	0	1	-1.27338	0.98217	0.227608	1.16443	1	2.70034	0.307096	2.10837	0	1	-0.141549	0.0528246	0	0	1	0.20418	6.12016	6.93788
Glyma.10G295300.Wm82.a4.v1	BRS8dpi	1.33351	1	1.65908	11.1504	35.6611	0.5	1	0.801161	17.1722	30.0373	0.240359	1	0.5497	15.0364	21.9569	2.13282	1	2.49799	8.52457	47.7458	1.18537	1	1.53321	16.2798	37.6225	0.793871	1	1.05537	23.9559	46.5435	0.426121	1	0.73292	23.07	34.231	1.07602	1	1.30843	22.7224	55.4932
Glyma.11G003200.Wm82.a4.v1	BRS8dpi	0	1	-2.61958	0.29288	0	0	1	0.214081	0	0	0	1	-0.0850153	0	0	-1.0255	1	-2.87571	1.30365	0.122148	0	1	1.46358	0	0	0	1	-0.536703	0.0612861	0	0	1	0.858451	0	0	0	1	1.45716	0.154823	0.495966
Glyma.11G018000.Wm82.a4.v1	BRS4dpi	0	1	-0.520048	0.435171	0.285323	0	1	0.214081	0	0	1.30021	1	4.23691	0	1.20912	0	1	1.93164	0	0.226864	0	1	0.878618	0.153282	0.168727	0	1	-2.5367	0.531189	0	0	1	-1.46348	0.313274	0	0	1	-1.29773	0.127801	0
Glyma.11G022100.Wm82.a4.v1	BRS2dpi	0	1	-1.03462	0.0717099	0	1.8	1	4.73764	0	1.63744	0	1	-0.0850153	0	0	0	1	-0.0683564	0	0	0	1	1.46358	0	0	0	1	0.463297	0	0	0	1	0.858451	0	0	0	1	0.287236	0	0
Glyma.11G024200.Wm82.a4.v1	BRS2dpi	-0.915467	1	-1.38179	12.5662	4.81413	-1.1	1	-2.41819	3.97838	0.682468	0	1	2.23691	0	0.256414	0	1	1.51661	0.243899	0.837922	-0.0557383	1	-0.724046	9.41864	4.41902	-0.164684	1	-0.840484	5.96228	3.05037	0	1	-1.9489	0.47335	0	-0.634983	1	-1.86804	3.08966	0.773245
Glyma.11G025800.Wm82.a4.v1	TMG8dpi	0	1	-0.215193	2.14607	1.84679	0	1	1.35158	1.07762	2.92352	0	1	-0.548962	4.88936	3.29524	-0.396276	1	-2.13875	2.98514	0.559395	0.463579	1	0.615584	1.13388	1.24813	0	1	-1.12167	1.12268	0.3613	0.732919	1	0.742974	1.73804	2.57982	-1.01301	1	-3.96069	2.12711	0
Glyma.11G026300.Wm82.a4.v1	BRS8dpi	0	1	-0.0346209	0	0	0	1	0.214081	0	0	0	1	0.65195	0.133504	0.250649	1.39718	1	4.32396	0	1.48924	0	1	0.463581	0.0754662	0	0	1	0.463297	0	0	0	1	-0.141549	0.0771179	0	0	1	0.734695	0.629207	1.0582
Glyma.11G027600.Wm82.a4.v1	BRS2dpi	-1.35856	1	-1.74213	31.9875	9.56113	-1.7	1	-2.95584	8.3052	0.976485	0	1	-0.0850153	0	0	0	1	-0.746428	1.74487	0.980928	0	1	-0.266153	21.8714	14.3479	-0.22734	1	-0.714008	15.9681	9.01062	-0.395178	1	-2.09575	3.38638	0.548346	-0.259006	1	-0.891102	7.82838	4.09357
Glyma.11G029500.Wm82.a4.v1	BRS4dpi	0	1	0.238398	1.57113	1.88109	0	1	-0.785919	1.40254	0.779905	1.32204	1	2.91498	0.255393	2.33752	0	1	-0.193887	3.57269	3.06259	0.0715937	1	0.878618	0.360917	0.476741	0	1	0.463297	0.857646	1.10403	-0.104707	1	-1.84199	1.84408	0.358328	0	1	-0.153337	3.37029	2.96422
Glyma.11G040600.Wm82.a4.v1	TMG8dpi	0	1	0.858464	0.462279	0.909289	0.3	1	1.85794	0.481451	1.91924	0	1	0.65195	0.360071	0.608418	0	1	0.668609	0.171473	0.321328	0	1	1.46358	0.162831	0.358476	0	1	1.20026	0.403056	0.933924	0	1	2.85845	0	0.404156	1.82889	1	4.74667	0	1.71244
Glyma.11G050800.Wm82.a4.v1	TMG2dpi	-0.538572	1	-1.99398	2.49183	0.57663	0	1	-1.59327	0.850519	0.228205	0	1	-0.0850153	0	0	0	1	-1.06836	0.0815553	0	0	1	-1.34377	1.5489	0.340994	-1.07836	1	-3.99613	1.61028	0	0	1	-1.04844	1.10796	0.384446	0	1	-1.1278	0.451993	0.155136
Glyma.11G051800.Wm82.a4.v1	BRS8dpi BRS1dpi	1.21802	1	2.12458	1.09189	5.06248	0.4	1	1.16346	1.94945	4.45225	0.765146	1	1.54302	1.53086	4.58494	1.49977	1	2.42807	1.12826	6.34282	0.465654	1	2.35667	0.494489	2.17726	0.43374	1	1.27065	1.87682	4.30677	0.490109	1	0.73292	1.93703	2.86382	0.71635	1	1.2733	3.50442	8.41966
Glyma.11G055700.Wm82.a4.v1	TMG4dpi	-0.00492237	1	-0.511668	3.94787	2.77877	0	1	-0.24535	3.00596	2.53086	0	1	0.245133	2.49619	2.95453	0	1	0.224095	3.79017	4.35835	0	1	0.1961	2.61755	2.34106	0	1	-0.131064	3.07765	2.60645	-1.14916	1	-2.4991	3.38535	0.473735	0	1	-0.141222	4.87633	4.34221
Glyma.11G061800.Wm82.a4.v1	BRS8dpi	0	1	-1.61958	0.187098	0	-0.1	1	-3.24535	0.835105	0	0	1	-2.40694	0.349756	0	-1.03151	1	-2.7688	2.60251	0.292615	0.0715937	1	0.878618	0.494268	0.652887	0	1	-0.536703	0.489387	0.251991	0	1	1.85845	0.101017	0.490722	0	1	-1.80023	1.31872	0.297032
Glyma.11G061900.Wm82.a4.v1	TMG8dpi	0	1	1.02427	1.7274	3.70663	0	1	0.00763038	1.96259	1.9559	0	1	0.204491	2.49525	2.89352	0	1	-0.150819	2.97072	2.61973	0	1	-1.34377	0.995645	0	0	1	-1.7591	2.13593	0.423006	0	1	-0.726511	2.37402	1.09834	-1.01301	1	-3.96069	2.49039	0
Glyma.11G062500.Wm82.a4.v1	BRS8dpi BRS1dpi BRS2dpi TMG8dpi TMG1dpi TMG2dpi	2.31499	1	2.99641	1.73814	14.5302	1.6	1	2.14331	3.2443	14.5964	1.27276	1	1.76743	3.91384	13.4484	4.30265	1	5.364	0.879175	39.046	3.54244	1	4.94163	0.500918	14.1524	2.89376	1	3.63322	1.48791	18.0895	0.96324	1	1.52683	4.69225	12.1568	2.22436	1	2.71484	3.41077	22.4099
Glyma.11G062600.Wm82.a4.v1	BRS8dpi BRS1dpi	1.7107	1	2.01157	8.27166	33.7744	0.7	1	1.01466	12.3746	25.1047	0.548468	1	0.816545	12.4769	21.9233	2.24793	1	2.54383	8.82372	50.8541	1.51201	1	1.89492	7.89675	23.4895	1.16225	1	1.45572	11.3402	29.1192	0.0017535	1	0.315596	17.6176	19.5504	1.53778	1	1.79313	11.2581	38.52
Glyma.11G062700.Wm82.a4.v1	BRS8dpi TMG8dpi TMG4dpi	0	1	3.1353	0	0.911802	0	1	0.892153	0.931079	1.80426	0.177362	1	1.72234	0.758239	2.74545	2.38126	1	4.21705	0.12896	4.59158	0	1	1.46358	0	0	0.874495	1	2.52219	0.606255	3.74602	1.11089	1	2.00284	2.25253	8.3081	2.65644	1	3.43818	1.63364	18.3982
Glyma.11G066000.Wm82.a4.v1	TMG8dpi	0	1	-0.0346209	0	0	0	1	0.214081	0	0	0	1	-0.0850153	0	0	-0.719166	1	-2.7688	0.973559	0.0760158	0	1	1.46358	0	0	0	1	0.463297	0	0	0	1	0.858451	0	0	-2.26375	1	-3.69766	6.03796	0.385816
Glyma.11G066300.Wm82.a4.v1	TMG8dpi	0	1	-0.0346209	0	0	0	1	0.214081	0	0	0	1	-0.0850153	0	0	0	1	-0.0683564	0	0	0	1	1.46358	0	0	0	1	0.463297	0	0	0	1	0.858451	0	0	-2.51323	1	-5.32747	3.17599	0
Glyma.11G070500.Wm82.a4.v1	BRS8dpi	0.881144	1	1.18777	18.6199	42.8777	0.5	1	0.772213	20.0677	34.4096	0	1	0.196398	13.6895	15.6401	1.8466	1	2.25357	9.34925	44.2731	0.702805	1	1.04436	27.4739	45.1653	0.429923	1	0.710645	31.0038	47.4034	0.256541	1	0.667227	17.6543	25.0137	0.782559	1	1.0643	21.9064	45.1816
Glyma.11G095100.Wm82.a4.v1	BRS8dpi	0	1	-0.0978147	7.31131	6.87792	0	1	0.466847	4.35116	6.04884	0.758111	1	1.48133	2.476	7.06587	1.23189	1	4.17957	0	1.98863	0	1	-0.236859	2.79923	1.72552	0	1	-0.614706	1.99554	1.1417	0	1	-1.14155	1.7163	0.555829	0	1	1.42474	0.373422	1.12147
Glyma.11G097100.Wm82.a4.v1	BRS1dpi	-1.14863	1	-2.69759	4.40103	0.584911	0	1	-0.41395	1.69892	1.23457	0	1	-0.0305675	2.77944	2.71352	0	1	-0.316284	2.38253	1.86028	0	1	-0.475019	5.65611	3.04384	0	1	-0.996135	3.9824	1.76222	0.317881	1	0.355951	2.05508	2.28781	0	1	-0.35662	5.13503	3.90262
Glyma.11G101200.Wm82.a4.v1	BRS8dpi	0	1	1.18777	0.220272	0.649901	0	1	0.214081	0	0	0	1	2.23691	0	0.386541	2.42044	1	5.25357	0	4.47846	0	1	-1.34377	0.698285	0	0	1	0.463297	0	0	0	1	0.858451	0	0	0	1	0.287236	0	0
Glyma.11G101900.Wm82.a4.v1	TMG8dpi	0	1	-0.0346209	0	0	0	1	0.214081	0.0764958	0.0889407	0	1	-0.0850153	0	0	0	1	-0.483394	0.143034	0.0893454	0	1	1.46358	0	0	0	1	0.463297	0	0	0	1	0.858451	0	0	-3.71273	1	-6.48095	4.07685	0
Glyma.11G111100.Wm82.a4.v1	TMG2dpi	0	1	0.304181	2.76177	3.45693	0	1	-0.323576	3.28721	2.60591	-0.13837	1	-1.93301	1.3298	0.293725	-1.24469	1	-1.73531	16.7633	4.8865	0	1	1.46358	0.0884355	0.194693	1.76354	1	3.71122	0.0875621	2.02891	0.418596	1	4.18038	0	1.31702	0	1	0.339075	12.0186	14.9693
Glyma.11G111400.Wm82.a4.v1	TMG2dpi TMG4dpi	0	1	0.648189	2.26609	3.61404	0	1	-0.0722229	2.679	2.54272	-0.416625	1	-2.25494	0.97317	0.161214	-1.21627	1	-1.64698	15.4027	4.7893	0	1	2.46358	0	0.142479	1.60754	1	3.32128	0.192238	2.30966	1.20903	1	4.31788	0	1.0709	0	1	0.258807	11.0078	12.9642
Glyma.11G124500.Wm82.a4.v1	BRS1dpi TMG1dpi	1.16104	1	2.26306	1.27478	6.61056	0.1	1	0.570225	7.65554	11.427	0	1	-0.0431951	10.9403	10.5751	0	1	0.258454	7.47969	8.82067	2.18411	1	3.14165	1.71445	12.6712	0.505416	1	1.25685	3.51628	7.96029	0.974447	1	1.59542	5.5062	14.9951	0.03186	1	0.619079	5.81985	8.83115
Glyma.11G128800.Wm82.a4.v1	BRS8dpi	0	1	-0.0346209	0	0	0	1	0.214081	0	0	0	1	-0.0850153	0	0	-1.07941	1	-4.06836	1.34383	0	0	1	1.46358	0	0	0	1	0.463297	0	0	0	1	0.858451	0	0	0	1	-0.754584	2.41165	1.36333
Glyma.11G129700.Wm82.a4.v1	TMG1dpi	0.410073	1	1.03577	2.96075	6.19701	0.9	1	1.41339	3.59181	9.69183	0	1	0.547253	4.18652	6.12817	0.725008	1	1.27742	3.97052	9.57762	1.22013	1	2.2341	1.28354	4.94506	0.165739	1	0.815599	3.65373	6.0326	0.111825	1	0.774387	4.26281	6.5044	0.663874	1	1.05131	7.69181	15.7483
Glyma.11G129900.Wm82.a4.v1	BRS8dpi	0.46933	1	1.92474	0.597595	2.49783	0	1	0.403115	3.26749	4.34179	0.600334	1	1.20777	2.72299	6.35763	2.33095	1	3.21175	1.08062	10.5144	0	1	1.46358	0.63148	1.39022	0.242171	1	1.04826	2.1102	4.12493	0	1	-0.163917	5.16241	4.04905	0.74683	1	1.21027	5.00178	11.4637
Glyma.11G132900.Wm82.a4.v1	BRS2dpi	0	1	-0.0890687	8.2395	7.79953	-1.1	1	-2.02878	6.43591	1.49659	0	1	0.914985	1.34773	2.62069	0.124512	1	1.04712	1.94837	4.08065	0	1	0.415218	9.79503	10.3028	-0.343926	1	-1.19967	6.03449	2.35817	0.137763	1	0.502307	3.44769	4.32211	-0.0636793	1	-0.905409	4.26484	2.18013
Glyma.11G152333.Wm82.a4.v1	BRS4dpi	0.0809994	1	2.08086	0.181274	1.06968	0	1	1.91452	0.242733	1.12889	1.02447	1	2.85358	0.169434	1.74959	0	1	-0.0683564	0.706019	0.661515	0	1	1.46358	0	0	0	1	0.463297	0.379322	0.488294	0	1	1.85845	0	0.158482	0	1	1.45716	0.558983	1.63079
Glyma.11G154100.Wm82.a4.v1	BRS1dpi	-1.35894	1	-2.96062	2.41871	0.257164	0	1	0.214081	0.116712	0.135699	0	1	-0.0850153	0	0	0	1	-1.29075	0.436462	0.136316	0	1	-1.99585	0.690773	0	0	1	0.141369	0.27358	0.264131	0	1	0.858451	0.211768	0.342909	0	1	-1.42897	1.26707	0.415122
Glyma.11G155000.Wm82.a4.v1	TMG2dpi	0	1	0.390685	18.7552	24.8304	0	1	0.0296567	23.987	24.5202	0	1	-0.237018	8.25942	6.96222	-1.20987	1	-1.57556	61.4077	20.1191	0	1	-0.5639	20.0093	10.4883	2.18246	1	3.4633	1.69814	19.1881	0.62858	1	2.21209	1.55788	6.93723	-0.0449593	1	-0.373454	41.7868	31.6839
Glyma.11G156513.Wm82.a4.v1	TMG4dpi	0.370153	1	0.901814	3.99121	7.57513	0	1	0.165172	1.81271	2.03494	0	1	0.445499	0.523582	0.737255	-0.0794759	1	-0.384931	20.8822	15.6965	0.171002	1	0.790391	4.29152	5.86421	0	1	0.530411	3.0037	4.05522	1.19006	1	3.02838	0.226833	2.08139	-0.0534584	1	-0.394345	15.1761	11.3387
Glyma.11G162574.Wm82.a4.v1	BRS8dpi TMG8dpi	0	1	-0.0346209	0	0	0	1	0.214081	0	0	0	1	-0.0850153	0	0	-1.27839	1	-3.23828	1.13865	0.0627572	0	1	1.46358	0	0	0	1	0.463297	0	0	0	1	0.858451	0	0	-1.23817	1	-2.01943	4.9318	1.14668
Glyma.11G162700.Wm82.a4.v1	BRS1dpi	1.43092	1	4.3577	0	0.995323	0	1	0.536009	0.135516	0.210083	0	1	-1.08502	0.614858	0.266394	-0.442858	1	-2.39028	0.788329	0.105519	0	1	1.46358	0.213885	0.470873	0	1	-0.273669	0.211772	0.136305	0	1	-1.72651	0.273207	0	0	1	-0.297727	0.62415	0.482004
Glyma.11G166300.Wm82.a4.v1	TMG8dpi	0	1	0.135304	1.26258	1.4037	0	1	-0.300492	0.441038	0.341859	0	1	0.499947	0.564403	0.818818	0	1	-0.630235	1.83259	1.14472	0	1	-0.706344	1.5082	0.638526	0	1	-0.366778	0.86152	0.591477	0.568943	1	0.595417	0.652049	0.863871	-1.06131	1	-2.52012	2.32149	0.348598
Glyma.11G171355.Wm82.a4.v1	BRS8dpi	0	1	0.965379	0	0.0179421	0	1	-0.200956	0.0488571	0.0378703	0	1	1.91498	0.0341036	0.176078	1.36445	1	3.15404	0.040602	0.513576	0	1	1.46358	0	0	0	1	2.04826	0	0.0491418	0	1	0.858451	0.0393995	0.0637983	0	1	1.0242	0.128585	0.270318
Glyma.11G181100.Wm82.a4.v1	BRS4dpi TMG2dpi	0	1	-0.145652	4.52531	4.10822	0	1	0.165172	4.50582	5.05821	-1.09606	1	-4.08502	2.44023	0	-1.03001	1	-1.64026	21.1112	6.533	0	1	-1.19938	3.31055	0.809807	1.34491	1	2.92273	0.910515	7.50137	0	1	2.85845	0	0.913	0	1	-0.0753344	10.8875	10.1316
Glyma.11G182000.Wm82.a4.v1	BRS1dpi	-1.57628	1	-4.49405	1.99389	0	0	1	-2.95584	0.678069	0	0	1	-0.0850153	0	0	0	1	1.93164	0	0.296988	0	1	-1.12138	0.501655	0	0	1	0.463297	0	0	0	1	0.858451	0	0	0	1	2.28724	0	0.301471
Glyma.11G203300.Wm82.a4.v1	TMG8dpi	0	1	1.05284	0.278888	0.626929	0	1	0.951047	0.0711315	0.165407	0	1	0.236913	0.111716	0.139829	0	1	-1.20586	0.443347	0.16616	0	1	-1.53642	0.294701	0	0	1	0.0482594	0.29179	0.268298	0	1	-0.726511	0.0860432	0	-1.46148	1	-4.35662	0.842435	0
Glyma.11G223900.Wm82.a4.v1	TMG8dpi	0	1	-0.0346209	0	0	0	1	0.214081	0	0	0	1	-0.0850153	0	0	0	1	-0.0683564	0	0	0.276397	1	3.78551	0	0.566689	0.471649	1	3.63322	0	0.656166	0	1	3.18038	0	0.425934	-1.46148	1	-4.35662	1.2877	0
Glyma.11G238500.Wm82.a4.v1	TMG8dpi	0	1	-0.0346209	0	0	0	1	0.214081	0	0	0	1	-0.0850153	0	0	0	1	-1.65332	0.135476	0	0	1	1.46358	0	0	0	1	0.463297	0	0	0	1	0.858451	0	0	-3.55504	1	-6.32747	5.20217	0
Glyma.12G027850.Wm82.a4.v1	BRS8dpi	0	1	-0.371656	3.71331	2.87496	0	1	-0.471045	5.7128	4.10012	0	1	0.400412	3.61846	4.7832	1.10678	1	2.58372	0.527505	3.54215	0	1	-0.291307	2.17064	1.28658	0.375018	1	1.25179	1.7359	3.93713	0	1	-0.756259	4.09505	2.07218	-0.073541	1	-0.897189	3.41077	1.756
Glyma.12G033300.Wm82.a4.v1	TMG2dpi	0	1	-0.356549	1.01277	0.774701	0	1	0.728654	0.602728	1.05118	0	1	-0.25494	0.841441	0.691152	0	1	1.15404	0.250444	0.703972	0	1	-0.995851	2.49713	0.785356	-1.15071	1	-3.06027	2.5902	0.15156	0	1	-2.9489	1.57968	0	0	1	0.287236	0.594859	0.714598
Glyma.12G033400.Wm82.a4.v1	BRS8dpi	-0.0255882	1	-0.489625	9.55979	6.83774	0	1	-0.228437	3.66747	3.11609	0	1	-0.0850153	2.14154	2.01033	1.30567	1	2.39108	0.967092	5.35441	0	1	-1.14523	5.00918	1.65418	0	1	-0.136165	4.05043	3.40509	0	1	-0.543647	3.07129	1.79589	0.519041	1	1.20235	2.36666	5.43523
Glyma.12G037400.Wm82.a4.v1	BRS4dpi TMG4dpi	0	1	0.476879	3.97347	5.60691	0	1	-0.125405	4.70374	4.30345	-1.17134	1	-2.89237	2.17992	0.227373	-1.03018	1	-1.43811	22.012	7.92556	0	1	2.04854	0.273833	1.00475	0.954933	1	2.4633	0.632634	3.60653	1.64564	1	3.52142	0.186551	2.71869	0	1	0.273161	15.6013	18.5588
Glyma.12G050100.Wm82.a4.v1	TMG8dpi	0	1	0.287307	0.0892671	0.117057	0	1	0.214081	0	0	0	1	-0.0850153	0	0	0	1	-1.39028	0.132447	0.0310245	0	1	1.46358	0	0	0	1	1.4633	0	0.0400761	0	1	0.858451	0	0	-1.09799	1	-4.03469	0.498101	0
Glyma.12G054200.Wm82.a4.v1	BRS8dpi BRS1dpi TMG8dpi TMG1dpi TMG2dpi	1.13225	1	2.33884	0.681768	3.75484	0.5	1	1.03351	3.04304	6.29783	0.616949	1	1.18057	2.93129	6.69979	2.23805	1	3.08004	1.06213	9.38309	1.48122	1	3.20055	0.360213	3.01347	1.25566	1	2.07211	1.35529	5.50939	0	1	0.654093	3.82821	5.36443	1.89102	1	2.40271	2.82311	14.9365
Glyma.12G054300.Wm82.a4.v1	BRS8dpi	0	1	1.55034	0.192865	0.69549	0	1	0.288082	1.03301	1.26779	0	1	0.992987	0.480713	1.01534	1.68036	1	3.5755	0.0715391	1.60871	0	1	1.46358	0	0	0.0961013	1	1.82587	0.403575	1.47196	0.121484	1	0.180379	1.04131	1.01169	0	1	0.772663	1.07616	1.83712
Glyma.12G059300.Wm82.a4.v1	TMG1dpi	0	1	0.434864	1.37924	1.92164	0	1	-0.0754254	1.02603	0.954357	0	1	0.362444	1.07429	1.41186	0.172008	1	1.66861	1.0232	3.47528	1.09639	1	2.82615	0.72872	4.54551	0	1	1.57877	0.601269	1.85761	0	1	0.0104543	0.992894	0.80388	0.0573644	1	1.64087	0.810104	2.67622
Glyma.12G069500.Wm82.a4.v1	TMG4dpi	0.172324	1	0.575877	12.8531	19.3597	0	1	0.452241	3.92797	5.40829	0.511806	1	1.53389	1.40699	4.26716	0	1	-0.115662	63.7824	57.8301	0.0360146	1	0.567085	14.6831	17.2401	0.123792	1	0.685689	7.87479	11.8526	1.23823	1	2.23696	1.75052	7.69381	-0.297196	1	-0.550557	48.7647	32.7217
Glyma.12G069601.Wm82.a4.v1	TMG4dpi	0.480519	1	0.805438	19.4316	34.3042	0	1	0.0780197	10.6664	11.2743	0.307894	1	0.952459	4.17396	8.15416	0	1	-0.0394793	86.2242	82.425	0.512698	1	0.950409	18.6203	28.6391	0.157332	1	0.603227	13.5116	19.1814	1.29436	1	2.02838	3.51886	13.0842	-0.223398	1	-0.443426	64.6516	46.7525
Glyma.12G069800.Wm82.a4.v1	TMG4dpi	0.548004	1	0.861042	21.531	39.5026	0	1	0.0233977	11.6897	11.8925	0.170363	1	0.819407	4.47215	7.95438	0	1	0.029747	103.404	103.712	0.409072	1	0.845668	20.49	29.2917	0.170421	1	0.6153	14.0959	20.1804	1.43058	1	2.21753	2.9912	12.7694	-0.200633	1	-0.415783	69.777	51.4395
Glyma.12G069900.Wm82.a4.v1	TMG4dpi	0.0656824	1	0.452428	12.8823	17.7976	0	1	0.155188	4.47218	4.98751	0.395044	1	1.34125	1.43344	3.76771	0	1	-0.0023931	58.2511	57.1376	0	1	0.374772	14.369	14.7465	0	1	0.541299	7.59491	10.3276	1.32108	1	2.30911	1.54563	7.15083	-0.246998	1	-0.502972	41.3455	28.6754
Glyma.12G073500.Wm82.a4.v1	BRS8dpi	0	1	-1.73506	2.65372	0.652472	0	1	-0.200956	1.38189	1.14764	0	1	2.72234	0	1.16421	-1.27839	1	-3.23828	4.18345	0.230573	0	1	-0.858347	0.93473	0	0	1	-1.5367	0.694124	0	0	1	-0.141549	0.238797	0	0	1	1.13523	0.779341	1.87243
Glyma.12G084950.Wm82.a4.v1	TMG2dpi	0	1	-1.61958	0.351162	0	0	1	0.214081	0.313479	0.364478	0	1	-0.0850153	0	0	0	1	-0.0683564	0	0	0	1	1.46358	0	0	-1.21961	1	-4.12167	4.2252	0	0	1	-2.72651	2.08558	0	0	1	0.287236	0	0
Glyma.12G090700.Wm82.a4.v1	BRS1dpi	-1.04567	1	-4.03462	2.84456	0	0	1	0.214081	1.01572	1.18097	0	1	1.91498	0	0.499173	0	1	1.66861	0.422052	1.77951	0	1	0.726615	0.80156	0.882327	0	1	-2.12167	0.992054	0	0	1	-0.726511	0.409552	0	0	1	0.287236	0	0
Glyma.12G092000.Wm82.a4.v1	BRS8dpi	0	1	-0.0346209	1.72546	1.69696	0	1	-0.785919	1.73284	0.895446	0	1	-2.08502	0.604786	0	-1.26831	1	-2.97525	6.96027	0.67464	0	1	0.0485433	1.59539	1.00351	0.813876	1	3.92273	0	2.9049	0	1	0.858451	0	0	0	1	0.386771	2.47032	3.19584
Glyma.12G096500.Wm82.a4.v1	TMG4dpi	0	1	-1.25701	0.762341	0.249917	0	1	0.536009	0.793957	1.18687	0	1	1.23691	0.118758	0.445928	0	1	-0.805322	0.565549	0.26495	0	1	3.04854	0	0.591159	0	1	0.463297	0.531741	0.6845	1.20903	1	4.31788	0	2.22163	0	1	1.09459	0.335825	0.806846
Glyma.12G109800.Wm82.a4.v1	BRS8dpi	0	1	0.241014	1.63147	1.96108	0	1	-0.94346	2.26551	1.12889	0	1	-0.0850153	1.94849	1.82911	-1.91068	1	-2.77618	9.78341	1.32303	1.36404	1	1.37047	1.43665	2.95196	0	1	0.948724	1.32763	2.44147	0	1	-1.31147	2.54469	0.792411	-0.624789	1	-1.08333	14.3738	6.61907
Glyma.12G111500.Wm82.a4.v1	BRS1dpi	1.17542	1	4.1353	0	1.11272	0.4	1	0.732867	10.1	16.8549	0	1	-0.228329	26.2512	22.307	0	1	-0.255234	23.6992	19.499	0	1	-1.70634	0.562618	0	0	1	0.463297	4.10833	5.28858	0	1	-0.00619692	26.2313	23.2742	0	1	-0.14967	24.6272	21.8361
Glyma.12G129500.Wm82.a4.v1	TMG4dpi	0.524919	1	1.23668	3.04541	7.38081	0	1	-0.785919	4.36919	2.48356	0	1	0.026016	2.43985	2.48123	-0.643343	1	-1.40178	7.50398	2.72166	0.107432	1	0.656226	6.32125	7.84379	0	1	-0.472573	4.89326	3.22274	1.3373	1	2.97393	0.587237	4.75447	0	1	-0.274076	11.4991	9.32425
Glyma.12G138900.Wm82.a4.v1	TMG2dpi	0	1	-0.449658	0.315729	0.207009	0	1	-0.892834	2.53663	1.3108	0	1	-1.78546	1.18043	0.277026	0	1	-1.06836	0.117113	0	0	1	-0.121382	0.222421	0	-1.12393	1	-2.62417	5.5056	0.708726	-0.490091	1	-1.9489	5.45493	1.10412	0	1	0.287236	0.185446	0.222774
Glyma.12G141900.Wm82.a4.v1	BRS8dpi	0.296989	1	2.1353	0.357754	1.99379	0	1	1.21408	0.532272	1.36151	0	1	-0.222519	1.11462	0.941699	1.95295	1	3.49236	0.530805	7.21151	0.376935	1	1.46358	2.39425	5.271	0	1	0.768151	1.9963	3.21224	0.0106732	1	0.152182	3.86314	3.75327	0.694809	1	1.39913	3.15194	8.33007
Glyma.12G161400.Wm82.a4.v1	BRS8dpi	0	1	2.55034	0	0.712198	0	1	0.214081	0	0	0	1	0.914985	0	0.127078	1.4733	1	4.39108	0	3.17116	0	1	3.46358	0	1.01079	0	1	0.463297	0	0	0	1	0.858451	0	0	0	1	1.28724	0.255204	0.766434
Glyma.12G161700.Wm82.a4.v1	TMG4dpi	0	1	0.380417	0.176579	0.260494	0	1	0.214081	0	0	0	1	-1.50005	0.57766	0.154934	0	1	1.51661	0	0.184109	0	1	-0.536419	0.279888	0	0	1	-1.12167	0.184749	0	1.20903	1	3.31788	0.0953379	1.54377	0	1	-0.127802	0.233359	0.186888
Glyma.12G169600.Wm82.a4.v1	BRS8dpi	0	1	0.550342	1.36639	2.11173	0	1	1.79904	0	0.405202	0.030605	1	2.03046	0.364899	2.05525	-1.11358	1	-2.14928	11.7296	2.44227	0	1	-0.121382	0.412534	0	0	1	0.463297	0	0	0	1	-0.907084	3.37251	1.36525	0	1	-0.0912759	6.53514	5.99125
Glyma.12G171700.Wm82.a4.v1	TMG8dpi	0	1	0.117382	0.432534	0.478564	0	1	-0.200956	0.144795	0.112234	0	1	-2.08502	0.151606	0	0	1	-1.65332	0.481318	0.112745	0	1	-1.53642	0.399927	0	0	1	-0.536703	0.282841	0.145638	0	1	-0.726511	0.116766	0	-1.08637	1	-2.88269	1.2385	0.114446
Glyma.12G188900.Wm82.a4.v1	BRS8dpi	0	1	0.0142887	2.3891	2.43356	0	1	0.673513	0.533182	0.885606	0.403878	1	2.33002	0.159504	1.12299	1.88376	1	3.51661	0.284846	4.18129	1.34338	1	1.38558	1.62294	3.37444	0.35638	1	0.363761	1.24982	1.49395	0	1	0.858451	0.55282	0.895163	0.668652	1	2.19413	0.526222	2.61888
Glyma.12G191600.Wm82.a4.v1	TMG4dpi	0	1	0.217766	2.57184	3.02014	0	1	0.0672399	2.09026	2.19127	0.192866	1	0.855278	1.29163	2.35762	0.123548	1	0.763916	1.70861	2.88163	0	1	-1.32069	2.4743	0.714392	0	1	-0.363867	2.16873	1.55098	-1.84539	1	-4.66511	1.86525	0	0	1	0.151884	2.23207	2.4376
Glyma.12G197400.Wm82.a4.v1	BRS8dpi	0	1	-0.0346209	0	0	0	1	0.214081	0	0	0	1	-0.0850153	0	0	3.01424	1	5.81429	0	4.26648	0	1	1.46358	0	0	0	1	0.463297	0	0	0	1	-0.726511	0.152367	0	0	1	1.8722	0	0.149341
Glyma.12G207400.Wm82.a4.v1	BRS8dpi	0	1	-0.165865	3.14073	2.80805	0	1	0.489716	2.29394	3.25983	0	1	0.499947	2.80215	4.00834	1.02545	1	2.45521	1.11203	6.69816	0	1	-1.99585	1.50855	0	0	1	0.633222	1.04556	1.5382	0.665805	1	0.688526	1.23326	1.74735	0	1	0.501361	3.01865	4.23065
Glyma.12G209400.Wm82.a4.v1	BRS2dpi	-0.611541	1	-1.04289	12.3759	6.0158	-1.3	1	-2.78592	3.49214	0.442938	0	1	-0.500053	0.465362	0.312036	0	1	0.253572	1.18722	1.40902	0	1	0.161925	7.89169	6.94951	-0.252622	1	-0.986011	5.20917	2.39488	-0.185221	1	-1.81962	2.38092	0.497465	-0.869136	1	-2.4132	2.38125	0.376391
Glyma.12G237367.Wm82.a4.v1	BRS1dpi TMG2dpi TMG4dpi	-2.074	1	-4.94151	2.2124	0	-1.3	1	-1.72982	15.3913	4.59258	0	1	-0.0850153	0	0	0	1	-0.0683564	0	0	0	1	1.46358	0	0	-3.13769	1	-3.86662	28.8147	1.74675	-1.03639	1	-2.34666	6.75514	1.06716	0	1	0.287236	0	0
Glyma.13G009500.Wm82.a4.v1	TMG1dpi	0	1	0.2142	2.38619	2.79378	0	1	-0.420634	2.96696	2.21132	0	1	0.307302	2.09757	2.59218	0.153305	1	0.812999	1.16961	2.04367	-1.98001	1	-4.76524	2.22131	0	0	1	0.111825	2.16965	2.1808	0	1	-0.253442	2.02453	1.49012	0.120801	1	0.708699	1.37652	2.22484
Glyma.13G012200.Wm82.a4.v1	BRS1dpi	1.39393	1	2.39422	1.43961	8.14106	0	1	-0.020384	2.03479	1.99227	0	1	-0.701687	2.4669	1.47367	0	1	0.124289	1.73548	1.87625	0.32899	1	0.381119	4.43696	4.46541	0	1	0.55076	1.88277	2.58524	0	1	-0.0801482	2.84999	2.30745	0	1	-0.914398	2.32531	1.14274
Glyma.13G035800.Wm82.a4.v1	BRS2dpi	0	1	0.87227	0.255574	0.502706	1.2	1	2.91452	0.0977779	0.947376	0	1	-0.178125	0.511888	0.44849	0.00856761	1	0.791466	1.05634	1.82724	0.415758	1	0.463581	1.27317	1.35899	0	1	0.695958	1.48979	2.262	0.395027	1	0.805984	1.06448	1.65984	0	1	0.432434	2.70204	3.59371
Glyma.13G036200.Wm82.a4.v1	BRS1dpi	1.21427	1	2.31115	1.09267	5.86158	0.3	1	0.536009	26.1589	38.0441	-0.147765	1	-0.362631	49.7652	38.5235	0.0550178	1	0.360487	22.8812	28.8959	0.878617	1	0.933066	1.25959	1.84869	0	1	0.482156	7.79471	10.1678	0.388619	1	0.699349	26.6014	38.5588	0	1	0.0606773	25.2048	25.8627
Glyma.13G044000.Wm82.a4.v1	BRS1dpi BRS2dpi	-1.8896	1	-2.49405	9.45802	1.64775	-1.5	1	-3.28842	1.59212	0.11219	0	1	-0.0850153	0	0	0	1	1.51661	0	0.112701	0	1	-0.314027	8.16678	5.15493	-0.377007	1	-1.0191	5.31535	2.4021	0	1	-2.72651	0.641964	0	0	1	-0.870306	1.33326	0.686412
Glyma.13G046700.Wm82.a4.v1	BRS8dpi	0	1	1.28731	0.0552203	0.217233	0	1	-1.37088	0.0985892	0	0	1	-1.08502	0.0516135	0	-1.61001	1	-4.52779	1.29042	0	0	1	1.46358	0	0	0	1	0.463297	0	0	0	1	0.858451	0	0	0	1	-0.0753344	0.389209	0.350664
Glyma.13G068800.Wm82.a4.v1	TMG1dpi	1.05872	1	1.94266	0.520854	2.11731	0	1	0.149951	0.681943	0.756847	0	1	0.374416	0.486834	0.639809	0.254729	1	1.78962	0.27048	1.01372	1.26325	1	2.21565	0.660465	2.50417	0.824074	1	1.64772	0.762932	2.29159	0	1	-1.27083	1.27485	0.425008	0.0846145	1	0.928782	0.734226	1.39653
Glyma.13G069000.Wm82.a4.v1	TMG1dpi	0	1	-0.0179421	4.42451	4.40263	0	1	0.0550917	5.29727	5.51075	0	1	-0.11793	6.42222	5.89172	0.195312	1	0.668609	4.46015	7.00118	-1.00511	1	-2.44331	4.89541	0.60547	0	1	-0.181608	4.62921	3.78578	0	1	-0.0212545	5.11497	4.45981	0	1	0.367089	5.595	7.10686
Glyma.13G085800.Wm82.a4.v1	TMG8dpi	0.570908	1	2.18777	0.914676	4.85767	0	1	0.513642	1.95965	2.84808	0	1	0.236913	1.19691	1.4446	0.560121	1	1.82976	2.03568	7.62944	0	1	0.463581	0.96654	0.851146	0	1	0.752804	1.53119	2.46384	0	1	-0.804514	3.5557	1.59934	1.42507	1	2.90615	0.967036	8.13183
Glyma.13G087800.Wm82.a4.v1	TMG8dpi	0	1	-0.498568	2.22116	1.56834	0	1	0.58605	3.40637	5.14279	0	1	-0.094414	8.14465	7.59567	0.0317943	1	0.344868	12.5486	15.6767	0	1	-1.12138	2.10638	0.662465	0	1	-0.450973	5.78003	3.91203	-0.218331	1	-0.709833	10.5164	5.6763	1.64536	1	2.14428	2.60924	11.5131
Glyma.13G094100.Wm82.a4.v1	TMG1dpi	0	1	0.410164	4.90641	6.61765	0	1	-0.0962589	3.7542	3.49197	0	1	-0.0850153	2.62054	2.45998	-0.401003	1	-0.92965	16.8473	8.62349	1.08972	1	2.02546	2.96263	9.78348	0.343094	1	0.385294	2.64004	3.20967	0	1	1.63606	0.908244	2.69626	0	1	-0.13807	11.4861	10.2373
Glyma.13G094900.Wm82.a4.v1	TMG1dpi	0	1	-0.653531	4.65137	2.94078	0.7	1	1.79904	1.18635	4.36796	0	1	-0.587516	1.65621	1.06888	0	1	-0.339658	4.19008	3.23314	-1.02522	1	-2.85835	4.56403	0.257637	0	1	-1.34406	3.9396	1.34242	0	1	-0.726511	1.31547	0.580934	0	1	0.287236	4.09802	4.92291
Glyma.13G109800.Wm82.a4.v1	BRS4dpi	0	1	-0.619583	2.81076	1.81112	0	1	-1.04895	0.951741	0.402392	1.38053	1	3.3073	0.090592	1.70083	0.409399	1	0.944468	5.93199	11.3182	0.276397	1	3.78551	0	0.901907	0	1	3.04826	0	0.652696	0	1	-2.46348	0.941941	0	0	1	-0.0465017	7.77071	7.38583
Glyma.13G113100.Wm82.a4.v1	BRS8dpi BRS1dpi TMG1dpi TMG2dpi TMG4dpi	1.14587	1	2.05849	1.00394	4.4431	1.1	1	1.67671	2.56059	8.33606	0.9405	1	1.91498	0.871338	3.46057	3.03671	1	4.60407	0.239394	7.55154	1.26656	1	3.33805	0.151552	1.66823	3.09246	1	4.78522	0.150055	5.69831	2.34815	1	4.13147	0.154869	3.51084	1.16237	1	1.77822	2.27444	7.81732
Glyma.13G119000.Wm82.a4.v1	TMG1dpi	0.453271	1	1.04338	1.28356	2.69687	0	1	0.334375	2.96873	3.75448	0.744678	1	1.22353	1.74505	4.09535	1.13012	1	1.58769	2.11004	6.29608	1.41838	1	2.28955	0.647346	2.57884	0.41133	1	1.09801	1.1293	2.27881	0	1	-0.348	1.85854	1.2752	0.512471	1	0.865685	3.77812	6.79249
Glyma.13G122766.Wm82.a4.v1	BRS8dpi	0	1	-1.03462	0.631593	0.266212	0	1	-0.522884	0.322181	0.187298	0	1	-0.0850153	0	0	2.85164	1	5.65956	0	4.8919	0	1	1.46358	0	0	0	1	-2.12167	0.47201	0	0	1	0.858451	0	0	0	1	2.8722	0	0.477475
Glyma.13G123000.Wm82.a4.v1	BRS8dpi BRS1dpi	1.14548	1	2.96538	0.178724	2.02138	0.3	1	1.79904	0.717955	2.68977	0	1	0.121436	2.08814	2.27383	2.02276	1	4.88584	0	2.79518	0	1	1.46358	0.472146	1.03944	0	1	0.878334	0.747973	1.32392	0.443412	1	0.47994	1.15795	1.40628	0.623391	1	1.83156	0.866045	3.21569
Glyma.13G127200.Wm82.a4.v1	BRS8dpi	0	1	0.109769	2.30378	2.51747	0	1	0.799044	0.799773	1.46125	0	1	0.178019	1.07665	1.23528	-1.49691	1	-2.4972	9.82719	1.60134	0	1	-1.85835	1.2172	0	0.0847839	1	0.115374	1.74082	1.72379	0	1	-1.84199	1.65846	0.223791	0	1	-0.17989	5.18704	4.47016
Glyma.13G132800.Wm82.a4.v1	BRS8dpi	0	1	-0.0346209	0	0	0	1	0.214081	0	0	0	1	-0.0850153	0	0	1.14168	1	4.10157	0	2.84092	0	1	1.46358	0	0	0	1	0.463297	0	0	0	1	0.858451	0	0	0	1	-1.29773	0.282422	0
Glyma.13G152202.Wm82.a4.v1	BRS2dpi	-0.574769	1	-2.13416	1.85923	0.378314	1.2	1	2.91452	0.171694	1.66356	0	1	0.293496	0.539314	0.675028	-0.47764	1	-2.20586	1.49819	0.26738	0	1	-0.886916	3.38732	1.34231	0	1	-1.29159	1.74401	0.604432	0.0283749	1	0.0929165	1.10767	1.00891	0.425791	1	1.22834	1.35562	3.18914
Glyma.13G152814.Wm82.a4.v1	BRS8dpi TMG1dpi	0.373674	1	1.16178	0.704325	1.62632	0	1	-0.020384	3.25307	3.21019	0.291041	1	0.731677	2.49017	4.13782	1.35104	1	2.06093	0.783764	3.32058	1.24785	1	3.46358	0.0323592	0.498677	0.584156	1	1.31646	0.961188	2.26842	0.625778	1	1.21539	1.85178	3.85524	1.33746	1	1.79858	1.78067	6.15801
Glyma.13G168500.Wm82.a4.v1	BRS8dpi	0	1	-0.0346209	0	0	0	1	0.214081	0	0	0	1	-3.08502	0.60319	0	-1.52502	1	-2.27595	9.84861	1.92246	0	1	0.463581	0.0974191	0	0	1	0.463297	0	0	0	1	-1.9489	0.597308	0	0	1	-0.278361	11.94	9.6598
Glyma.13G177100.Wm82.a4.v1	BRS8dpi	0	1	-0.0346209	0	0	0	1	0.214081	0	0	0	1	-2.08502	0.438859	0	-1.5339	1	-3.46067	3.48322	0.163183	0	1	1.46358	0	0	0	1	0.463297	0	0	0	1	-0.726511	0.338006	0	0	1	-0.145724	3.58514	3.14727
Glyma.13G186100.Wm82.a4.v1	BRS2dpi	-1.34641	1	-1.56966	55.1404	18.6713	-2	1	-2.54842	16.4271	2.75733	0	1	-0.0850153	0	0	0.434556	1	1.29843	1.29785	3.24278	-0.192139	1	-0.498081	38.0687	21.4045	-0.19154	1	-0.502555	22.5749	14.8356	-0.739588	1	-1.72651	5.38749	1.35955	-0.42634	1	-0.864767	10.2185	5.48621
Glyma.13G186200.Wm82.a4.v1	TMG1dpi	0	1	-0.0346209	4.76348	4.6848	0	1	1.39851	0.904747	2.52465	0	1	0.400412	1.32623	1.77854	0.8022	1	2.1643	1.01504	4.86093	1.81053	1	2.86568	1.39227	8.488	0.12401	1	0.972311	2.65099	4.91411	0	1	-0.343183	2.40771	1.59494	0.269234	1	0.929684	3.57174	6.75785
Glyma.13G188900.Wm82.a4.v1	BRS8dpi TMG4dpi	0.661798	1	2.34389	0.238401	1.4654	0.8	1	1.71658	0.904477	3.09301	0.411787	1	0.989752	2.56254	5.12484	1.16797	1	2.04017	0.994836	4.22564	0.276397	1	3.78551	0	0.554606	0.37862	1	1.98686	0.436504	1.76598	1.46387	1	2.55033	0.772298	4.27273	1.28438	1	1.99619	1.31275	5.29869
Glyma.13G191600.Wm82.a4.v1	TMG8dpi	0	1	-0.0346209	0	0	0	1	0.214081	0	0	0	1	-0.0850153	0	0	0	1	-0.0683564	0	0	0	1	1.46358	0	0	0	1	0.463297	0	0	0	1	0.858451	0	0	-3.13624	1	-5.92222	6.80979	0
Glyma.13G200300.Wm82.a4.v1	BRS4dpi	0	1	-0.0346209	0.224699	0.220987	0	1	-1.20096	0.702052	0.233219	1.30074	1	2.65195	0.840088	5.81606	0	1	-0.418854	6.25104	4.56846	0	1	1.46358	0	0	0	1	0.463297	0	0	0	1	-1.46348	0.485273	0	0	1	0.287236	0	0
Glyma.13G201400.Wm82.a4.v1	BRS2dpi TMG4dpi	-1.29625	1	-1.5694	23.6715	8.00784	-2.4	1	-3.04895	8.95458	1.04549	0	1	2.23691	0	0.147303	0	1	-1.15582	0.747272	0.306323	0	1	0.14624	13.8817	12.2049	-0.415937	1	-0.788766	11.4612	6.16153	-1.14342	1	-2.87851	1.76753	0.146775	-0.674672	1	-1.34503	3.40195	1.28821
Glyma.13G208000.Wm82.a4.v1	BRS4dpi	0.343615	1	1.27023	1.30772	3.29568	0	1	-0.692809	3.21032	1.95113	-1.14529	1	-2.63521	3.05576	0.430281	0.237306	1	0.931644	2.91043	5.53915	0.883913	1	1.75309	2.24554	6.08445	0.461426	1	1.2409	2.30887	5.17378	0	1	-0.0801482	1.94166	1.57203	0	1	-0.374596	7.56097	5.70926
Glyma.13G226000.Wm82.a4.v1	TMG4dpi	0.260506	1	0.723561	7.48895	12.5209	0	1	0.0343752	9.1923	9.42468	0	1	0.631192	3.5874	5.5853	-0.441179	1	-0.681858	50.4183	30.8428	0.645005	1	1.20774	7.81467	14.3731	0	1	0.25273	7.83543	8.69952	1.25913	1	2.06281	2.22387	8.51155	-0.245049	1	-0.506313	36.3717	25.1655
Glyma.13G231800.Wm82.a4.v1	TMG2dpi	-0.094595	1	-1.03462	1.4249	0.680664	0	1	-0.00831117	0.726855	0.718339	0	1	0.593057	0.532733	0.821582	0	1	1.10157	0.498335	1.10364	0	1	-1.58081	1.37664	0.284128	-1.28168	1	-3.0392	1.40564	0.109664	-0.255464	1	-3.22901	0.703384	0	0.180319	1	0.1877	0.502156	0.560147
Glyma.13G233000.Wm82.a4.v1	TMG8dpi	0.121817	1	0.908796	0.961492	1.8534	0	1	-0.107847	2.19729	2.03582	0	1	0.217169	3.66666	4.2519	0.835833	1	1.47354	1.41232	3.92977	0	1	1.46358	0.447045	0.984181	0.593822	1	1.50077	0.724303	1.96836	0	1	0.0189159	1.37049	1.21047	1.64092	1	2.23625	1.18595	5.61728
Glyma.13G233300.Wm82.a4.v1	TMG2dpi	0.17013	1	0.893826	1.01131	1.9229	0	1	-0.393601	1.89584	1.43453	0	1	0.407381	1.82749	2.42539	1.00186	1	1.74793	0.825271	2.81181	0.445518	1	0.546043	1.17551	1.33317	1.24596	1	2.49572	0.352698	1.9977	0.142243	1	0.180379	0.83723	0.825208	1.23487	1	1.88715	0.920697	3.42511
Glyma.13G237650.Wm82.a4.v1	BRS4dpi	0	1	-1.03462	0.178496	0	0	1	0.716582	1.75276	2.96424	-1.19902	1	-2.74798	6.17299	0.783078	0	1	-0.390284	1.78765	1.30275	0	1	1.46358	0	0	0	1	0.463297	0	0	0	1	0.858451	0.578237	0.93632	0	1	-2.03469	0.629047	0
Glyma.13G249000.Wm82.a4.v1	BRS2dpi	0	1	0.965379	0.0524437	0.154733	-1.2	1	-2.95584	1.21722	0.108865	0	1	0.226929	1.37251	1.61053	0	1	0.824728	0.350152	0.65616	0	1	-0.536419	1.2746	0.610014	0	1	-0.706628	0.932791	0.494433	0	1	-1.09575	1.69891	0.641898	0	1	-0.587233	1.98681	1.27662
Glyma.13G251600.Wm82.a4.v1	BRS8dpi BRS1dpi BRS2dpi TMG8dpi TMG1dpi TMG2dpi	4.47721	1	5.79465	1.10776	72.0863	2.3	1	2.88502	6.09814	46.1823	0.984955	1	1.54302	7.42041	21.8693	5.46021	1	6.67161	1.6436	184.992	6.43456	1	9.18468	0	90.1967	4.65831	1	6.29619	0.386337	42.2726	0	1	-0.200442	29.7055	22.9207	2.45067	1	3.13871	3.57859	32.2419
Glyma.13G251700.Wm82.a4.v1	BRS8dpi BRS1dpi BRS2dpi TMG8dpi TMG1dpi TMG2dpi	4.36252	1	5.68159	1.13015	67.9861	2.4	1	3.01518	5.38069	44.7699	1.10204	1	1.68486	6.69014	21.8156	5.35425	1	6.61112	1.46723	160.844	6.31168	1	9.06349	0	84.5708	4.55111	1	6.19122	0.394147	40.0829	0	1	-0.0160179	26.6449	23.384	2.43519	1	3.15231	3.31903	30.302
Glyma.13G251900.Wm82.a4.v1	TMG2dpi	0	1	-1.39719	1.84612	0.640812	0	1	-0.695721	5.91348	3.60683	0	1	-0.648916	3.34958	2.09624	0	1	0.438604	2.17519	2.94388	0	1	-2.34377	1.49179	0	-1.89169	1	-3.17413	12.6118	1.17009	-0.468321	1	-1.6594	7.27042	1.89883	0	1	0.287236	0.382707	0.459741
Glyma.13G251951.Wm82.a4.v1	TMG2dpi	0	1	-0.356549	8.69336	6.79598	-0.1	1	-0.516079	27.8581	19.4342	0	1	-0.669978	12.2925	7.62771	0	1	0.789625	3.72072	6.50753	0	1	-0.792759	9.89293	4.14849	-1.52819	1	-2.01697	64.8351	14.7107	-0.750585	1	-1.25258	51.7508	19.0982	0	1	0.540992	4.90972	7.0776
Glyma.13G252000.Wm82.a4.v1	BRS8dpi BRS1dpi BRS2dpi TMG8dpi TMG1dpi TMG2dpi	4.36649	1	5.6855	1.2014	72.4687	2.3	1	2.87304	6.6136	49.6703	0.962318	1	1.52164	8.04764	23.3665	5.44524	1	6.70148	1.55972	182.048	6.43456	1	9.18468	0	97.8208	4.65831	1	6.29619	0.418993	45.8458	0	1	-0.141549	30.9191	24.8581	2.45067	1	3.13871	3.88107	34.9672
Glyma.13G252400.Wm82.a4.v1	BRS8dpi BRS1dpi BRS2dpi TMG8dpi TMG1dpi TMG2dpi	3.70949	1	5.04067	1.09905	42.3352	1.9	1	2.51242	5.88667	34.4119	0.645325	1	1.23019	7.19085	17.0364	4.47674	1	5.74222	1.42684	85.5617	5.92458	1	8.68275	0	63.0673	4.19533	1	5.84412	0.383299	30.5917	0	1	0.00284114	22.3512	19.8578	2.16952	1	2.88309	3.38906	25.5907
Glyma.13G267300.Wm82.a4.v1	BRS1dpi TMG2dpi	1.07929	1	4.05284	0	3.68386	0	1	0.782365	5.85161	10.2054	0	1	-0.117437	9.62795	8.83265	0	1	0.194678	4.94974	5.61409	0	1	0.463581	0.247382	0	2.00495	1	3.92273	0.244939	6.62142	0	1	0.983982	5.30874	9.41496	0	1	0.234768	5.56896	6.44216
Glyma.13G267500.Wm82.a4.v1	BRS8dpi TMG8dpi TMG4dpi	0	1	1.32795	0.56092	1.56302	0.8	1	1.62912	1.66909	5.33674	0.307506	1	1.03428	2.44665	5.08566	1.69385	1	3.25357	0.416123	4.77618	0	1	-0.914931	2.46969	0.869933	0.246555	1	1.4633	1.17374	3.14778	2.17035	1	3.97393	0.201899	4.08661	1.39667	1	2.60916	0.823651	5.343
Glyma.13G267600.Wm82.a4.v1	TMG8dpi	0	1	-0.0346209	0	0	0	1	2.21408	0	0.37132	0	1	1.61542	0.334387	1.2556	0	1	1.93164	0	0.373009	0	1	0.463581	0.126013	0	0	1	0.463297	0.249537	0.321224	0.418596	1	4.18038	0	1.87663	1.39672	1	3.22584	0.210129	2.77669
Glyma.13G282000.Wm82.a4.v1	TMG2dpi	0.292392	1	0.852169	6.07155	11.1387	0	1	0.273788	14.6966	17.8147	-0.424511	1	-0.948694	12.0048	6.14687	-1.35157	1	-1.77164	32.8722	9.37395	-0.0780769	1	-2.99585	2.59101	0	2.1588	1	3.21818	1.34379	12.5806	0.278564	1	1.04608	4.41286	8.1664	0	1	0.23661	17.7966	20.6374
Glyma.13G284700.Wm82.a4.v1	TMG8dpi	0	1	-0.0346209	0.144682	0.142292	0	1	0.214081	0	0	0	1	-1.66998	0.270463	0	0	1	0.124289	0.966	1.05596	0	1	1.46358	0	0	0	1	0.463297	0	0	0	1	0.858451	0	0	-1.09799	1	-4.03469	2.42193	0
Glyma.13G285300.Wm82.a4.v1	BRS8dpi BRS1dpi TMG1dpi	1.60254	1	2.00539	6.04999	24.7041	0.3	1	0.617293	16.6809	25.674	0.753983	1	1.03428	14.4592	29.5656	1.9867	1	2.31792	9.62983	47.5095	1.73465	1	2.17495	7.28321	26.3673	1.07303	1	1.4048	12.0188	29.8086	0.912555	1	1.23816	15.2987	32.2715	0.722956	1	0.952634	23.0753	44.0118
Glyma.13G305900.Wm82.a4.v1	BRS8dpi	0	1	0.965379	0	0.132422	0	1	0.799044	0.600986	1.11801	0	1	0.499947	1.88777	2.71724	1.71069	1	3.35791	0.449497	5.89628	0	1	1.46358	0	0	0	1	2.4633	0	0.544039	0	1	-1.46348	0.581579	0	0	1	0.287236	0.474512	0.570026
Glyma.13G326100.Wm82.a4.v1	TMG2dpi	0	1	-0.150098	0.766915	0.693908	0	1	-0.200956	0.191693	0.159199	0	1	-0.0850153	0.0573458	0.0538323	0	1	1.93164	0	0.0959541	0	1	-1.03892	0.518656	0.142729	-1.15071	1	-3.06027	0.706109	0.0413164	0	1	-0.726511	0.265004	0.107278	0	1	-0.520119	0.162163	0.0974024
Glyma.13G328800.Wm82.a4.v1	BRS8dpi TMG8dpi	0	1	1.55034	0	0.279663	0	1	0.214081	0	0	0	1	-0.0850153	0	0	-1.17784	1	-3.00696	3.48074	0.296485	0	1	1.46358	0	0	0	1	0.463297	0	0	0	1	0.858451	0	0	-3.51399	1	-4.23981	51.8599	2.55816
Glyma.13G331200.Wm82.a4.v1	TMG8dpi	0	1	-0.0346209	0	0	0	1	0.214081	0	0	0	1	-0.0850153	0	0	0	1	-1.06836	0.202244	0	0	1	1.46358	0	0	0	1	0.463297	0	0	0	1	0.858451	0	0	-2.44953	1	-5.26735	7.36573	0
Glyma.13G345100.Wm82.a4.v1	TMG8dpi	0	1	-0.227266	0.623145	0.525302	0	1	-0.16443	0.953615	0.831567	0	1	-0.34805	0.416031	0.312433	0	1	0.0691472	0.89155	0.928167	0	1	1.46358	0.470342	1.03547	0	1	-0.951741	0.651975	0.239793	0	1	0.858451	0.192255	0.311312	-1.08637	1	-2.88269	2.03919	0.188435
Glyma.13G355800.Wm82.a4.v1	TMG4dpi	0	1	-0.668493	2.38632	1.49349	0	1	0.214081	1.11354	1.2947	0	1	0.204491	0.861767	0.999314	0	1	0.779641	0.844922	1.47023	0	1	-0.738053	1.26082	0.504676	0	1	-0.832159	1.47534	0.730452	-1.28264	1	-4.14155	1.81549	0	0.0865509	1	0.135233	0.90787	0.975813
Glyma.13G361700.Wm82.a4.v1	BRS4dpi	-0.713801	1	-1.13743	15.2675	6.94858	-0.9	1	-1.66039	5.50965	1.68579	1.56325	1	2.27407	1.66993	8.33685	-0.670736	1	-1.84095	3.61478	0.931403	0	1	-0.525104	10.8127	5.85663	0	1	-0.499228	6.37255	4.15632	-0.836517	1	-2.16145	6.3139	1.13599	0	1	-0.40082	2.00337	1.46117
Glyma.13G363300.Wm82.a4.v1	BRS4dpi TMG4dpi	-0.78023	1	-2.03462	7.59771	1.73773	0	1	-1.30049	2.99688	1.10035	2.2891	1	3.3073	1.81665	19.379	0.136395	1	0.86009	5.89858	10.6851	0	1	-0.021846	2.42723	1.64419	0	1	-0.773742	5.9157	3.09366	-1.51541	1	-3.11883	11.8294	0.92685	0.356086	1	0.957928	7.47221	14.3995
Glyma.13G364400.Wm82.a4.v1	TMG8dpi	0	1	-0.0346209	0	0	0	1	0.214081	0	0	0	1	-0.0850153	0	0	-0.0597922	1	-1.65332	1.82133	0.519377	0	1	1.46358	0	0	0	1	0.463297	0	0	0	1	0.858451	0	0	-4.82388	1	-5.87721	49.4048	0.753166
Glyma.14G014200.Wm82.a4.v1	BRS1dpi	-1.14854	1	-4.12208	2.11361	0	0	1	-0.370881	0.23585	0.13711	0	1	-0.0850153	0	0	0	1	0.931644	0	0.137734	0	1	-1.53642	0.977137	0	0	1	2.04826	0.276425	1.42335	0	1	-2.31147	1.14117	0	0	1	1.60916	0.581928	1.95738
Glyma.14G030700.Wm82.a4.v1	TMG8dpi	0.315958	1	2.42481	0.0966546	0.950582	0	1	0.509537	1.81193	2.60831	0	1	0.152024	2.43922	2.71381	0	1	0.346681	1.82845	2.31785	0.241187	1	0.463581	0.714946	0.674559	0.347818	1	0.356382	1.31464	1.56214	0.388965	1	0.417879	1.87867	2.19705	1.06452	1	2.65647	0.425781	3.06892
Glyma.14G035800.Wm82.a4.v1	BRS1dpi	-2.14969	1	-3.87592	2.55441	0.119629	0	1	-2.59327	0.325756	0	0	1	-0.0850153	0	0	0	1	-0.0683564	0	0	0	1	-1.70634	0.514142	0	0	1	-0.536703	0.190899	0.0819136	0	1	0.858451	0	0	0	1	0.287236	0	0
Glyma.14G038400.Wm82.a4.v1	BRS8dpi BRS4dpi TMG8dpi TMG4dpi	0	1	1.55034	0	0.128763	0.2	1	1.0372	1.46094	3.05752	1.24872	1	2.0421	1.10136	4.70991	1.25603	1	2.12147	1.09269	4.91429	0	1	0.463581	0.0691744	0	0.266275	1	2.33777	0.136982	0.881675	3.30807	1	5.14385	0.0706884	4.34961	3.49586	1	5.1617	0.11535	6.02773
Glyma.14G048900.Wm82.a4.v1	BRS8dpi TMG1dpi	0.528816	1	0.912912	13.0476	24.855	0.6	1	0.991689	10.1784	20.3746	0	1	0.493344	7.91054	11.1388	2.26274	1	2.71029	7.45583	48.6558	1.77875	1	2.20352	11.9243	44.0262	0.930999	1	1.41158	8.60892	21.531	0.794955	1	1.3472	7.74273	17.6759	0.285622	1	0.664937	14.0845	22.0203
Glyma.14G049000.Wm82.a4.v1	BRS8dpi	0.698295	1	1.04395	14.432	30.0948	0.4	1	0.773115	12.5927	21.6242	0.232477	1	0.694076	8.1139	13.1389	2.15189	1	2.57291	7.9695	47.1787	1.32139	1	1.69001	17.4289	44.9336	0.839353	1	1.27999	9.87725	22.5067	0.779303	1	1.31015	7.85064	17.4557	0.171238	1	0.516718	16.5392	23.3138
Glyma.14G049400.Wm82.a4.v1	TMG1dpi	-0.759637	1	-1.67848	2.63703	0.793921	0	1	-0.0572208	1.63342	1.56401	0.16827	1	1.23691	0.653923	1.60548	0.25088	1	1.21705	0.898302	2.13225	-1.1005	1	-3.92874	2.33161	0	0	1	-0.0512763	2.75903	2.46441	-0.388537	1	-1.85776	2.61509	0.564604	0	1	0.326764	1.65951	2.05051
Glyma.14G052400.Wm82.a4.v1	TMG8dpi	0	1	-0.0346209	0	0	0	1	0.214081	0	0	0	1	-0.0850153	0	0	0	1	-0.0683564	0	0	0	1	1.46358	0	0	0	1	0.463297	0	0	0	1	0.858451	0	0	-4.97173	1	-7.71839	35.7401	0
Glyma.14G063800.Wm82.a4.v1	TMG8dpi	0	1	0.117382	2.79197	3.06889	0	1	-1.52288	1.31949	0.340922	0	1	-0.669978	0.767531	0.432303	0	1	0.346681	0.365513	0.51371	0	1	-0.021846	4.68573	3.43859	-0.497686	1	-1.62417	8.59158	2.43315	0	1	-2.14155	1.24141	0	1.04933	1	2.42474	1.30226	7.47431
Glyma.14G064400.Wm82.a4.v1	TMG8dpi	0	1	-1.61958	0.0982859	0	0	1	0.214081	0	0	0	1	-0.0850153	0	0	0	1	0.931644	0	0.0512385	0	1	1.46358	0	0	0	1	0.463297	0	0	0	1	2.44341	0	0.171856	-4.05024	1	-6.8108	5.88835	0
Glyma.14G067000.Wm82.a4.v1	BRS4dpi TMG4dpi	0.325074	1	0.723178	8.08176	13.4902	0	1	0.152305	10.9872	12.236	-1.38384	1	-2.28665	4.71252	0.91078	-0.806812	1	-1.11377	29.2075	13.2194	0	1	-0.173849	4.30918	2.93228	0.983554	1	1.63322	2.71512	7.98886	2.23206	1	4.02838	0.160127	3.37075	0	1	0.246736	18.8133	21.9725
Glyma.14G081300.Wm82.a4.v1	TMG8dpi	0	1	-0.0346209	0	0	0	1	0.214081	0	0	0	1	-0.0850153	0	0	0	1	2.25357	0	0.352199	0	1	1.46358	0	0	0	1	0.463297	0	0	0	1	2.44341	0	0.295323	1.18769	1	3.19413	0.0744023	1.2513
Glyma.14G081500.Wm82.a4.v1	TMG2dpi	0	1	1.55034	0	0.175436	0	1	1.38401	0.55734	1.57375	0	1	-0.257482	5.83558	4.85199	0	1	-0.376479	12.8034	9.67142	0	1	-2.12138	1.03673	0	-1.08116	1	-2.85863	2.70621	0.240252	0	1	0.0954904	5.29712	4.99052	0	1	-0.00531779	12.3372	12.083
Glyma.14G082900.Wm82.a4.v1	BRS8dpi	0	1	-0.712693	0.566168	0.318181	0	1	-2.37088	0.361009	0	0	1	3.08491	0	0.567732	-1.07941	1	-3.06836	1.35005	0.08433	0	1	1.72662	0.341869	0.940792	0	1	-1.5367	0.592362	0.108934	0	1	-0.141549	0.0873379	0	0	1	0.609164	0.783851	1.19844
Glyma.14G083600.Wm82.a4.v1	BRS8dpi	0	1	-1.17212	0.711984	0.28009	0	1	-0.200956	0.444907	0.369491	0	1	-0.61553	0.798576	0.499766	1.04556	1	4.01911	0	1.18775	0	1	0.878618	0.150471	0.165633	-0.131837	1	-2.0392	1.19188	0.191786	0	1	-0.726511	0.153764	0	0	1	0.287236	0	0
Glyma.14G095400.Wm82.a4.v1	BRS4dpi	0	1	0.29236	6.27709	7.75775	0	1	-0.405647	3.07449	2.30624	1.219	1	2.57795	0.41537	2.72945	-0.470154	1	-0.916353	9.39585	4.86513	-0.262886	1	-0.983878	6.98521	2.71379	0	1	0.415203	3.48717	4.33934	0	1	-0.608675	2.75927	1.55408	-0.43102	1	-0.833951	10.2776	5.64408
Glyma.14G099400.Wm82.a4.v1	BRS8dpi	0	1	-1.20455	0.531669	0.196083	0	1	2.21408	0.059327	0.482851	0	1	1.03046	0.310589	0.699744	-1.5339	1	-4.46067	1.47909	0	0	1	1.46358	0.140454	0.309213	0	1	0.463297	0.139067	0.179018	0	1	-2.84199	0.861169	0	0	1	0.649806	0.351315	0.562708
Glyma.14G117200.Wm82.a4.v1	TMG1dpi	0	1	-0.168922	3.16824	2.83265	0	1	0.296543	4.30666	5.30625	0	1	-0.307408	0.403814	0.315894	0	1	0.391075	3.76596	4.87993	-1.06335	1	-3.89397	3.04353	0	0.377261	1	1.33777	1.28073	3.10335	0	1	-1.46348	0.311015	0	0	1	0.443355	4.37732	5.8681
Glyma.14G126500.Wm82.a4.v1	TMG8dpi	0	1	-0.0346209	0	0	0	1	0.214081	0	0	0	1	-0.0850153	0	0	0	1	-2.39028	0.204707	0	0	1	1.46358	0	0	0	1	0.463297	0	0	0	1	0.858451	0	0	-2.38291	1	-5.20462	1.78282	0
Glyma.14G144300.Wm82.a4.v1	BRS1dpi	2.0565	1	3.91958	0.0367506	1.08431	0.3	1	1.14995	0.721752	1.6402	0	1	0.443364	1.75186	2.38618	0.496864	1	1.37643	0.695225	1.83925	0	1	-0.44331	0.543682	0.256485	0	1	0.948724	0.730567	1.33642	0.0313901	1	0.506979	1.42864	1.79927	0	1	0.247707	2.36364	2.76162
Glyma.14G146100.Wm82.a4.v1	TMG4dpi	0	1	0.891379	0.760038	1.49497	0	1	0.513642	0.904638	1.31476	0	1	0.593057	0.710395	1.11145	0	1	-1.11898	2.63126	1.14465	0.293654	1	0.463581	0.803134	0.785831	0	1	1.27065	0.265067	0.682432	1.3667	1	4.44341	0	1.62428	-0.575042	1	-1.71276	3.49691	0.983166
Glyma.14G156100.Wm82.a4.v1	BRS2dpi TMG4dpi	0	1	0.199844	1.59646	1.85556	-1.1	1	-2.56353	2.02975	0.301272	0.964633	1	2.18347	0.452176	2.20726	0.0448623	1	1.51661	0.484505	1.46277	0	1	-1.53642	1.17577	0.225087	0.0346042	1	1.02272	0.911082	1.75923	-1.37769	1	-4.22901	1.7239	0	0	1	-0.935157	1.1508	0.563219
Glyma.14G158600.Wm82.a4.v1	BRS8dpi	0	1	0.550342	0.0457188	0.0899275	0	1	-0.522884	0.163251	0.094905	0	1	0.762982	0.170931	0.320916	3.41462	1	6.19843	0	3.6228	0	1	1.46358	0	0	0	1	2.04826	0	0.123152	0	1	0.273489	0.0987372	0.079941	0.00752807	1	1.78974	0.2014	0.774206
Glyma.14G160600.Wm82.a4.v1	TMG1dpi	0.249727	1	0.733206	4.68012	7.88154	0	1	-0.102776	4.0062	3.72637	0	1	-0.191931	3.29581	2.86887	0	1	0.441838	4.63724	6.21659	-1.48415	1	-3.16091	4.94549	0.298291	0	1	0.37403	3.28679	3.97198	0	1	-0.665111	3.11532	1.68151	0	1	0.240441	5.25304	6.10686
Glyma.14G190200.Wm82.a4.v1	TMG1dpi	0	1	0.117382	1.61448	1.76825	0	1	-0.249866	1.27745	1.06635	0	1	-0.188109	0.96029	0.837065	0	1	1.13809	0.489974	1.10946	-1.06335	1	-3.89397	1.55093	0	0	1	-1.28672	1.38205	0.494191	0	1	-0.907084	1.30752	0.577426	0	1	0.207065	1.16379	1.32038
Glyma.14G200500.Wm82.a4.v1	TMG1dpi	0	1	-0.606527	10.367	6.79718	0	1	-0.416685	8.05486	5.97784	-0.142629	1	-0.616866	21.3536	13.8127	-0.339626	1	-0.595399	88.4447	57.4482	1.75031	1	2.96608	2.23154	14.7384	-0.49684	1	-1.2113	16.4708	6.4642	0	1	-0.545271	26.1207	15.7773	-0.102023	1	-0.356415	74.0845	56.893
Glyma.14G201300.Wm82.a4.v1	TMG4dpi	0	1	0.287307	0.379446	0.497572	0	1	-0.370881	0.225818	0.131278	0	1	-0.0850153	0	0	0	1	-0.0683564	0	0	0	1	2.46358	0	0.294242	0	1	-0.536703	0.661668	0.340701	1.3667	1	4.44341	0	2.43274	0	1	-2.29773	0.557176	0
Glyma.14G201600.Wm82.a4.v1	BRS8dpi	0	1	0.550342	0.101719	0.200079	0	1	1.38401	0.272412	0.844613	0.565795	1	2.61542	0.0950755	1.07101	1.23189	1	3.17957	0.113192	1.90903	0	1	-0.858347	0.967384	0.236636	0	1	-0.121666	0.851404	0.684998	0	1	0.858451	0.10984	0.17786	0.795484	1	3.8722	0	1.18424
Glyma.14G212200.Wm82.a4.v1	BRS8dpi	0.837973	1	1.47783	2.46245	7.04517	0	1	0.409806	7.72701	10.3007	0	1	0.0323416	8.16025	8.31501	1.57444	1	2.11676	3.40447	14.7823	0.44819	1	0.929244	3.23288	4.86057	0.217332	1	0.855614	3.66938	6.23103	0	1	0.443414	6.04324	7.3066	0.194065	1	0.654967	6.04832	9.39813
Glyma.14G213300.Wm82.a4.v1	TMG8dpi	0	1	0.965379	0	0.0596848	0	1	-0.785919	0.0541748	0	0	1	-0.0850153	0	0	0	1	1.51661	0	0.12655	0	1	0.878618	0.128256	0.14118	0	1	-1.5367	0.190485	0	0	1	0.858451	0	0	-2.34842	1	-5.1722	2.29911	0
Glyma.15G007300.Wm82.a4.v1	BRS1dpi	-1.84997	1	-3.49405	3.97473	0.272726	0	1	-2.78592	0.577614	0	0	1	3.23691	0	0.729941	0	1	2.51661	0	0.481886	0	1	1.46358	0.683738	1.50527	0	1	-0.536703	0.290136	0.124496	0	1	-1.72651	0.499073	0	0	1	1.8722	0	0.195664
Glyma.15G012000.Wm82.a4.v1	BRS8dpi	0	1	0.208129	5.75154	6.69854	0	1	-0.259119	8.86351	7.41492	0.310232	1	0.628681	4.92317	7.59632	1.68442	1	2.11822	2.22324	9.59488	0.50234	1	0.889846	6.10966	9.01399	0.629359	1	0.950962	5.79594	10.478	0.0213379	1	0.390064	6.57026	7.67491	0	1	0.213919	5.89409	6.72809
Glyma.15G021800.Wm82.a4.v1	TMG2dpi	0	1	-0.0346209	0.0895053	0.088027	1.5	1	1.9943	1.79776	7.2926	-0.552173	1	-0.76177	27.4402	16.0994	-0.269706	1	-0.517341	21.3643	14.6516	0	1	1.46358	0.0472902	0.104111	1.09297	1	2.78522	0.187293	1.44659	0.659248	1	0.938068	13.5794	23.2407	-0.356414	1	-0.56739	27.4818	18.2356
Glyma.15G025300.Wm82.a4.v1	TMG8dpi	0	1	0.965379	0	0.0259838	0	1	0.799044	0.023585	0.054844	0	1	-0.0850153	0	0	0.282222	1	3.39108	0	0.275467	0	1	0.463581	0.0279182	0	0	1	-1.12167	0.055285	0	0	1	0.858451	0	0	-2.09253	1	-3.80023	1.16386	0.0559251
Glyma.15G036000.Wm82.a4.v1	TMG1dpi	0	1	0.394222	2.85696	3.82129	0	1	0.467838	2.55038	3.55836	0	1	0.282716	3.20443	3.91053	0	1	-0.225898	3.56069	2.97879	-1.06335	1	-3.89397	4.83033	0	0	1	-1.03147	3.58697	1.53915	0	1	-1.46348	2.96163	0.799279	0	1	-0.0871598	3.42324	3.1447
Glyma.15G045000.Wm82.a4.v1	TMG8dpi	0	1	-0.0346209	0	0	0	1	0.214081	0	0	0	1	-0.0850153	0	0	0	1	-0.0683564	0.281495	0.263751	0	1	1.46358	0	0	0	1	-1.12167	0.264667	0	0	1	0.858451	0	0	-5.07688	1	-6.51496	62.0694	0.535464
Glyma.15G052400.Wm82.a4.v1	BRS8dpi	0.293531	1	1.12066	2.43166	5.46628	0	1	0.214081	2.79092	3.24497	0	1	-0.862623	2.48929	1.32079	-1.75035	1	-2.54229	12.7565	2.05243	0	1	-0.928737	2.44718	0.80813	0.0961013	1	1.82587	0.726903	2.65123	0	1	1.12149	0.500149	1.01234	0	1	-0.352589	6.7332	5.14724
Glyma.15G055900.Wm82.a4.v1	BRS8dpi	0	1	-0.172124	2.01969	1.7877	0	1	0.214081	1.62266	1.88665	0	1	-1.82198	1.69899	0.354422	-1.71196	1	-3.14364	13.0354	1.26349	0	1	1.87862	1.06711	3.28896	0	1	1.04826	1.47919	2.99222	0	1	1.0511	1.30855	2.47205	-1.065	1	-1.85715	14.7692	3.84768
Glyma.15G062400.Wm82.a4.v1	TMG2dpi	0	1	-0.212958	7.66322	6.63943	0.6	1	1.16346	9.28405	21.0208	0.231788	1	0.624083	19.4416	29.9371	1.16242	1	1.58206	15.8368	46.9888	0.58679	1	1.46358	5.5913	12.3094	1.37289	1	2.01882	6.10877	23.5911	1.51329	1	1.96808	14.7767	52.0024	0.607061	1	0.953235	23.952	45.7669
Glyma.15G062500.Wm82.a4.v1	TMG1dpi TMG4dpi	0	1	-0.186624	6.52783	5.76155	0.4	1	0.910689	8.51687	16.1566	0.616001	1	1.02573	14.5496	29.6662	1.13455	1	1.58565	12.4793	37.1723	1.36554	1	2.30312	3.18368	12.8497	0.862518	1	1.44787	8.05571	20.7399	1.58712	1	2.03248	13.9172	51.2173	0.980835	1	1.32337	20.2031	49.9568
Glyma.15G062800.Wm82.a4.v1	BRS8dpi TMG2dpi	0	1	0.965379	0	0.181099	0	1	1.21408	0	0.191123	0	1	-0.0850153	0	0	5.33109	1	8.0763	0	54.1419	0	1	2.46358	0	0.428376	1.11411	1	4.16374	0	2.97609	0	1	-0.141549	0.19884	0	0.637815	1	3.74667	0	1.9489
Glyma.15G071200.Wm82.a4.v1	TMG1dpi TMG2dpi	1.18166	1	1.50727	7.05607	20.3046	0.3	1	0.554572	12.9244	19.0415	0.454347	1	0.688454	15.5842	25.0397	0.625648	1	0.876361	15.413	27.8475	1.98173	1	3.01378	0.718001	4.86369	2.23101	1	3.2058	0.656225	6.05401	0.540936	1	1.28376	1.91895	4.20399	0	1	0.170052	12.9399	14.3275
Glyma.15G089000.Wm82.a4.v1	BRS1dpi	-1.50016	1	-4.42694	1.82935	0	0	1	0.214081	0	0	0	1	2.49995	0	0.401276	0	1	-2.06836	0.305352	0	0	1	1.46358	0	0	0	1	0.463297	0	0	0	1	-1.14155	0.296309	0	0	1	1.28724	0.161173	0.484037
Glyma.15G089100.Wm82.a4.v1	BRS1dpi BRS2dpi	-1.97528	1	-2.3672	33.5595	6.48751	-3.4	1	-4.84769	12.2188	0.34233	0	1	-0.0850153	0	0	0	1	2.25357	0	0.343887	-0.409876	1	-1.05099	13.8539	5.17918	0	1	-0.3973	5.8664	4.10902	0	1	-2.72651	0.979421	0	0	1	-1.80023	1.16234	0.261809
Glyma.15G107900.Wm82.a4.v1	TMG2dpi	0.127212	1	0.865843	2.46091	4.59015	0	1	0.281195	3.10586	3.7873	0	1	-0.0850153	0.951794	0.89348	-0.718343	1	-1.35786	8.2154	3.09671	0	1	-0.969379	2.33143	0.789648	1.09297	1	2.78522	0.35514	2.74299	0.180378	1	0.273489	0.733065	0.741893	0	1	-0.0395746	5.45775	5.20915
Glyma.15G109600.Wm82.a4.v1	BRS8dpi TMG8dpi	0	1	0.380417	0.428719	0.590294	0	1	0.0620782	2.21974	2.31388	0.151787	1	0.943554	1.92344	3.76166	1.92635	1	3.4677	0.381659	5.09581	0	1	1.46358	0	0	0	1	0.463297	0.538265	0.692899	0.0929151	1	0.147958	1.57401	1.49926	1.2091	1	2.60916	0.604348	3.99298
Glyma.15G110500.Wm82.a4.v1	BRS2dpi	-1.19023	1	-1.64034	19.5256	6.24792	-1.5	1	-2.29688	9.42407	1.84237	0	1	-0.669978	0.174644	0.081972	0	1	0.22115	1.76734	2.04557	-0.0605308	1	-0.602008	17.6711	9.12819	0	1	-0.403437	12.0228	8.43042	0	1	-0.141549	2.52206	1.96026	0	1	-0.587233	5.35015	3.46074
Glyma.15G153200.Wm82.a4.v1	TMG1dpi	0	1	0.084678	4.55487	4.87259	0	1	0.76867	2.21138	3.81525	0	1	0.611593	2.09133	3.22526	0	1	0.738999	1.68953	2.83279	-1.02522	1	-2.85835	3.2932	0.185899	0	1	-0.353839	3.00985	2.15252	0.0510949	1	0.0994593	1.81207	1.6767	0	1	-0.44973	3.44978	2.45268
Glyma.15G156100.Wm82.a4.v1	BRS8dpi BRS1dpi BRS2dpi BRS4dpi TMG8dpi TMG1dpi TMG2dpi TMG4dpi	2.62443	1	3.18039	2.51691	23.5885	2.7	1	3.34873	1.45383	15.4436	1.8322	1	2.48203	1.79898	10.3274	4.16276	1	5.34781	0.741384	32.8801	3.96556	1	4.74244	1.25159	28.2429	3.03823	1	3.75608	1.47158	19.4419	2.86745	1	3.64272	1.35892	15.9209	2.92377	1	3.44144	2.60881	28.5188
Glyma.15G158200.Wm82.a4.v1	TMG1dpi	0.580874	1	1.55034	1.74859	5.40481	0	1	0.501658	7.47027	10.6301	0.035884	1	0.479337	10.857	15.1233	0.0867415	1	0.686531	6.53237	10.418	2.76382	1	4.71151	0.131982	5.2301	0	1	0.807251	3.26695	5.38302	0.0866506	1	0.71161	8.22709	12.0115	0.490579	1	1.00251	7.2627	14.4088
Glyma.15G170500.Wm82.a4.v1	TMG2dpi	0.316845	1	1.79545	0.423683	1.61466	0	1	0.736034	1.79654	3.02328	0	1	0.667057	1.83155	2.92751	0.915563	1	2.35791	0.412536	2.31919	0	1	1.84209	0.50367	1.47846	1.14556	1	2.22229	0.664928	3.06715	0.274959	1	0.765342	1.77284	2.68549	1.23756	1	1.99249	1.02652	4.14786
Glyma.15G178300.Wm82.a4.v1	BRS1dpi	-1.41985	1	-3.35655	2.68502	0.138983	0	1	-0.107847	2.39689	2.20014	0	1	0.249404	2.90591	3.47183	0	1	0.318667	1.88707	2.35749	1.17407	1	1.20055	1.64263	2.95878	0.222287	1	0.240904	1.92212	2.09364	0	1	-0.97805	3.66236	1.48259	0	1	0.339703	3.23714	4.03831
Glyma.15G189700.Wm82.a4.v1	TMG2dpi	0	1	-0.0346209	2.51999	2.47837	0	1	0.384006	1.21131	1.60957	0	1	-1.66998	0.362368	0	0	1	0.800399	4.74559	8.28657	0.463579	1	0.537581	3.68706	4.05858	1.24419	1	4.27065	0	3.39402	0	1	0.536523	0.837281	1.01684	0	1	0.0837023	6.31904	6.56518
Glyma.15G192800.Wm82.a4.v1	BRS8dpi	0.115873	1	0.658401	1.51358	2.4221	-1	1	-1.56202	3.11454	1.03844	0.293221	1	1.21984	0.383653	0.922877	1.02501	1	2.40557	0.228379	1.31064	0	1	-0.368296	2.38555	1.43232	0.618395	1	1.21818	1.26152	2.76413	0	1	-1.14155	1.19118	0.448568	0	1	-0.297727	1.53694	1.22182
Glyma.15G194300.Wm82.a4.v1	TMG2dpi	0	1	-0.195086	3.34058	2.93022	0	1	0.601104	4.11046	6.27854	0	1	-0.837088	2.61605	1.42593	-1.33517	1	-1.84714	17.4816	4.70679	0	1	-0.587045	2.67135	1.26022	1.10764	1	2.18912	1.13356	5.10722	0.144086	1	1.95799	0.584961	2.21015	0	1	0.31525	8.03406	9.84234
Glyma.15G203500.Wm82.a4.v1	BRS8dpi BRS1dpi BRS2dpi BRS4dpi TMG8dpi TMG1dpi TMG2dpi TMG4dpi	1.17688	1	2.64988	0.475652	3.43051	2.9	1	3.97382	0.707684	12.1777	2.62962	1	3.31353	1.55605	16.0678	2.90823	1	3.67073	1.41147	18.6802	1.81416	1	3.92301	0.0837705	1.84423	3.7599	1	5.55076	0.0829431	7.15367	3.00619	1	4.46331	0.42802	9.98033	2.32662	1	2.86042	2.79378	20.3885
Glyma.15G206800.Wm82.a4.v1	BRS8dpi	0	1	-0.0181328	2.86727	2.8527	0	1	-0.361033	2.1429	1.66102	0	1	-0.570442	1.49581	0.994614	1.85126	1	2.81617	0.445208	3.30239	0.0469316	1	0.463581	1.79677	1.93904	0	1	0.488388	1.95344	2.55953	0.0458011	1	0.56472	1.33207	1.7489	0	1	0.100823	1.90931	2.01134
Glyma.15G209300.Wm82.a4.v1	TMG8dpi	0	1	0.170199	5.29473	6.0153	0	1	-0.540806	2.1188	1.42125	0	1	0.0524882	1.62119	1.68206	0	1	-2.06836	0.711092	0.0951811	0.0187552	1	0.4361	5.01616	5.30924	0	1	1.65594	0.573071	1.84426	0	1	0.858451	0.295728	0.478863	-2.31308	1	-4.13903	3.37799	0.0966178
Glyma.15G211500.Wm82.a4.v1	BRS8dpi BRS1dpi TMG8dpi TMG1dpi TMG2dpi TMG4dpi	1.61583	1	2.38988	2.45437	13.5443	1.2	1	1.61618	10.1029	31.2768	0.944731	1	1.32471	12.8722	32.3026	2.05359	1	2.52565	7.8901	45.3516	1.89917	1	2.77024	2.59353	14.5915	2.69851	1	3.72382	1.56928	20.9357	2.53233	1	3.13599	4.71164	37.9086	1.69756	1	2.15959	7.32809	32.615
Glyma.15G219400.Wm82.a4.v1	BRS1dpi	1.5946	1	2.92474	0.487827	4.13802	0.2	1	0.549502	8.05636	11.8354	0	1	0.096823	11.3991	12.1453	0.372075	1	0.842376	5.02134	8.90101	0	1	0.101011	1.09541	0.851146	0.0738806	1	0.835266	2.10539	3.53151	0	1	0.532465	5.79448	7.4636	0.590174	1	1.0097	5.3187	10.5843
Glyma.15G223800.Wm82.a4.v1	BRS2dpi	-1.37015	1	-1.57493	74.8491	25.2614	-1.7	1	-2.04961	28.6453	6.87499	0	1	0.65195	0.137582	0.258305	0	1	0.425458	3.93115	5.21807	0	1	-0.165198	54.5175	38.6946	-0.289391	1	-0.545299	38.8095	24.7811	-1.16911	1	-1.90708	10.7289	2.44508	-0.437798	1	-0.824048	14.7841	8.17893
Glyma.15G223900.Wm82.a4.v1	BRS8dpi	-0.279465	1	-0.922146	7.09997	3.73049	0	1	0.347348	2.60469	3.33128	0.392161	1	1.42956	1.18179	3.32817	1.24189	1	2.19038	1.40699	6.69288	0	1	1.46358	1.02775	2.26261	0.616596	1	1.70034	1.32288	4.19179	0	1	-0.339488	3.99092	2.721	0.304493	1	0.900213	4.28448	7.92622
Glyma.15G227000.Wm82.a4.v1	TMG2dpi	0	1	-1.29766	0.667559	0.238739	0	1	0.489716	0.975147	1.38574	0	1	0.400412	0.226893	0.319488	0	1	-1.06836	0.472723	0.189825	0	1	-0.914931	1.60321	0.56472	-1.20107	1	-2.85863	2.4763	0.245207	0	1	-1.66511	1.4417	0.318341	0	1	-0.260252	0.962417	0.770761
Glyma.15G234700.Wm82.a4.v1	BRS2dpi	-0.841844	1	-1.69759	4.85527	1.44958	-1.4	1	-3.20096	2.39932	0.179978	0	1	0.236913	0.567268	0.684659	0	1	0.543078	3.3768	4.88152	0	1	0.200546	10.9025	9.88321	0	1	-0.263685	8.6177	6.65604	-0.27252	1	-1.10091	6.45997	2.5772	0	1	-0.183215	26.2771	22.7572
Glyma.15G234800.Wm82.a4.v1	BRS1dpi	-1.2948	1	-2.13698	3.27675	0.71614	0	1	-0.785919	0.446894	0.236181	0	1	1.49995	0	0.0798633	-0.442858	1	-2.39028	0.709008	0.0949022	-0.0601021	1	-1.56617	2.30837	0.529368	0	1	0.200262	0.23808	0.245181	0	1	-1.14155	0.147431	0	0	1	-0.638764	0.721734	0.433506
Glyma.15G238600.Wm82.a4.v1	BRS2dpi	0	1	0.124857	7.36102	8.09674	-1.5	1	-2.66634	6.91696	1.00528	0	1	-0.0850153	0	0	0	1	0.318667	1.29336	1.61577	0	1	-1.53642	0.716432	0	0	1	0.463297	0	0	0	1	0.858451	0	0	-0.0111974	1	-0.523286	9.64266	6.56063
Glyma.15G242400.Wm82.a4.v1	BRS4dpi TMG2dpi TMG4dpi	0	1	-0.0346209	0	0	0.9	1	2.36608	0.516357	2.92676	2.77645	1	4.58741	0.0675808	3.17201	0.942693	1	3.93164	0	1.1308	0	1	1.46358	0	0	1.36375	1	4.37019	0	1.36333	1.3667	1	4.44341	0	1.39068	0.795484	1	3.8722	0	0.841769
Glyma.15G250800.Wm82.a4.v1	BRS8dpi	0	1	-0.0870883	1.81685	1.72066	0	1	-0.437995	3.24376	2.37464	0	1	-1.89237	0.377372	0.0590419	-1.57331	1	-2.42591	6.06529	1.0524	0	1	1.46358	0.0711061	0.156542	0	1	1.4633	0.492827	1.35944	0	1	-1.14155	0.217987	0	0.149902	1	0.795383	2.60856	4.4868
Glyma.15G254800.Wm82.a4.v1	BRS2dpi	0	1	0.380417	0.560477	0.751663	-1.1	1	-4.03385	0.818725	0	0	1	-0.0850153	0	0	0	1	-1.29075	0.73709	0.265626	0	1	-0.651896	0.646098	0.237067	0	1	0.463297	0.10662	0.137249	0	1	-1.72651	0.2751	0	0	1	-0.864767	0.852928	0.431416
Glyma.15G260600.Wm82.a4.v1	BRS8dpi TMG8dpi	0	1	-0.0346209	0	0	0	1	0.214081	0	0	0	1	-1.66998	0.149552	0	-1.07941	1	-4.06836	1.33537	0	0	1	0.463581	0.0845377	0	0	1	0.463297	0	0	0	1	2.44341	0	0.279771	-3.46117	1	-6.23633	6.41406	0
Glyma.15G260700.Wm82.a4.v1	TMG8dpi	0	1	-0.0346209	0	0	0	1	0.214081	0	0	0	1	-0.0850153	0	0	0	1	-0.553783	0.578522	0.36137	0	1	0.463581	0.0915607	0	0	1	0.463297	0	0	0	1	-0.141549	0.0935647	0	-3.51102	1	-4.70372	24.1997	0.825354
Glyma.15G260900.Wm82.a4.v1	TMG8dpi	0	1	-0.0346209	0	0	0	1	0.214081	0	0	0	1	-0.0850153	0	0	0	1	-0.0683564	0	0	0	1	1.46358	0	0	0	1	0.463297	0	0	0	1	0.858451	0	0	-2.48174	1	-5.29773	4.1756	0
Glyma.15G264400.Wm82.a4.v1	BRS2dpi	-1.25073	1	-1.98679	9.85505	2.42307	-1.1	1	-2.59327	4.09884	0.581179	0	1	-0.0850153	0	0	0	1	-0.483394	0.373861	0.233529	-0.278232	1	-1.92874	4.85191	0.781581	0	1	-0.302238	3.86662	2.8658	0	1	-1.9489	1.57208	0.195817	0	1	-1.00227	2.072	0.948217
Glyma.15G275600.Wm82.a4.v1	BRS8dpi TMG2dpi	0	1	0.965379	2.26086	4.64918	0	1	0.770475	2.93564	5.11985	0	1	-3.08502	1.34476	0	-1.89561	1	-3.25818	16.4675	1.50008	0	1	-0.536419	2.38906	0.956287	2.00495	1	4.92273	0	5.81322	0.064848	1	3.44341	0	1.79691	0	1	0.0856018	8.1487	8.48375
Glyma.15G275700.Wm82.a4.v1	BRS8dpi	0	1	-0.0346209	0.243701	0.239676	0	1	-1.37088	0.21755	0	0	1	-0.0850153	0	0	-1.3686	1	-4.31628	2.44069	0	0	1	-0.121382	0.257519	0	0	1	1.4633	0	0.164113	0	1	1.85845	0	0.21306	0	1	0.457161	0.751483	1.03171
Glyma.16G016100.Wm82.a4.v1	TMG2dpi	0.27779	1	0.945201	3.88229	7.63634	0	1	-0.0294758	10.1	9.90108	-0.57944	1	-1.1416	10.6788	4.76895	-1.09062	1	-1.5117	27.4022	9.36786	0.920537	1	1.20055	0.586061	1.03218	1.15573	1	2.07801	1.74082	7.17095	0.35595	1	0.388966	2.03622	2.32742	0	1	-0.201511	16.9067	14.44
Glyma.16G020000.Wm82.a4.v1	BRS1dpi	1.07929	1	3.05284	0.0638185	1.00423	0	1	-0.0572208	1.93699	1.85468	0	1	0.330022	1.5509	1.95984	0	1	0.314972	1.56236	1.92966	0	1	2.04854	0.337186	1.18772	0	1	0.55076	1.00157	1.37525	0	1	1.00284	1.24044	2.23178	0	1	-0.870306	1.57434	0.810531
Glyma.16G021000.Wm82.a4.v1	BRS1dpi	-1.6698	1	-2.42694	13.4836	2.42266	0	1	-0.473975	6.59702	4.70981	0	1	-0.657594	6.90735	4.32277	-0.167083	1	-0.565856	24.0935	15.951	0	1	0.232255	7.26107	6.63546	0	1	-0.209893	7.86759	6.28623	-0.203936	1	-1.03771	9.23999	3.85385	0	1	-0.0873994	25.3582	23.4644
Glyma.16G029400.Wm82.a4.v1	TMG8dpi	0.17489	1	1.03249	2.53652	5.36346	0	1	-0.785919	2.15111	1.18472	0	1	0.455553	1.18542	1.66919	0	1	-0.0683564	0.987915	0.925641	0	1	-0.291307	3.48446	2.0653	0	1	-0.0392034	2.1231	1.87896	0	1	-1.14155	0.958656	0.22176	-1.02467	1	-2.82824	2.79346	0.268461
Glyma.16G034200.Wm82.a4.v1	BRS8dpi	0	1	0.43931	1.60647	2.23049	0	1	-0.785919	1.77151	0.980813	0	1	-1.28665	1.94317	0.746228	1.14168	1	4.10157	0	1.67497	0	1	-1.41089	2.09698	0.439672	0.200261	1	0.240904	0.59322	0.636368	0	1	0.273489	0.510209	0.495699	0	1	0.55027	0.333025	0.500074
Glyma.16G040000.Wm82.a4.v1	BRS1dpi	-1.35987	1	-2.44966	5.98168	1.02717	0	1	-0.833224	2.54276	1.37967	0	1	1.08491	0.266237	0.666468	0	1	-1.7688	1.26787	0.296988	0	1	-0.0769876	3.11026	2.20882	0	1	-0.951741	2.28482	1.02303	0	1	-1.36394	1.33285	0.332037	0	1	-1.1278	1.924	0.803923
Glyma.16G042100.Wm82.a4.v1	BRS8dpi	0	1	-0.0346209	0	0	0	1	0.214081	0	0	0	1	-0.933012	1.3769	0.646272	-1.45359	1	-3.39028	3.89327	0.191992	0	1	1.46358	0	0	0	1	0.463297	0	0	0	1	-0.141549	0.19884	0	0	1	-0.00227091	1.62234	1.55912
Glyma.16G042200.Wm82.a4.v1	BRS8dpi	0	1	-1.31473	1.10321	0.40687	0	1	-0.0754254	0.615514	0.57252	0	1	-1.08502	0.837809	0.36299	-1.07941	1	-3.06836	1.15091	0.0718906	0	1	1.46358	0.14572	0.320807	0	1	-0.536703	0.793545	0.464325	0.315407	1	0.595417	0.372274	0.482249	0	1	-0.160223	0.85047	0.729757
Glyma.16G044900.Wm82.a4.v1	BRS8dpi BRS4dpi TMG2dpi	0	1	0.440717	3.27504	4.50933	0	1	0.214081	3.36214	3.90912	-2.07071	1	-4.943	2.14279	0	-1.80065	1	-2.26889	23.7799	4.78058	0	1	-1.85835	0.778668	0	2.91292	1	5.7487	0	4.19041	0	1	1.27349	0.176825	0.42949	0	1	0.0296352	11.3975	11.4386
Glyma.16G055900.Wm82.a4.v1	TMG1dpi	0.352187	1	0.838	7.83924	14.208	0.1	1	0.3828	26.4925	34.6383	0	1	-0.0619317	45.324	43.235	0	1	-0.176803	36.0152	31.2929	1.97183	1	5.04854	0	2.8658	0.723948	1	1.55845	2.46058	6.93824	1.06639	1	1.45115	14.8743	36.422	0.323037	1	0.661871	16.872	26.313
Glyma.16G057500.Wm82.a4.v1	TMG8dpi	0	1	-2.35655	0.406286	0	0	1	2.21408	0	0.316269	0	1	-2.66998	0.474687	0	0	1	-0.0683564	0.226055	0.211806	0	1	-1.70634	0.858647	0	0.200261	1	0.240904	0.637625	0.684003	0	1	-2.9489	1.42584	0	-2.12246	1	-3.82824	4.5639	0.215003
Glyma.16G059300.Wm82.a4.v1	BRS8dpi	0	1	1.77273	0.4927	2.09977	0	1	1.71658	0.733047	2.72738	0	1	1.76298	0.614025	2.44972	1.39718	1	4.32396	0	3.42473	0	1	3.04854	0	0.764131	0	1	2.4633	0	0.663587	0	1	0.536523	0.709376	0.861503	0	1	2.28724	0	0.521464
Glyma.16G063500.Wm82.a4.v1	BRS1dpi	1.15608	1	2.77273	0.345947	2.89198	0	1	0.518936	5.17279	7.4506	0	1	-0.517975	4.2844	2.95951	0.248461	1	1.09392	1.92483	4.14804	0	1	0.463581	0.0913907	0	0	1	0.685689	0.45244	0.698902	0	1	-1.14155	0.280173	0	0	1	-0.297727	0.609583	0.457679
Glyma.16G064200.Wm82.a4.v1	BRS8dpi	0.22603	1	1.06054	0.917765	1.97714	0	1	-0.209726	2.10672	1.81441	0.608582	1	1.34383	1.02121	2.64586	1.24189	1	2.19038	0.632219	3.0074	0	1	-0.188496	0.969804	0.610014	0	1	0.835266	0.731601	1.23608	0	1	0.983982	0.471919	0.84058	0	1	0.615858	1.61717	2.45149
Glyma.16G069500.Wm82.a4.v1	BRS1dpi TMG1dpi	3.04927	1	3.53692	2.08318	24.8647	0.1	1	0.265335	50.2102	60.4918	-0.0528345	1	-0.188025	56.4663	49.3511	0	1	0.0548368	46.0466	46.9945	-1.45498	1	-2.02827	17.9606	3.41439	0.501044	1	0.695399	27.195	41.1291	0.645871	1	0.782314	63.599	97.6856	0.311172	1	0.456681	41.7961	56.4729
Glyma.16G069700.Wm82.a4.v1	BRS1dpi	3.29519	1	4.02907	1.8333	31.8181	0.1	1	0.28858	83.4652	102.193	-0.0524553	1	-0.206322	99.8904	86.2006	0	1	0.0621322	69.6027	71.3994	-0.887234	1	-1.48309	27.1216	7.52633	0.774014	1	1.02958	32.0439	61.1481	0.64472	1	0.811966	95.3729	149.532	0.233802	1	0.408674	66.9836	87.5432
Glyma.16G070101.Wm82.a4.v1	BRS1dpi	3.07771	1	4.06692	1.01478	18.5994	0.1	1	0.29507	62.6706	77.0793	-0.0794704	1	-0.241636	77.8629	65.5646	0	1	0.116649	50.9181	54.2491	-0.579633	1	-1.22448	16.8646	5.57992	0.829615	1	1.1209	20.4624	41.6235	0.696415	1	0.870024	74.1151	120.98	0.19648	1	0.380766	52.0991	66.7845
Glyma.16G094200.Wm82.a4.v1	BRS1dpi	-1.90394	1	-3.26344	5.44912	0.506944	0	1	-2.95584	0.525878	0	0	1	-0.0850153	0	0	0	1	-0.0683564	0	0	0	1	-1.34377	2.10093	0.513916	0	1	-2.5367	0.539305	0	0	1	0.858451	0	0	-0.0633431	1	-3.1722	0.648766	0
Glyma.16G104800.Wm82.a4.v1	TMG8dpi	0	1	2.77273	0	1.53295	0	1	1.15268	2.55095	5.93191	0	1	0.799507	2.91376	5.24255	0.582453	1	2.63208	0.289082	3.25031	0	1	1.46358	0	0	0	1	3.27065	0	2.0993	0	1	2.02838	0.84156	3.6339	1.18769	1	4.19413	0	3.84927
Glyma.16G137800.Wm82.a4.v1	BRS8dpi	0	1	-0.0767464	5.18892	4.9553	0	1	-0.309481	4.59854	3.70754	0.320565	1	0.899878	1.65181	3.10122	1.46916	1	2.20013	0.878678	4.11645	-0.559352	1	-1.38191	4.52956	1.3121	0	1	0.388529	3.85537	4.70974	-0.193228	1	-1.1173	2.35495	0.92045	0	1	-0.362822	3.3459	2.54695
Glyma.16G143400.Wm82.a4.v1	TMG1dpi	-0.473178	1	-1.58211	7.40861	2.36311	0	1	0.129192	6.07736	6.65042	0	1	-0.432939	2.43301	1.75688	0	1	-1.58293	4.23352	1.25263	1.09157	1	2.16402	3.1738	11.6453	0	1	0.541299	3.56144	4.85426	0	1	-0.971624	6.70274	2.80091	0	1	-1.49037	4.05749	1.27153
Glyma.16G148700.Wm82.a4.v1	BRS8dpi	0	1	-0.25035	7.35592	6.21549	0	1	0.144819	5.82667	6.45199	0	1	-0.432939	2.61461	1.90899	1.39718	1	4.32396	0	2.16045	0	1	-0.821821	4.16021	1.68715	0	1	-0.273669	5.3115	4.04662	0	1	0.858451	1.00688	1.6304	-0.50325	1	-1.56691	4.19885	1.31584
Glyma.16G153400.Wm82.a4.v1	BRS8dpi BRS1dpi	-1.73674	1	-2.31591	13.9923	2.76806	0	1	-0.628377	3.6611	2.33702	0	1	-1.02361	1.65359	0.77614	3.71656	1	5.26256	0.268457	13.4152	0.318178	1	0.973255	4.92858	7.6701	0	1	-0.121666	2.18754	1.84122	0	1	-2.72651	0.955189	0	0	1	0.723335	1.13359	1.87243
Glyma.16G159550.Wm82.a4.v1	TMG1dpi	0	1	0.655039	3.06721	4.92703	0	1	-0.435421	7.21025	5.30586	0	1	-0.161637	5.44705	4.8442	0	1	-0.498041	7.39516	5.1168	1.73004	1	2.344	4.64561	19.0278	0	1	0.0482594	6.73914	6.47196	0.193252	1	0.810357	6.62413	10.3687	-0.21822	1	-0.712764	11.8001	7.03359
Glyma.16G162400.Wm82.a4.v1	BRS8dpi BRS2dpi BRS4dpi TMG8dpi	0	1	1.77273	0.0864332	0.510034	2.5	1	5.34336	0	3.05017	2.06026	1	2.95312	1.05024	8.64553	3.03964	1	4.83853	0.0961818	5.31702	0	1	1.46358	0	0	0	1	2.4633	0	0.349235	0.209309	1	2.08084	0.466666	1.96471	2.59475	1	4.11505	0.304603	6.40354
Glyma.16G162500.Wm82.a4.v1	BRS8dpi BRS4dpi TMG8dpi	0	1	-0.0346209	0	0	0.6	1	3.67351	0	1.23038	2.15112	1	5.00245	0	3.43239	1.39718	1	4.32396	0	2.47196	0	1	1.46358	0	0	0	1	0.463297	0	0	0	1	1.59542	0.256013	0.829108	1.24438	1	3.09459	0.208882	2.50928
Glyma.16G164300.Wm82.a4.v1	TMG8dpi	0	1	-0.0346209	0	0	0	1	0.214081	0	0	0	1	-0.0850153	0	0	0	1	-0.805322	0.474526	0.222307	0	1	1.46358	0	0	0	1	0.463297	0	0	0	1	0.858451	0	0	-1.47455	1	-2.84205	6.48083	0.789819
Glyma.16G164800.Wm82.a4.v1	BRS8dpi	0	1	0.965379	0.316922	0.675323	0	1	-0.00831117	0.282913	0.274116	0.815437	1	3.82188	0	0.648836	2.34134	1	4.04712	0.117556	2.80871	0	1	0.726615	0.223261	0.245758	0	1	0.0158379	0.773697	0.711404	0	1	-0.463477	0.513333	0.277074	0	1	0.41848	0.930732	1.22989
Glyma.16G165500.Wm82.a4.v1	BRS8dpi TMG2dpi	0	1	0.238398	3.22098	3.85643	0	1	0.75465	1.25015	2.18029	0	1	-1.08502	0.130896	0	-1.26603	1	-2.03359	12.6228	2.92029	0	1	-1.12138	0.739917	0	2.65269	1	5.50769	0	6.03567	0	1	2.44341	0	0.489739	0.06039	1	0.674259	6.29251	9.93062
Glyma.16G165800.Wm82.a4.v1	TMG2dpi	0	1	0.297954	3.51094	4.3826	0	1	0.799044	1.326	2.38267	0	1	-1.08502	0.126216	0	-1.18498	1	-1.97525	11.1197	2.6751	0	1	-1.12138	0.713465	0	2.60439	1	4.4633	0.141284	5.63803	0	1	2.44341	0	0.472231	0.365966	1	1.03931	4.40196	9.00394
Glyma.16G174600.Wm82.a4.v1	TMG4dpi	0	1	-0.0346209	0.0340884	0.0335254	0	1	1.21408	0	0.035381	0	1	0.914985	0	0.0299098	0	1	0.931644	0	0.035542	0	1	0.463581	0.0360213	0	0	1	0.463297	0	0	1.3667	1	4.44341	0	0.655653	1.06001	1	1.76528	0.810895	2.77804
Glyma.16G183500.Wm82.a4.v1	BRS8dpi	0	1	0.550342	0.773723	1.176	0	1	-0.551453	1.00465	0.657051	0	1	0.0994093	2.827	3.02409	1.20839	1	2.00564	1.40889	5.79369	0	1	-1.70634	0.594614	0	0	1	0.0482594	0.515149	0.473673	0	1	-0.141549	1.44312	1.1069	0	1	-0.0064955	2.29292	2.23334
Glyma.16G184451.Wm82.a4.v1	BRS8dpi	0	1	2.28731	0	0.504419	-0.1	1	-3.24535	1.14463	0	0	1	0.0524882	2.2771	2.3626	2.12103	1	4.97604	0	4.27809	0	1	-0.858347	0.541972	0	0	1	-0.273669	0.536619	0.34539	0.399018	1	0.443414	1.52304	1.79361	0	1	-0.0123246	3.50203	3.3927
Glyma.16G190000.Wm82.a4.v1	TMG2dpi	0	1	1.55034	0	0.0730945	0	1	0.214081	0	0	0	1	0.914985	0	0.0326057	0.942693	1	3.93164	0	0.581184	0	1	1.46358	0	0	1.76354	1	4.71122	0	0.900897	0	1	-1.9489	0.240765	0	0	1	0.493687	0.818505	1.14058
Glyma.16G194800.Wm82.a4.v1	TMG1dpi	0	1	-0.346565	2.9882	2.35108	0	1	0.334375	1.67674	2.12675	0	1	-0.0850153	1.11721	1.04876	0	1	-0.805322	0.380027	0.178036	-1.17207	1	-2.99585	3.87939	0.198618	0	1	0.785225	1.33991	2.1848	0	1	-0.389476	1.65947	1.045	0	1	-0.44973	1.05309	0.722892
Glyma.16G195600.Wm82.a4.v1	BRS8dpi BRS1dpi TMG8dpi TMG1dpi	2.08867	1	2.59765	3.28326	20.4016	0.9	1	1.23874	7.6604	18.2006	0.90392	1	1.34438	5.16118	13.16	2.64487	1	3.12476	3.90268	34.0771	1.79945	1	2.24255	6.86001	26.0388	1.12926	1	1.46837	11.0081	28.5422	0.571423	1	0.934179	13.3757	22.8331	1.82507	1	2.17476	7.16594	32.0642
Glyma.17G011200.Wm82.a4.v1	BRS2dpi	-1.54307	1	-1.99462	24.0869	6.0178	-1.6	1	-2.93792	6.84948	0.806462	0	1	-0.0850153	0	0	0	1	0.0691472	0.972713	1.01266	0	1	-0.277886	10.879	7.00435	-0.0491336	1	-0.649597	9.34888	5.49408	0	1	-0.804514	1.88781	0.84913	-0.590964	1	-1.41903	5.2198	1.85031
Glyma.17G011700.Wm82.a4.v1	BRS8dpi	0	1	0.965379	0	0.0899569	0	1	1.43647	0.163305	0.569616	0	1	0.236913	0.598453	0.722298	1.31687	1	4.25357	0	1.81199	0	1	0.463581	0.096654	0	0	1	1.4633	0	0.123192	0	1	0.858451	0	0	0.795484	1	3.8722	0	1.06488
Glyma.17G014100.Wm82.a4.v1	BRS8dpi	0	1	-0.0346209	0	0	0	1	0.214081	0	0	0	1	-0.0850153	0	0	2.16778	1	5.01911	0	6.25336	0	1	1.46358	0	0	0	1	0.463297	0	0	0	1	0.858451	0	0	0	1	0.287236	0	0
Glyma.17G027500.Wm82.a4.v1	TMG4dpi	0.0748052	1	0.510541	6.22164	8.95754	0	1	-0.370881	4.23707	3.26207	0	1	-0.576002	3.05751	2.02601	0	1	0.0165325	2.284	2.27378	-0.0344937	1	-0.799454	6.43887	2.83507	0	1	0.167841	3.55673	3.71465	-1.42297	1	-3.27083	2.35488	0.112152	0	1	-0.380189	1.46927	1.08616
Glyma.17G030400.Wm82.a4.v1	TMG1dpi	0.295621	1	0.585212	39.2348	59.3916	0.4	1	0.743451	31.1508	52.3575	0	1	0.165793	26.5323	29.666	0.865189	1	1.19053	28.9725	65.2263	1.76772	1	2.10038	31.1424	106.837	0.467025	1	0.776957	39.5366	63.314	0.40875	1	0.807825	28.1144	43.9441	0.688573	1	1.00171	28.6733	56.6428
Glyma.17G040800.Wm82.a4.v1	TMG8dpi	0	1	-0.0346209	0	0	0	1	0.214081	0	0	0	1	-0.0850153	0	0	0	1	1.93164	0	0.229725	0	1	1.46358	0	0	0	1	-2.34406	0.461047	0	0	1	-0.726511	0.158613	0	1.11595	1	2.8722	0.194119	1.78781
Glyma.17G041200.Wm82.a4.v1	BRS8dpi TMG8dpi	0.000393514	1	1.17183	0.389401	0.92551	0	1	0.406726	0.579358	0.774653	0.356456	1	1.3073	0.454958	1.16736	1.01467	1	2.12804	0.397211	1.82703	0.293654	1	0.356666	0.925832	0.905886	0	1	0.92896	0.679028	1.22374	0.0283749	1	0.0929165	0.560649	0.510661	1.19384	1	2.09459	0.428846	1.88895
Glyma.17G041400.Wm82.a4.v1	BRS1dpi	-1.41985	1	-4.35655	0.593803	0	0	1	0.214081	0	0	0	1	1.49995	0	0.0548435	0	1	1.93164	0	0.0977565	0	1	1.46358	0	0	0	1	0.463297	0	0	0	1	0.858451	0	0	0	1	1.28724	0	0.0330773
Glyma.17G049100.Wm82.a4.v1	TMG8dpi	0	1	-2.61958	0.193523	0	0	1	1.79904	0.138205	0.562413	0.0655458	1	1.84098	0.144706	0.611283	0	1	0.346681	0.0861401	0.121065	0	1	-1.12138	0.204496	0	-0.746741	1	-3.70663	0.688421	0	0	1	-0.363941	0.543328	0.338382	1.67246	1	4.60916	0	0.77832
Glyma.17G049900.Wm82.a4.v1	BRS1dpi	-1.14854	1	-3.12208	1.53374	0.0942758	0	1	-0.785919	0.0855725	0	0	1	1.23691	0.0895979	0.336434	0	1	1.45521	0.746695	2.19883	0	1	0.463581	0.101294	0	0	1	0.463297	0	0	0	1	-0.726511	0.207023	0	0	1	-0.935157	0.506732	0.202911
Glyma.17G050700.Wm82.a4.v1	BRS1dpi	-2.52342	1	-5.35655	8.36003	0	0	1	-3.10785	1.72221	0	0	1	-0.0850153	0	0	0	1	-0.0683564	0	0	0	1	0.463581	1.13257	0.997355	0	1	1.68569	0.448554	1.73225	0	1	0.858451	0	0	0	1	-1.29773	0.377717	0
Glyma.17G056600.Wm82.a4.v1	TMG2dpi	0	1	-0.227266	1.21815	1.03829	0	1	0.866158	0.434973	0.842895	0	1	-1.40694	1.06268	0.356276	0	1	0.58372	0.542217	0.84673	0.58911	1	0.685973	0.943963	1.13354	1.11411	1	3.16374	0.0849673	1.31252	0	1	1.85845	0.350772	1.27799	0	1	0.287236	0.71549	0.859511
Glyma.17G064800.Wm82.a4.v1	BRS4dpi	0	1	0.380417	0.25092	0.370164	0	1	-0.679004	1.34396	0.781305	-1.04817	1	-2.78546	2.93164	0.330243	0	1	0.668609	0.279221	0.52324	0	1	1.46358	0	0	0	1	0.463297	0	0	0	1	1.66581	0.406427	1.31623	0	1	-0.490372	1.21588	0.796706
Glyma.17G115900.Wm82.a4.v1	BRS2dpi	0	1	0.287307	0.526082	0.689858	1.8	1	3.53601	0.313086	5.2783	0.161055	1	1.17802	2.2947	5.38526	0.712537	1	2.739	0.195139	2.3769	0	1	1.46358	0	0	0	1	2.04826	0	0.472365	0.861467	1	2.76534	0.56808	4.29274	0.202949	1	1.8722	0.926995	3.71197
Glyma.17G117200.Wm82.a4.v1	BRS8dpi	0	1	-0.341282	5.50906	4.35801	0	1	-0.0907733	2.13821	1.98886	0	1	-0.599588	1.00746	0.630489	-1.34315	1	-2.43759	8.12946	1.37356	0.348102	1	0.409133	3.29038	3.34332	0	1	-0.273669	3.63379	2.74211	0	1	1.85845	0.517292	1.88468	0	1	0.337862	5.80332	7.22497
Glyma.17G117400.Wm82.a4.v1	TMG4dpi	0	1	-0.210192	8.48399	7.37773	0	1	0.143692	4.94275	5.4688	0	1	-0.570442	5.17527	3.44775	0	1	0.427601	3.77635	5.02812	0	1	0.0564054	5.66213	4.57062	0	1	-0.254932	4.67184	3.60839	-1.02065	1	-2.76604	3.47164	0.312306	0	1	-0.00227091	2.51779	2.45749
Glyma.17G126000.Wm82.a4.v1	BRS1dpi	-1.14854	1	-4.12208	1.31929	0	0	1	-0.200956	0.220822	0.171165	0	1	-0.0850153	0	0	0	1	0.346681	0.183511	0.257916	0	1	-0.410888	0.871312	0.383643	0	1	-0.536703	0.0862706	0	0	1	-0.141549	0.0890382	0	0	1	-1.71276	0.21794	0
Glyma.17G127900.Wm82.a4.v1	TMG4dpi	0	1	0.550342	0.424037	0.667253	0	1	-0.885454	2.19549	1.1443	0	1	0.517649	2.06097	2.97646	0.0413797	1	0.820612	2.45369	4.33276	0.615583	1	0.726615	0.806545	0.986461	-0.317596	1	-3.34406	1.1535	0	-1.23267	1	-3.09575	2.74733	0.148289	0	1	0.460567	3.43704	4.66744
Glyma.17G137400.Wm82.a4.v1	BRS8dpi	0.357901	1	1.08468	3.60677	7.85452	0	1	1.95105	0.229981	1.20328	0	1	0.914985	0.963198	1.92139	1.3354	1	3.01911	0.430026	4.43211	0	1	1.46358	1.22506	2.69699	0	1	-0.536703	1.21296	0.693963	0	1	0.858451	0	0	0	1	3.09459	0	0.818001
Glyma.17G139900.Wm82.a4.v1	TMG1dpi	0.616335	1	0.950582	16.3112	31.8639	0.2	1	0.480451	35.8038	50.0934	0	1	-0.211579	39.6809	34.1129	-0.614709	1	-0.838732	74.0955	40.6531	2.18773	1	2.50881	18.4166	83.9484	0.670708	1	0.917739	36.8202	65.0029	0.933554	1	1.14369	55.6147	109.785	0	1	0.0216901	67.8182	67.7532
Glyma.17G147400.Wm82.a4.v1	BRS8dpi	0.721984	1	2.48894	0.320556	2.31192	0.1	1	0.669761	6.58162	10.5359	0	1	0.479483	6.9911	9.7504	1.33303	1	2.27404	1.54575	7.79859	0	1	0.463581	0.564554	0.497152	0.412742	1	2.22883	0.447183	2.3026	0.637325	1	1.44341	3.11532	7.66022	0.750302	1	1.64087	1.60039	5.08905
Glyma.17G147600.Wm82.a4.v1	BRS8dpi BRS4dpi TMG1dpi	0	1	-0.246125	7.89962	6.69342	0	1	-0.40259	2.3868	1.76598	1.00933	1	2.63745	0.454378	3.41232	2.38948	1	2.95792	4.46292	34.9734	1.29071	1	2.97815	0.770543	5.37184	0.822836	1	2.41083	0.762932	4.2558	0	1	-2.9489	1.70605	0	0.038752	1	0.665747	5.24666	8.23217
Glyma.17G150400.Wm82.a4.v1	BRS4dpi	0	1	-0.356549	0.183536	0.135378	-0.4	1	-2.17824	0.819203	0.142872	1.30021	1	3.23691	0.042887	0.764928	0	1	-1.23828	0.408473	0.143522	0	1	-0.536419	0.145457	0	0	1	2.04826	0	0.123597	0	1	-2.31147	0.396375	0	0	1	-0.297727	0.202127	0.145688
Glyma.17G151200.Wm82.a4.v1	BRS1dpi	-1.24466	1	-3.20455	2.48532	0.14378	0	1	0.629119	0.652535	1.06217	0	1	-1.17248	2.18634	0.897919	0	1	-1.29075	0.976104	0.304858	0	1	-0.858347	0.617939	0	0	1	-2.70663	1.22367	0	0	1	-0.878514	1.42079	0.511254	0.161703	1	0.171758	1.54564	1.70203
Glyma.17G151700.Wm82.a4.v1	BRS8dpi	0	1	-0.0346209	0	0	0	1	0.214081	0	0	0	1	-0.0850153	0	0	1.74334	1	4.63208	0	3.29688	0	1	1.46358	0	0	0	1	0.463297	0	0	0	1	0.858451	0	0	0	1	1.28724	0.111435	0.401598
Glyma.17G152300.Wm82.a4.v1	TMG8dpi	0	1	-0.0346209	0	0	0	1	0.214081	0	0	0	1	-0.0850153	0	0	0	1	-0.0683564	0	0	0	1	1.46358	0	0	0	1	0.463297	0	0	0	1	0.858451	0	0	-1.25442	1	-3.1722	1.93118	0.110472
Glyma.17G153300.Wm82.a4.v1	TMG2dpi	0.519876	1	1.25489	1.44659	3.55674	0.2	1	0.421442	15.6949	21.0779	-0.189582	1	-0.348641	50.7038	39.64	-0.252318	1	-0.550891	18.4501	12.3562	0	1	-0.688422	2.29292	1.03547	1.32557	1	2.4633	0.640333	3.52196	0.74114	1	1.13036	8.05066	15.7601	0.230698	1	0.542309	10.343	14.8393
Glyma.17G155000.Wm82.a4.v1	BRS1dpi	-1.16	1	-2.53712	9.66546	1.52093	0	1	-1.56353	3.969	1.20384	0	1	-0.0850153	0.361366	0.339226	0	1	-0.238281	1.7209	1.41087	0.933065	1	0.978154	2.65551	4.04736	0	1	-0.82621	4.24731	2.08285	0	1	0.536523	0.834964	1.01402	0	1	-0.630302	2.725	1.63676
Glyma.17G162100.Wm82.a4.v1	BRS1dpi	-1.22929	1	-2.07644	8.97916	2.04773	0	1	-0.33108	16.4959	13.1015	-0.277345	1	-0.605348	30.4082	19.8674	0	1	0.779641	1.30329	2.30659	0	1	0.241188	0.825069	0.60547	0	1	-1.08102	4.62921	1.92794	0	1	-0.575952	13.9116	8.19149	0	1	0.55027	1.60512	2.34141
Glyma.17G166600.Wm82.a4.v1	BRS1dpi BRS2dpi TMG1dpi	2.0885	1	3.62073	0.429708	6.55047	2	1	3.91452	0.095899	2.78751	0	1	1.49995	0.401641	1.31962	0.951539	1	2.44622	0.71726	4.36831	1.83808	1	3.78551	0.227037	3.49879	0	1	1.63322	0.78678	2.45968	0	1	1.59542	0.232006	0.751359	0.324495	1	1.68579	0.946471	3.18356
Glyma.17G171502.Wm82.a4.v1	TMG2dpi	0	1	-0.172124	1.00766	0.891916	0	1	-1.50213	1.97896	0.627522	0	1	0.821875	0.659291	1.23779	0	1	3.25357	0	0.945566	0	1	-1.34377	0.638878	0	1.15756	1	3.04826	0.210856	2.30717	0	1	-2.46348	0.979292	0	0	1	-0.992872	1.42046	0.639893
Glyma.17G174500.Wm82.a4.v1	TMG2dpi	0.373674	1	1.16178	1.16174	2.68252	0	1	0.138132	1.71343	1.88733	-0.277884	1	-1.20049	1.79403	0.753419	-0.203817	1	-0.805322	4.44039	2.47523	0	1	1.14165	0.213498	0.352516	1.8961	1	3.68569	0.105695	1.8368	-0.0420014	1	-3.04844	0.763599	0	0.314591	1	0.899165	2.31408	4.27674
Glyma.17G182300.Wm82.a4.v1	BRS1dpi	-1.12094	1	-2.84198	5.28514	0.577538	0	1	-0.255404	2.97059	2.43802	0	1	-0.20531	4.39105	3.77852	0	1	-0.238281	1.74259	1.42865	0	1	-0.121382	1.03423	0.455375	0	1	1.4633	0.819209	2.37274	0.443412	1	0.495881	1.69098	2.05361	0	1	-0.605849	2.06951	1.24304
Glyma.17G187300.Wm82.a4.v1	TMG8dpi	0	1	-1.77159	0.713883	0.156021	0	1	0.455089	0.708085	0.987938	0	1	-0.0850153	0.222418	0.208791	0	1	-0.0683564	0.5296	0.496217	0.878617	1	0.978154	0.502908	0.73811	0	1	3.27065	0	0.64099	0.380339	1	2.66581	0.0856526	0.832167	-1.11982	1	-2.71276	2.72548	0.335804
Glyma.17G192000.Wm82.a4.v1	BRS8dpi	0	1	0.712613	2.01688	3.37942	0	1	0.565554	1.86714	2.79115	0	1	-0.525588	2.58335	1.76965	-1.1627	1	-2.79082	2.65998	0.311539	0.729393	1	2.25208	0.78935	3.12799	0	1	0.800332	1.4068	2.31398	0	1	-0.0160179	0.806627	0.653072	0	1	-0.186695	1.57951	1.34403
Glyma.17G195900.Wm82.a4.v1	TMG8dpi	0	1	-1.03462	0.901306	0.413662	0	1	-0.0754254	0.536391	0.498924	0	1	0.853584	0.617786	1.15987	0	1	-1.06836	0.468049	0.187948	0	1	-0.536419	0.190482	0	0	1	-0.121666	0.314335	0.242783	0	1	-1.14155	0.713722	0.210129	-1.3755	1	-2.11486	5.82328	1.2719
Glyma.17G222300.Wm82.a4.v1	TMG2dpi	0	1	0.550342	0.0337754	0.0664351	0.6	1	2.21408	0.150755	0.806291	0.733617	1	1.64291	0.473539	1.54103	0	1	0.931644	0.225509	0.457803	0	1	-1.70634	0.285524	0	2.21202	1	4.10715	0.035338	1.09176	0.974072	1	2.97393	0.0729434	0.708689	0.365908	1	2.00344	0.178544	0.786438
Glyma.17G224300.Wm82.a4.v1	TMG1dpi	0.647641	1	1.72437	0.501091	1.76592	0.2	1	0.63291	3.504	5.46096	0.754962	1	1.06788	6.24482	13.0801	0.235435	1	0.508829	11.4774	16.0656	1.24604	1	2.15873	0.882506	3.20572	1.34902	1	1.95684	1.61651	5.96151	0.971545	1	1.31788	7.16948	15.9902	0.508088	1	0.71766	16.2611	26.3404
Glyma.17G236100.Wm82.a4.v1	BRS2dpi	-0.817775	1	-1.43988	9.41456	3.43635	-1.2	1	-3.10785	1.6462	0.100738	0	1	-0.0850153	0	0	0	1	3.25357	0	0.910764	0	1	-1.42394	3.69218	0.90316	0	1	-1.16473	3.35107	1.30721	0	1	-1.72651	0.524027	0	0	1	0.702273	0.684088	1.12996
Glyma.18G000400.Wm82.a4.v1	TMG8dpi	0	1	0.617456	0.430701	0.705979	0	1	0.536009	0.192241	0.298022	0	1	1.72234	0.201285	0.818794	0	1	0.516606	0.0798798	0.149689	0	1	0.463581	0.0758538	0	0	1	-2.5367	0.525732	0	0	1	1.18038	0.232542	0.502064	1.18769	1	4.19413	0	1.06364
Glyma.18G004100.Wm82.a4.v1	TMG8dpi	0	1	1.70234	0.160003	0.708121	0	1	0.214081	0	0	0	1	0.914985	0	0.0701947	-0.47764	1	-2.20586	1.86952	0.333652	0	1	1.46358	0	0	0	1	0.463297	0	0	0	1	1.85845	0	0.139885	1.32251	1	3.1617	0.140968	1.77811
Glyma.18G018900.Wm82.a4.v1	BRS8dpi TMG8dpi	0	1	0.965379	0	0.0555819	0	1	0.214081	0	0	0	1	-0.0850153	0.105648	0.0991752	-1.34998	1	-2.81559	2.89292	0.353552	0	1	1.46358	0	0	0	1	0.463297	0	0	0	1	0.858451	0	0	-1.5742	1	-2.13994	9.85884	2.15333
Glyma.18G037600.Wm82.a4.v1	TMG2dpi TMG4dpi	0	1	2.96538	0	0.321155	0	1	-0.226491	0.749587	0.629442	0	1	-2.08502	0.130808	0	0	1	-0.0683564	0	0	0	1	0.463581	0.0492948	0	-2.74208	1	-4.5367	3.0749	0.0628296	-1.66848	1	-4.4991	2.01495	0	0	1	-1.29773	0.0822002	0
Glyma.18G043700.Wm82.a4.v1	TMG2dpi	0	1	1.55034	0.146195	0.718902	0	1	0.214081	0.522028	0.606955	0	1	-1.66998	0.273292	0	0	1	-1.06836	0.488052	0.152429	0	1	1.04854	0.463454	0.680204	-1.6778	1	-4.5367	4.74173	0	0	1	-0.141549	0.78933	0.511254	0	1	0.872198	1.15923	2.16622
Glyma.18G043900.Wm82.a4.v1	BRS2dpi	0	1	-0.750828	1.12877	0.655985	-1.7	1	-4.54081	1.19085	0	0	1	0.236913	0.527522	0.630257	0	1	0.931644	0.114189	0.267479	0	1	-2.34377	0.704822	0	0	1	0.0482594	0.375771	0.345517	0	1	-1.14155	0.387826	0.0897135	0	1	0.702273	0.0904081	0.162909
Glyma.18G047800.Wm82.a4.v1	TMG1dpi	0	1	0.0295095	3.04146	3.13367	0	1	0.163455	7.36952	8.2678	0	1	-0.0651157	9.61139	9.1496	0	1	0.480537	8.54184	11.7786	1.25403	1	2.78551	1.37739	8.08632	0.153015	1	0.935365	4.54597	8.19272	0.263193	1	0.947719	7.19411	12.4089	0.458379	1	0.991251	7.78372	15.3287
Glyma.18G055600.Wm82.a4.v1	TMG8dpi	0.719313	1	1.6732	1.37118	4.62354	0	1	1.47712	0.349726	1.11821	0.926034	1	3.91498	0	1.28903	0	1	0.686531	3.37863	5.41225	0	1	1.04854	0.310485	0.455694	0	1	0.878334	0.204946	0.395734	0	1	0.858451	0	0	1.31265	1	2.8722	0.43145	3.62808
Glyma.18G072300.Wm82.a4.v1	TMG8dpi	0	1	-0.96062	3.09818	1.52351	0	1	-1.31643	3.84128	1.42918	0.423233	1	3.49995	0	1.66124	-0.719166	1	-3.7688	2.29841	0	0.463579	1	0.530695	3.63762	4.00416	-0.0768512	1	-1.63624	5.22245	1.39092	0	1	0.0510963	1.11517	0.90288	-1.25442	1	-4.1722	3.18455	0
Glyma.18G080400.Wm82.a4.v1	BRS8dpi TMG8dpi TMG4dpi	0	1	1.20639	0.751411	1.8475	0	1	0.871194	1.67694	3.11962	0.886548	1	2.23691	0.632099	3.23058	2.08259	1	3.37643	0.668929	7.5995	0	1	2.46358	0	0.174805	0.813876	1	3.92273	0	1.01203	1.97237	1	4.94591	0	2.10219	3.53894	1	6.33163	0	5.16931
Glyma.18G086501.Wm82.a4.v1	BRS8dpi	0	1	0.287307	8.88433	10.9546	-0.1	1	-0.506396	17.0456	11.9738	0.106058	1	0.593057	9.17163	13.8453	1.46118	1	2.34668	2.06581	10.9223	0	1	-0.195382	8.26713	5.55263	0	1	0.246486	11.7926	13.0373	-0.358187	1	-1.06755	13.4596	5.56462	0	1	-0.0346924	10.3976	9.96437
Glyma.18G096700.Wm82.a4.v1	BRS8dpi	0.153031	1	1.83985	0.905198	3.73904	0	1	0.149951	3.55547	3.94599	0	1	0.447206	10.8297	14.7728	1.24663	1	2.04127	3.62625	15.2895	0	1	-1.44331	2.67827	0.421163	0	1	-0.624166	3.03065	1.70682	0.301383	1	0.812648	6.06025	9.49662	1.0468	1	1.77662	3.98756	13.7958
Glyma.18G100500.Wm82.a4.v1	BRS1dpi	-1.33487	1	-4.28255	1.37999	0	0	1	-0.785919	0.205318	0.0795734	0	1	-0.0850153	0	0	0	1	-0.331391	0.426566	0.319742	0	1	0.463581	0.0810134	0	0	1	0.463297	0	0	0	1	0.858451	0	0	0	1	0.509628	0.337729	0.486852
Glyma.18G113100.Wm82.a4.v1	BRS4dpi	0	1	-0.200631	3.28252	2.86961	-0.1	1	-3.24535	0.651172	0	1.0289	1	4.00245	0	1.02405	-1.11023	1	-1.68808	10.1465	3.04222	0	1	-1.85835	0.69373	0	0	1	-1.85863	0.305279	0	0	1	0.858451	0	0	0	1	0.260014	6.81232	8.02916
Glyma.18G114900.Wm82.a4.v1	BRS8dpi TMG2dpi	0	1	-0.145652	2.90242	2.6349	0	1	0.601104	2.49131	3.82353	-0.571451	1	-2.28665	2.29548	0.391789	-1.66412	1	-2.37768	14.0371	2.56062	0	1	1.46358	0.825728	1.81786	2.00495	1	3.92273	0.116796	3.15734	0	1	2.18038	0.361629	1.75672	0	1	-0.055652	10.1302	9.57002
Glyma.18G116900.Wm82.a4.v1	BRS8dpi TMG2dpi	0	1	0.052842	1.03477	1.08552	0	1	-0.283418	1.41638	1.14561	0	1	-3.08502	0.45135	0	-1.79692	1	-2.66926	6.90885	1.00697	0	1	1.46358	0	0	1.67333	1	4.63322	0	1.57949	0	1	0.858451	0	0	1.1634	1	1.83978	1.76256	6.35202
Glyma.18G128000.Wm82.a4.v1	TMG4dpi	0	1	-0.494053	10.1959	7.25067	0	1	-0.785919	5.46108	3.09336	0	1	-0.163018	2.63907	2.33974	0	1	1.58372	1.04731	3.43453	0	1	-0.121382	6.79594	4.74387	-0.13601	1	-0.905937	10.0112	4.85911	-1.37769	1	-4.22901	5.58962	0	0	1	0.161705	3.17859	3.48637
Glyma.18G145201.Wm82.a4.v1	TMG8dpi	0	1	0.228414	6.21449	7.35916	0	1	0.873044	2.0379	3.81743	0	1	0.101398	3.31919	3.56095	0	1	-1.06836	3.246	1.45458	0	1	-0.583725	8.17507	4.1306	0	1	-0.71504	5.57315	3.07466	0.0804005	1	0.382013	4.24548	4.87872	-1.5848	1	-3.46765	2.9052	0.13423
Glyma.18G148700.Wm82.a4.v1	BRS8dpi TMG8dpi TMG2dpi	0	1	2.1353	0.0499866	0.393288	0	1	1.47712	0.401603	1.19329	0.745357	1	2.33002	0.233608	1.35963	1.52888	1	3.30088	0.111249	1.56354	0.435812	1	2.68597	0.105642	0.69772	1.2199	1	2.98686	0.156898	1.48113	0.595415	1	0.636059	0.323862	0.437016	2.92772	1	4.51605	0.13212	3.91496
Glyma.18G166600.Wm82.a4.v1	BRS4dpi	-0.0860255	1	-0.40457	14.8457	11.2849	0	1	0.334375	10.8766	13.7511	-1.4036	1	-2.07208	6.08113	1.40119	0	1	0.197377	5.79191	6.53684	0	1	2.46358	0	0.137595	0	1	-0.536703	0.0618827	0	0	1	0.858451	0	0	0	1	0.287236	0	0
Glyma.18G167000.Wm82.a4.v1	TMG1dpi	0.333365	1	0.965379	2.46083	4.90243	0	1	-0.522884	2.47839	1.70276	0	1	-0.368808	1.59237	1.218	0	1	0.116068	1.47451	1.57893	-1.61901	1	-3.41906	3.86721	0.146789	0	1	-0.104987	2.77273	2.37953	0.373997	1	0.443414	1.56711	1.8756	0	1	-0.35431	2.11249	1.60276
Glyma.18G177000.Wm82.a4.v1	BRS8dpi BRS4dpi	-0.60408	1	-0.930512	29.2503	15.4145	0	1	-0.0907733	7.39676	6.94227	1.11065	1	2.21267	1.02641	5.08039	2.09616	1	2.63208	4.33251	26.9586	0.798132	1	1.31334	9.49419	18.8115	1.23243	1	1.86323	3.65572	12.6388	0	1	0.358022	6.14459	6.98227	0.91185	1	1.35763	6.94838	17.645
Glyma.18G193200.Wm82.a4.v1	BRS4dpi	0	1	0.772734	0.761837	1.36228	-0.6	1	-1.3936	3.89503	1.43768	-1.04282	1	-2.43865	2.91304	0.486145	0	1	0.41707	0.693624	0.938746	0.00414781	1	0.109944	1.61007	1.28895	0	1	0.10966	3.2608	3.26477	0	1	-0.878514	1.42095	0.605499	-0.310301	1	-1.75229	2.19668	0.58641
Glyma.18G193600.Wm82.a4.v1	BRS4dpi	0	1	1.16701	0.784693	1.88646	0	1	-0.300492	1.47881	1.17643	-1.09606	1	-3.08502	1.2224	0.0765004	-0.638114	1	-1.4574	5.23918	1.81812	0	1	1.46358	0.368527	0.811323	0	1	0.704305	0.912219	1.40914	0	1	-1.14155	0.282445	0	0	1	0.49874	2.84219	3.96796
Glyma.18G195200.Wm82.a4.v1	TMG8dpi	0	1	1.55034	0	0.0603266	1	1	3.02144	0.0273787	0.413827	0	1	1.91498	0	0.0807308	0	1	1.51661	0	0.0639554	0	1	-1.70634	0.259271	0	0	1	-0.273669	0.128355	0.0826147	0	1	1.27349	0.0662365	0.160882	-1.25723	1	-3.03469	0.783616	0.0649207
Glyma.18G206600.Wm82.a4.v1	TMG4dpi	0	1	-0.322197	2.00569	1.61173	0	1	0.14454	1.83413	2.03097	0	1	0.40719	2.05758	2.72559	0	1	0.340449	1.55145	1.9382	0	1	-1.05427	1.60249	0.569019	0	1	0.00957893	1.58666	1.48244	-1.14815	1	-2.04844	2.74688	0.555991	0.105239	1	0.595358	1.78864	2.66642
Glyma.18G210900.Wm82.a4.v1	BRS2dpi	-0.247814	1	-1.19509	6.87661	2.92456	-1.1	1	-2.83031	5.30913	0.578706	0.105287	1	0.840984	5.03774	9.13203	0	1	-0.214207	10.5476	8.91386	0	1	2.20055	0.392785	1.72946	0	1	-0.536703	1.75008	1.00126	0	1	-0.726511	0.401382	0	-0.0633431	1	-3.1722	1.63744	0
Glyma.18G218500.Wm82.a4.v1	BRS8dpi	0	1	-0.0346209	0	0	0	1	-0.785919	0.066013	0	0	1	-0.0850153	0	0	-1.07941	1	-3.06836	1.23433	0.0771017	0	1	1.46358	0	0	0	1	0.463297	0	0	0	1	-0.141549	0.0798518	0	0	1	-0.935157	1.75908	0.860921
Glyma.18G236650.Wm82.a4.v1	TMG8dpi	0	1	-0.0346209	0	0	0	1	0.214081	0	0	0	1	1.91498	0	0.378099	0	1	-0.0683564	0	0	0	1	1.46358	0	0	0	1	0.463297	0	0	0.866803	1	3.02838	0.155108	2.00929	1.88447	1	3.65647	0.253106	4.5608
Glyma.18G238800.Wm82.a4.v1	TMG8dpi	0.784393	1	1.37601	3.52268	9.35416	0.6	1	1.00972	8.25475	16.7274	0.182931	1	0.494876	15.5575	21.8679	0.89845	1	1.31273	8.33	20.4764	0.556689	1	0.633506	1.39591	1.639	1.23679	1	1.88363	3.04067	10.6751	0.22662	1	0.701947	10.0803	14.6289	1.87162	1	2.27382	6.20723	29.8267
Glyma.18G239100.Wm82.a4.v1	BRS8dpi TMG8dpi	0	1	-0.0346209	0	0	0	1	0.536009	0.25849	0.400725	0	1	0.0849097	0.631517	0.677514	2.34101	1	5.17957	0	3.72357	0	1	1.46358	0	0	0	1	2.78522	0	0.519993	-0.607089	1	-3.53387	2.08453	0	1.59125	1	2.9502	0.680309	5.72073
Glyma.18G243000.Wm82.a4.v1	BRS8dpi	0	1	-0.204546	0.930974	0.801148	0	1	0.214081	0.415536	0.483138	0	1	-1.08502	0.108771	0	-1.45359	1	-4.39028	2.46044	0	0	1	-0.121382	0.245941	0	0	1	0.463297	0	0	0	1	0.858451	0	0	0	1	-0.712764	0.512639	0.246331
Glyma.18G247100.Wm82.a4.v1	TMG8dpi	0	1	0.965379	0	0.0849006	0	1	-1.37088	0.154126	0	0	1	-0.0850153	0.0806879	0.0757443	0	1	-0.653319	0.480315	0.270023	0	1	1.46358	0.0912213	0.200826	0	1	-0.121666	0.180641	0.116268	0	1	0.858451	0	0	-2.5546	1	-4.23633	5.17186	0.182732
Glyma.18G249100.Wm82.a4.v1	TMG1dpi	0.104059	1	1.09466	1.91455	4.26798	0.5	1	1.06556	5.12731	10.8631	0	1	0.608323	5.48781	8.39932	0.511713	1	1.23281	3.83489	9.04942	1.98001	1	3.78551	0.404623	5.64166	0.662736	1	1.80725	1.60251	5.50101	0	1	0.473787	6.34001	7.81122	0.0977448	1	0.683164	6.29736	9.99654
Glyma.18G253100.Wm82.a4.v1	TMG8dpi	0	1	-0.0346209	0	0	0	1	0.214081	0	0	0	1	-0.0850153	0	0	0	1	-0.653319	0.614727	0.287989	0	1	1.46358	0	0	0	1	0.463297	0	0	0	1	0.858451	0	0	-1.45774	1	-3.21526	8.0306	0.584671
Glyma.18G254000.Wm82.a4.v1	BRS1dpi	1.17542	1	4.1353	0	0.804102	0	1	-0.463991	0.300534	0.199673	0	1	-0.307408	0.58439	0.464188	0	1	0.590607	0.963341	1.45421	0	1	1.46358	0.355751	0.783194	0	1	3.04826	0	0.323877	0	1	2.44341	0	0.16819	0	1	-0.205804	1.5678	1.32346
Glyma.18G256400.Wm82.a4.v1	TMG8dpi	0	1	0.450806	0.230917	0.340655	0	1	-0.698456	1.59756	0.958693	0	1	-0.878564	1.34896	0.709137	-0.0713718	1	-1.97525	0.899365	0.180573	0	1	0.0485433	0.427018	0.268598	0	1	1.87833	0.1208	0.544264	0.342529	1	2.18038	0.311689	1.41318	-1.41182	1	-2.22521	4.88271	0.977592
Glyma.18G274500.Wm82.a4.v1	TMG8dpi	0	1	-0.0346209	0	0	0	1	0.214081	0	0	0	1	-0.0850153	0	0	0	1	-2.87571	0.309607	0	0	1	1.46358	0	0	0	1	0.463297	0	0	0	1	0.858451	0	0	-1.09401	1	-2.49412	2.20615	0.343548
Glyma.18G284900.Wm82.a4.v1	TMG8dpi	0	1	0.228414	0.486601	0.584911	0	1	0.503588	0.386119	0.561169	0	1	-0.0850153	0.101071	0.0948782	0	1	0.0836467	0.481318	0.50735	0.00414781	1	0.200546	0.628457	0.503114	0	1	-2.85863	0.509114	0	0	1	-0.907084	0.934127	0.37815	1.10872	1	2.77266	0.190539	1.54502
Glyma.18G289800.Wm82.a4.v1	BRS8dpi	0	1	-0.0346209	0	0	0	1	0.214081	0	0	-0.865908	1	-3.89237	1.6143	0	-1.42059	1	-2.21275	12.2706	2.49335	0	1	1.46358	0	0	0	1	0.463297	0	0	0	1	-1.72651	0.7173	0	-0.160495	1	-0.594583	19.079	12.3737
Glyma.18G294300.Wm82.a4.v1	BRS8dpi	0.055749	1	0.429589	3.72335	5.06197	-0.4	1	-0.656442	10.3869	6.59245	0	1	-0.146279	11.6688	10.4974	1.65076	1	2.20217	1.18815	5.48064	0	1	-0.375955	1.93831	1.14642	1.00208	1	1.61354	1.14577	3.31859	0.0466182	1	0.554445	2.92675	3.82965	0	1	0.40588	1.66432	2.17319
Glyma.18G297500.Wm82.a4.v1	BRS8dpi	0	1	-0.0346209	0	0	0	1	0.214081	0	0	0	1	-0.265588	1.24934	1.02619	1.61455	1	4.51661	0	2.00335	0	1	1.46358	0	0	0	1	2.4633	0	0.337545	0	1	1.12149	0.360836	0.730363	0	1	-0.297727	0.368009	0.265251
Glyma.19G003600.Wm82.a4.v1	BRS8dpi	0	1	0.0927584	7.92848	8.52288	-0.7	1	-1.38858	4.44412	1.65858	0.10686	1	0.985374	1.09149	2.21101	1.31253	1	2.76814	0.410359	3.14001	0	1	0.0736343	4.87095	4.00345	0	1	-0.446505	3.92258	2.6489	0	1	-0.556586	2.05739	1.18214	0	1	-0.506313	1.35374	0.910688
Glyma.19G008700.Wm82.a4.v1	BRS2dpi TMG2dpi	-0.162422	1	-1.40385	2.97156	1.07158	-1.7	1	-4.59327	2.38742	0	0	1	-1.66998	0.185165	0	0	1	-0.390284	0.440896	0.309828	0	1	-0.536419	1.57003	0.691292	-1.13868	1	-2.30609	7.66898	1.33407	0	1	-0.726511	0.213919	0	0	1	0.287236	0.698148	0.838678
Glyma.19G015200.Wm82.a4.v1	BRS8dpi	0	1	0.649877	2.00084	3.20678	0	1	-0.0269268	0.793837	0.769153	0	1	-0.0850153	0.96971	0.910298	1.1316	1	2.83853	0.24739	2.24069	0	1	-1.23686	1.95768	0.517186	-0.131837	1	-2.0392	1.24054	0.199616	0	1	-0.726511	0.160042	0	0.194125	1	0.199773	1.04463	1.17647
Glyma.19G016800.Wm82.a4.v1	BRS1dpi	-1.39004	1	-3.07902	2.26795	0.209109	0	1	0.799044	0.0632681	0.147122	0	1	-1.66998	0.132489	0	0	1	-1.06836	0.709804	0.295583	0	1	-0.121382	0.823814	0.494631	0	1	-0.706628	0.59322	0.286365	0	1	0.858451	0	0	0	1	0.55027	0.249768	0.375055
Glyma.19G032167.Wm82.a4.v1	TMG2dpi	0	1	0.839848	0.515729	1.01442	0	1	0.503588	0.736618	1.07057	0	1	-1.18455	1.34972	0.543011	0	1	-0.261001	0.803455	0.645265	0	1	-0.121382	0.217989	0	-1.46668	1	-4.34406	2.91378	0	0	1	0.858451	0.5569	0.90177	0	1	-1.1278	1.36313	0.545837
Glyma.19G032233.Wm82.a4.v1	TMG2dpi	0	1	0.380417	0.712743	0.95587	0	1	0.214081	0.636259	0.739771	0	1	-1.16302	1.09013	0.454817	0	1	0.22115	0.576823	0.675579	0	1	-1.70634	0.547751	0	-1.46668	1	-3.34406	1.8304	0.0872682	0.373023	1	0.443414	0.489772	0.56648	0	1	-1.22734	1.08465	0.411465
Glyma.19G035800.Wm82.a4.v1	TMG8dpi	0	1	-0.0346209	0	0	0	1	-0.785919	0.069662	0	0	1	-0.0850153	0	0	-0.0178012	1	-1.83389	1.3894	0.325455	0	1	1.46358	0	0	0	1	0.463297	0	0	0	1	0.858451	0	0	-1.01301	1	-2.96069	1.23755	0.0825917
Glyma.19G045800.Wm82.a4.v1	BRS8dpi	0	1	-0.771586	0.173456	0.0852958	0	1	-1.37088	0.0774214	0	0	1	-1.66998	0.0810634	0	-1.19705	1	-2.62295	2.21973	0.316493	0	1	1.46358	0	0	0	1	1.4633	0	0.0584044	0	1	0.858451	0	0	0.0932933	1	0.872198	1.10796	2.01941
Glyma.19G046300.Wm82.a4.v1	TMG8dpi	0	1	0.450806	1.96995	2.75316	0	1	-0.343914	4.81288	3.76645	-0.455067	1	-1.26189	4.94237	2.00138	0	1	0.279567	1.15375	1.40533	1.04854	1	1.10101	0.876483	1.4472	0.048258	1	0.0709795	2.16957	2.09463	0	1	1.12149	1.00762	1.9942	-1.31	1	-3.082	2.74041	0.219469
Glyma.19G074000.Wm82.a4.v1	TMG8dpi	0	1	-0.0346209	0	0	0	1	0.214081	0	0	0	1	-0.0850153	0	0	0	1	-0.0683564	0	0	0	1	1.46358	0	0	0	1	0.463297	0	0	0	1	0.858451	0	0	-1.75214	1	-4.61965	3.0944	0
Glyma.19G074900.Wm82.a4.v1	TMG1dpi	0	1	0.287307	2.39267	2.95078	0	1	0.0720623	2.13592	2.24689	0	1	0.584836	1.52643	2.29931	0.0621691	1	0.969118	0.760725	1.50474	-1.24027	1	-4.05998	1.80596	0	0	1	0.34782	1.50997	1.7903	0	1	-0.556586	1.27134	0.730482	0	1	-0.00227091	1.07075	1.0451
Glyma.19G076800.Wm82.a4.v1	BRS8dpi	0	1	1.96538	0	0.223624	0	1	1.67351	0.202979	0.786672	0.337192	1	1.91498	0.425056	1.79556	1.74334	1	3.63208	0.0843416	1.97563	0	1	1.46358	0	0	0	1	1.20026	0.158599	0.408324	0.343877	1	0.39902	0.818437	0.927688	0	1	0.677182	1.86974	2.96806
Glyma.19G094100.Wm82.a4.v1	BRS8dpi	0.137316	1	0.999326	2.36485	4.88416	0.5	1	1.84211	1.05554	4.04996	0.205922	1	1.09332	1.98935	4.35741	2.30846	1	3.42641	1.31579	15.164	0	1	2.63351	0.374841	2.20059	0.454733	1	2.04826	0.865991	3.66283	0	1	-0.219551	2.29827	1.65401	1.13975	1	1.97005	1.87517	7.50872
Glyma.19G096900.Wm82.a4.v1	BRS1dpi BRS2dpi TMG1dpi	-1.46973	1	-2.07644	7.66653	1.79005	-1.7	1	-3.48636	1.87098	0.114493	0	1	-0.0850153	0	0	0	1	-1.06836	0.0613757	0	-1.25588	1	-2.8402	4.54602	0.38493	0.00802071	1	0.126262	1.32725	1.33713	0	1	-0.726511	0.119116	0	0	1	-2.88269	0.388748	0
Glyma.19G105100.Wm82.a4.v1	BRS4dpi	0	1	-0.48208	3.92191	2.80519	0	1	-1.44888	1.43225	0.462571	1.38053	1	4.3073	0	1.56416	-0.83455	1	-1.65332	5.85206	1.76577	0.615583	1	0.726615	0.847695	1.03679	-0.499861	1	-2.23714	2.33145	0.360148	0	1	-1.72651	0.481249	0	0	1	-0.234717	4.31918	3.58484
Glyma.19G105500.Wm82.a4.v1	BRS8dpi	0	1	-0.619583	0.12959	0.0637247	0	1	-0.522884	0.231367	0.134504	0	1	-1.08502	0.545064	0.227409	-1.03151	1	-2.7688	1.80257	0.202674	0	1	-0.121382	0.136938	0	0	1	2.04826	0	0.174536	0	1	2.44341	0	0.226592	-0.875863	1	-1.61547	4.85236	1.50871
Glyma.19G106800.Wm82.a4.v1	BRS8dpi BRS4dpi TMG2dpi TMG4dpi	0	1	0.299117	6.14341	7.63634	0	1	-0.0646348	5.56033	5.31364	-2.30509	1	-4.02361	3.58884	0.149731	-1.60863	1	-2.00326	30.7634	7.47294	0	1	-2.23686	1.08196	0	3.36959	1	5.04826	0.178545	8.15926	1.20903	1	4.31788	0	1.49194	0	1	0.143979	15.0349	16.3455
Glyma.19G120400.Wm82.a4.v1	TMG8dpi	0	1	-0.0346209	0	0	0	1	0.214081	0	0	0	1	-0.0850153	0	0	0	1	-1.06836	0.0668067	0	0	1	1.46358	0	0	0	1	0.463297	0	0	0	1	0.858451	0	0	-3.6144	1	-6.38519	5.34223	0
Glyma.19G124200.Wm82.a4.v1	TMG1dpi	0.00093761	1	0.686663	1.71839	2.81668	0	1	0.406726	0.553941	0.743147	0	1	-0.21626	0.981538	0.837637	0	1	-0.150819	1.85909	1.64236	-1.13673	1	-3.96268	2.11847	0	0	1	0.463297	0.948889	1.22149	0	1	-0.463477	0.721611	0.417315	0	1	0.197038	1.34575	1.51559
Glyma.19G132700.Wm82.a4.v1	BRS8dpi	0	1	-2.84198	1.13168	0	0	1	0.214081	0	0	0	1	-0.0850153	0	0	1.04556	1	4.01911	0	3.1465	0	1	-0.121382	0.398616	0	0	1	0.463297	0	0	0	1	-1.46348	0.814682	0	0.00752807	1	1.78974	0.830876	3.19399
Glyma.19G137500.Wm82.a4.v1	TMG4dpi	0	1	-0.0346209	3.20982	3.1568	0	1	-0.0404916	2.31301	2.24778	0	1	0.281767	1.33742	1.62873	0	1	0.391075	1.67834	2.17737	0	1	-0.499893	3.14663	1.70936	0	1	0.572231	2.02309	2.81262	-1.25661	1	-2.98285	1.75391	0.13524	0	1	-0.434048	2.04431	1.47349
Glyma.19G149700.Wm82.a4.v1	BRS1dpi BRS2dpi	-1.2948	1	-2.13698	5.55348	1.21372	-1.4	1	-4.30948	1.5148	0	0	1	-0.0850153	0	0	0	1	-2.06836	0.257493	0	0	1	-0.0724721	2.28214	1.61492	0	1	-0.662234	1.8561	1.03884	0	1	-0.141549	0.0832891	0	0	1	-1.58723	0.679558	0.163269
Glyma.19G151100.Wm82.a4.v1	BRS8dpi BRS1dpi TMG1dpi	1.55757	1	2.14898	5.15953	23.5806	1.4	1	1.98191	4.87679	19.6881	0.183223	1	0.871916	4.68069	8.65467	2.78358	1	3.51026	3.0396	35.7581	3.09861	1	3.83945	3.20711	38.1269	1.07115	1	1.67089	6.50964	19.6208	1.11659	1	1.83499	4.91596	15.9205	1.15577	1	1.63596	8.42297	26.0188
Glyma.19G151200.Wm82.a4.v1	BRS8dpi BRS2dpi TMG1dpi TMG2dpi TMG4dpi	0.764525	1	2.1353	1.61887	7.78376	1.6	1	3.07915	0.963434	9.33477	0	1	0.914985	1.84938	3.62998	1.60503	1	2.93164	1.6013	13.3157	2.55792	1	4.18605	0.760295	13.3905	1.19097	1	2.6153	1.50557	9.44822	1.18637	1	2.92884	0.776936	6.29034	0.458831	1	1.28724	3.48647	8.5669
Glyma.19G156400.Wm82.a4.v1	TMG4dpi	0	1	0.203071	3.28853	3.82225	0	1	-0.5129	2.09053	1.44804	0	1	-0.447585	1.21087	0.874368	0	1	0.310155	1.05347	1.29877	0.012918	1	0.0712634	2.15871	1.7387	0	1	-0.565272	2.60657	1.61059	-1.33094	1	-4.18594	1.72172	0	0	1	-0.676238	1.66815	1.00197
Glyma.19G162200.Wm82.a4.v1	BRS8dpi	0	1	2.28731	0	0.759415	0.2	1	2.21408	0.344654	2.20398	0	1	0.593057	1.6239	2.54068	1.36445	1	3.15404	0.42963	5.43439	0	1	1.46358	0	0	0	1	0.878334	0.403947	0.77999	0	1	-1.72651	1.04226	0	0	1	1.28724	1.19054	3.06468
Glyma.19G163100.Wm82.a4.v1	TMG4dpi	0	1	-0.215193	2.82705	2.43282	0	1	0.214081	1.26184	1.46713	0	1	-1.22252	1.6515	0.620127	0	1	-0.167892	2.75267	2.39493	0	1	1.68597	0.933548	2.46628	0.200261	1	0.240904	1.10919	1.18987	1.7589	1	4.76534	0	4.3253	0	1	-0.712764	2.64641	1.49605
Glyma.19G163700.Wm82.a4.v1	BRS8dpi	0	1	1.28731	0.379103	1.11852	0	1	0.214081	0	0	0	1	-1.66998	0.236227	0	1.81074	1	3.55613	0.28124	4.74322	0.70554	1	2.87862	0.267066	2.05783	0	1	0.948724	0.528856	1.02118	0	1	-1.14155	0.409367	0	0	1	1.28724	0.334003	0.936214
Glyma.19G163900.Wm82.a4.v1	BRS1dpi	-1.46743	1	-3.25701	5.32993	0.388289	0	1	-1.37088	0.352443	0	0	1	-1.08502	0.184511	0	0.712537	1	3.739	0	2.67569	0.276397	1	3.78551	0	1.83694	0	1	-1.12167	0.413075	0	0	1	-1.72651	1.06582	0	0	1	-0.127802	1.21744	1.04465
Glyma.19G174000.Wm82.a4.v1	BRS8dpi	0	1	1.55034	0	0.338141	0	1	0.214081	0	0	0	1	-0.0850153	0	0	1.4733	1	4.39108	0	3.76404	0	1	1.46358	0	0	0	1	0.463297	0	0	0	1	0.858451	0	0	0	1	-1.71276	0.454376	0
Glyma.19G177700.Wm82.a4.v1	TMG4dpi	0	1	0.657257	0.602858	0.988168	0	1	0.281195	0.896942	1.09501	0	1	-0.141599	1.17392	1.05792	0	1	-0.0683564	1.45351	1.36189	0	1	-2.44331	0.743215	0	-0.515079	1	-2.01475	1.99737	0.405976	-1.28264	1	-4.14155	1.68171	0	0	1	0.32571	1.59342	1.96733
Glyma.19G177833.Wm82.a4.v1	BRS4dpi	0	1	2.28731	0.1119	0.990462	0	1	-0.133842	1.29859	1.16143	-1.22925	1	-2.943	2.92854	0.294548	0	1	-1.39028	1.74329	0.583356	0	1	-0.121382	0.236489	0	0	1	-1.70663	0.936613	0.150711	0	1	-0.878514	1.08749	0.39132	0	1	-0.350194	1.28164	0.947458
Glyma.19G184900.Wm82.a4.v1	BRS4dpi	0	1	-0.5965	2.95273	1.93597	0	1	-0.615994	1.31794	0.817252	2.05608	1	3.91498	0.0919956	2.67714	0	1	-0.746428	2.51908	1.4367	1.18347	1	1.20055	1.76809	3.20558	0	1	-0.0602651	2.26552	1.98842	0	1	0.0104543	1.80679	1.54888	0	1	-0.767212	2.2546	1.25004
Glyma.19G185900.Wm82.a4.v1	BRS8dpi TMG8dpi	0	1	-0.0346209	0	0	0	1	0.214081	0	0	0.926034	1	2.91498	0.0999493	1.40738	1.5773	1	2.95401	0.832962	7.1356	0	1	1.46358	0	0	0	1	0.463297	0	0	0	1	-0.726511	0.230941	0	1.33246	1	2.36816	1.13055	6.11154
Glyma.19G188100.Wm82.a4.v1	BRS1dpi	1.75836	1	2.52481	1.58821	9.6322	0.3	1	0.664996	10.8696	17.3086	0	1	0.0289409	11.9583	12.1546	1.13954	1	1.72811	3.63287	12.0515	0	1	-0.46603	7.36572	4.10527	0	1	0.245117	10.4317	11.5272	0.631751	1	1.13963	7.43166	14.6566	0	1	0.171758	6.99636	7.75095
Glyma.19G196551.Wm82.a4.v1	BRS2dpi	0	1	-2.03462	0.245916	0	1.3	1	3.30154	0.0731757	1.36129	0	1	-0.0850153	0.459708	0.431543	0	1	-1.50893	1.64192	0.512806	0	1	-0.121382	0.17324	0	0	1	-1.7591	1.11494	0.220806	0	1	-1.9489	0.531096	0	0	1	1.53516	0.505543	1.56164
Glyma.19G223000.Wm82.a4.v1	TMG8dpi TMG1dpi TMG2dpi	0	1	-0.0770561	4.24279	4.04999	-0.1	1	-0.504405	10.0257	7.05883	0	1	0.499947	0.0583186	0.109491	0	1	-0.0683564	0	0	-1.02522	1	-3.85835	2.57134	0	1.84853	1	3.78522	0.0652807	1.59666	0	1	0.858451	0	0	2.21721	1	5.09459	0	1.78299
Glyma.19G250000.Wm82.a4.v1	TMG2dpi	0	1	0.380417	0.416704	0.57375	0	1	0.420532	0.89277	1.21101	0	1	-2.66998	0.389486	0	0	1	1.51661	0	0.173789	0	1	-1.34377	1.14486	0.19388	-1.28542	1	-4.18056	2.09272	0	0	1	0.858451	0.179988	0.291449	0	1	0.287236	0.146853	0.176412
Glyma.19G251500.Wm82.a4.v1	BRS8dpi	0	1	-0.449658	0.339701	0.238636	0	1	0.214081	0.0866421	0.100738	0	1	-0.500053	0.136077	0.0851598	-2.16457	1	-3.19764	5.61622	0.556578	0	1	2.46358	0	0.112895	0	1	1.4633	0.0507739	0.196081	0.373023	1	0.443414	0.366819	0.42427	-1.51337	1	-1.94271	13.5963	3.44124
Glyma.19G252000.Wm82.a4.v1	BRS4dpi	0	1	0.380417	0.681353	0.921387	0	1	-0.615994	1.14044	0.70719	-1.11105	1	-2.8399	2.06976	0.224187	0	1	-0.0683564	0.473876	0.444005	0	1	0.726615	0.359994	0.396268	0	1	2.78522	0	0.458836	0	1	0.536523	0.367873	0.446763	0	1	-1.71276	0.225111	0
Glyma.19G255400.Wm82.a4.v1	TMG1dpi	0	1	-0.17664	2.96959	2.63791	0.1	1	0.718124	4.61775	7.65579	0	1	-0.0289813	8.95365	8.74128	0	1	0.310155	5.22329	6.3922	1.09533	1	2.07363	1.82205	6.23979	0.142369	1	0.859226	3.70834	6.32189	0.122748	1	0.739152	6.41332	9.54739	0.184905	1	0.707344	5.90782	9.53026
Glyma.19G259300.Wm82.a4.v1	BRS1dpi TMG1dpi	1.82046	1	2.23166	4.56699	21.8425	0.3	1	0.470937	32.6153	45.3238	0	1	0.0617752	53.4464	55.5513	1.25647	1	1.46861	22.6258	61.6417	1.89969	1	2.29531	7.13976	28.0893	0.887062	1	1.16003	15.644	32.693	0.542973	1	0.725185	48.1673	71.1042	0.633015	1	0.828537	27.0634	47.3429
Glyma.19G262900.Wm82.a4.v1	TMG1dpi	0	1	0.0649148	7.85395	8.28261	0	1	0.286231	16.3875	20.0357	-0.0632421	1	-0.351954	26.0914	20.3415	0.0313104	1	0.444905	11.4775	15.3911	-1.23654	1	-2.82182	7.69934	0.660401	0	1	-0.0404695	9.30636	8.41143	0	1	0.0614383	14.1008	13.0711	0.20411	1	0.602332	10.5045	15.7236
Glyma.20G001400.Wm82.a4.v1	BRS1dpi TMG1dpi TMG2dpi	1.01503	1	2.23387	1.01498	5.19072	0.5	1	0.836518	13.6815	24.5458	0	1	-0.16637	36.2397	32.1492	0.160233	1	0.412269	33.8837	44.3411	1.845	1	3.37047	0.750771	6.84749	1.54167	1	2.4633	1.48671	8.06537	0.53989	1	0.880704	21.0433	34.6071	0	1	-0.107355	35.4116	32.3344
Glyma.20G010000.Wm82.a4.v1	BRS8dpi	0	1	0.450806	2.6769	3.74119	0	1	1.08855	0.628854	1.46232	0.544656	1	2.23691	0.526749	2.96686	2.70062	1	4.51661	0.15678	6.90418	0.656225	1	0.785509	1.04215	1.31104	0	1	2.78522	0	0.759022	0	1	1.44341	0.152137	0.492701	0	1	0.915267	1.24129	2.38584
Glyma.20G024200.Wm82.a4.v1	BRS8dpi TMG8dpi	0	1	-0.0346209	0	0	0	1	0.214081	0	0	0	1	-0.0850153	0	0	-1.88005	1	-3.7688	3.38394	0.126825	0	1	1.46358	0	0	0	1	0.463297	0	0	0	1	0.858451	0	0	-3.50313	1	-4.10762	60.7642	3.34723
Glyma.20G025900.Wm82.a4.v1	BRS1dpi	-1.52177	1	-2.45608	9.30074	1.60693	-0.1	1	-1.95584	1.90737	0.391355	0	1	-1.40694	0.469905	0.110279	0	1	-0.805322	0.559446	0.26209	0	1	-0.343774	4.51562	2.63151	0	1	-0.694244	3.68202	2.03134	0	1	-0.311474	1.08575	0.659297	0	1	-0.00227091	1.10734	1.06419
Glyma.20G030700.Wm82.a4.v1	BRS8dpi BRS1dpi	1.16015	1	2.36393	1.09104	6.11623	0	1	0.799044	3.01928	5.32235	0	1	0.669872	3.16132	5.07369	1.05748	1	2.39108	1.09269	6.14286	0.112052	1	2.46358	0.230581	1.26908	0	1	0.825867	1.48398	2.49808	0.808393	1	2.08084	1.29595	5.15086	0.972789	1	2.40271	0.768998	4.388
Glyma.20G032500.Wm82.a4.v1	TMG2dpi	0.560513	1	2.46788	0.09302	0.731869	0.9	1	2.36608	0.332152	1.88267	0.0282033	1	1.49995	0.391249	1.18345	0.576638	1	1.96727	0.465802	1.93973	0	1	0.878618	0.0982944	0.108199	1.67333	1	4.63322	0	1.0649	0	1	1.38897	0.401783	0.975892	1.10991	1	1.83472	1.02442	3.69189
Glyma.20G057500.Wm82.a4.v1	TMG2dpi	0	1	0.292954	7.66342	9.47702	-0.4	1	-0.942644	9.14399	4.72516	0	1	-1.66998	0.141839	0	-0.554127	1	-0.979423	14.5225	7.19909	-0.651484	1	-2.37772	3.36746	0.353027	2.71675	1	4.43292	0.158772	4.70083	0	1	-0.726511	0.163865	0	0	1	0.0984741	14.1051	14.8564
Glyma.20G058100.Wm82.a4.v1	TMG8dpi	0	1	0.550342	0.143493	0.282247	0	1	0.214081	0.25619	0.297869	0	1	-0.0850153	0	0	0	1	-1.06836	1.11774	0.448837	0	1	0.463581	0.15163	0	0	1	0.463297	0	0	0	1	0.858451	0	0	-1.01301	1	-3.96069	2.27561	0
Glyma.20G068000.Wm82.a4.v1	BRS4dpi	0	1	0.434864	2.24218	3.12396	0	1	-0.463991	6.50511	4.6544	-1.55056	1	-4.47733	3.49288	0	0	1	-0.455379	3.32676	2.33779	0.370571	1	1.87862	2.17187	6.52014	0.048258	1	0.0762738	3.12789	3.01985	0.693624	1	2.31788	1.41235	6.86092	0	1	-1.42897	3.62164	1.18654
Glyma.20G074400.Wm82.a4.v1	BRS8dpi	0	1	-0.0346209	0	0	0.2	1	2.38401	0.0558981	0.519936	0	1	-1.08502	0.0585277	0	1.80368	1	4.68653	0	1.69748	0	1	1.46358	0	0	0	1	0.463297	0	0	0	1	0.858451	0	0	0	1	0.287236	0	0
Glyma.20G090900.Wm82.a4.v1	TMG1dpi	0	1	0.241014	8.26072	9.88089	0	1	0.392418	7.37427	9.73261	0	1	-0.307408	8.55588	6.85631	0	1	0.0545004	10.9315	11.1736	1.22834	1	2.00124	7.07767	22.8531	0	1	0.404403	11.446	14.1328	0.352243	1	1.03902	10.6078	19.5191	0	1	0.35435	8.06481	10.1608
Glyma.20G098100.Wm82.a4.v1	TMG1dpi	0	1	-0.0138623	4.54078	4.53145	0	1	-0.346219	5.1265	4.01988	0	1	-0.0371868	5.49248	5.33174	0	1	0.314113	4.08692	5.0129	-1.66939	1	-4.46716	4.23375	0	-0.240183	1	-0.892184	6.00844	2.96791	-0.131959	1	-0.971624	4.54274	1.98493	0	1	0.360299	4.47125	5.65396
Glyma.20G130000.Wm82.a4.v1	BRS8dpi	0.259653	1	0.622235	21.6489	33.659	0.1	1	0.485994	19.0415	26.7655	0.226125	1	0.589073	20.0861	30.1687	2.01494	1	2.64785	4.78269	30.3726	1.03951	1	1.54511	14.2977	33.3285	0	1	0.357944	11.6583	13.9356	0.241501	1	0.916167	8.25074	13.9168	1.28712	1	1.82227	6.7318	23.7551
Glyma.20G153000.Wm82.a4.v1	BRS1dpi	-1.62157	1	-2.30963	11.6388	2.28931	0	1	-1.10785	2.51088	1.10735	0.431412	1	2.23691	0.271965	1.61691	0	1	0.41707	0.971363	1.31464	0.717553	1	0.853527	2.86971	4.0614	0	1	0.17379	3.24727	3.39637	0	1	-1.72651	1.78046	0.339181	0	1	-0.975799	1.96539	0.92387
Glyma.20G168500.Wm82.a4.v1	BRS8dpi	0	1	0.965379	0	0.0792243	0	1	0.477116	0.287642	0.418047	0	1	0.388916	1.27998	1.69632	1.30525	1	3.10157	0.179281	2.18373	0	1	1.46358	0	0	0	1	0.463297	0	0	0	1	-0.726511	0.695884	0.281706	0	1	0.287236	0.922632	1.10835
Glyma.20G171900.Wm82.a4.v1	BRS8dpi	0	1	-0.0346209	0	0	0	1	0.799044	0.0876772	0.203882	0	1	-0.0850153	0	0	1.11175	1	2.93164	0.218589	2.35531	0	1	2.46358	0	0.228487	0	1	0.463297	0	0	0	1	0.858451	0	0	0	1	0.287236	0	0
Glyma.20G178000.Wm82.a4.v1	BRS8dpi	0.315958	1	3.42481	0	0.963239	0	1	2.02144	0.0874314	0.609932	0	1	0.65195	0.183089	0.343742	1.23189	1	4.17957	0	1.83812	0	1	0.878618	0.20699	0.227847	0	1	-0.121666	0.512364	0.395734	0	1	-0.726511	0.21152	0	0.162647	1	2.09459	0.25887	1.34757
Glyma.20G191200.Wm82.a4.v1	BRS8dpi	0	1	-0.0346209	0	0	0	1	0.214081	0	0	0	1	-0.570442	1.0993	0.687967	-1.33373	1	-2.65332	12.8696	1.83941	0	1	1.46358	0	0	0	1	0.463297	0	0	0	1	1.44341	0.211669	0.685497	-0.817206	1	-1.40464	21.5876	7.88363
Glyma.20G192700.Wm82.a4.v1	TMG8dpi	0	1	-0.0346209	0.0495612	0.0487426	0	1	0.214081	0	0	0	1	-1.66998	0.092648	0	0	1	-2.06836	0.386057	0.0516746	0	1	1.46358	0	0	0	1	0.463297	0	0	0	1	0.858451	0	0	-1.63188	1	-3.26735	2.0086	0.157364
Glyma.20G193900.Wm82.a4.v1	TMG1dpi	0	1	0.474393	2.20951	3.1104	0	1	0.23294	2.9006	3.41746	0.025317	1	0.593057	2.18668	3.30713	0.0606469	1	0.600819	2.89261	4.33644	-1.21693	1	-2.80321	3.47931	0.30236	0	1	0.256846	2.67436	2.97586	0	1	-0.248464	2.57303	1.89383	0	1	-0.0167705	3.77881	3.66824
Glyma.20G201400.Wm82.a4.v1	BRS4dpi	0	1	0.730914	0.393697	0.688346	0	1	-0.370881	0.3124	0.227015	1.21523	1	4.16291	0	0.690874	0	1	1.39108	0.340745	0.957799	0	1	-1.70634	0.369796	0	0	1	-1.5367	0.503448	0.117833	0	1	-0.878514	0.425126	0.152976	-0.1992	1	-1.9144	0.847884	0.185192
Glyma.20G215500.Wm82.a4.v1	BRS1dpi	2.16909	1	2.55034	4.33946	25.867	0.1	1	0.206992	57.7763	66.8462	-0.209351	1	-0.344629	66.6277	52.2374	0	1	-0.0391679	40.2801	38.5135	0	1	-0.310265	21.3618	13.6654	0.0880462	1	0.272679	39.3118	44.3331	0.0919536	1	0.256391	60.5736	64.588	-0.241057	1	-0.410202	47.5106	35.1741
Glyma.20G223600.Wm82.a4.v1	TMG1dpi	0	1	0.213307	1.4672	1.72225	0	1	0.172261	1.4365	1.62108	-0.17256	1	-1.08502	1.63679	0.747491	0	1	0.323961	1.63268	2.02324	-1.20657	1	-3.02827	2.20056	0.110104	0.157181	1	1.15135	0.841818	1.78485	0.51861	1	0.797051	1.17547	1.82064	0	1	0.506245	2.50191	3.50644
Glyma.20G224200.Wm82.a4.v1	TMG8dpi	0	1	1.45081	0.519563	1.66069	0.1	1	1.50954	1.15952	3.50522	0.392161	1	1.42956	1.57829	4.44477	0	1	0.806113	2.45719	4.33375	0	1	-0.536419	0.411768	0	0	1	0.726331	0.543601	0.87471	0.53294	1	1.85845	1.54286	5.22373	1.1651	1	2.0686	1.71658	7.42359
Glyma.20G225200.Wm82.a4.v1	BRS8dpi TMG8dpi	0.16405	1	1.18777	2.89021	6.90316	0.1	1	0.107166	2.39578	2.57127	0	1	1.2935	1.73664	4.52844	3.95851	1	6.72606	0	23.6772	0.465654	1	2.35667	1.3089	5.76315	0	1	-2.34406	1.29597	0	0.064848	1	3.44341	0	1.80487	1.58748	1	4.53516	0	3.93293
Glyma.20G245100.Wm82.a4.v1	TMG2dpi TMG4dpi	0	1	0.313302	0.733277	0.937515	0	1	0.647041	1.24372	1.97881	0.981044	1	2.32098	0.616843	3.34563	0.449793	1	1.48184	1.06078	3.05818	0.141651	1	0.270936	1.16228	1.02352	1.86706	1	3.55076	0.230161	3.2591	1.50926	1	3.55889	0.0791814	1.53859	0.616809	1	1.30893	2.06734	5.12216
Glyma.U000401.Wm82.a4.v1	TMG1dpi	0	1	-1.61958	0.210962	0	0	1	-1.78592	0.282486	0	0	1	1.49995	0	0.185102	0	1	0.931644	0	0.109979	1.0703	1	2.87862	0.557311	3.6808	0	1	-0.394684	3.09012	2.13099	0	1	-0.556586	3.53095	2.02881	0	1	0.0996087	3.71731	3.90737
Glyma.01G000100.Wm82.a4.v1		0	1	0.228414	2.33215	2.78513	0	1	-0.729335	3.56895	2.07479	0	1	-0.0361057	4.35965	4.2387	0	1	-0.0683564	4.63427	4.34214	0	1	-0.673923	3.69658	1.55012	0	1	-0.536703	3.3115	2.01923	0	1	-0.0744346	3.59761	2.91275	0	1	0.763674	3.22883	5.46553
Glyma.01G000322.Wm82.a4.v1		0	1	0.467879	1.74307	2.4935	0	1	-1.66039	2.97059	0.822349	0	1	0.499947	1.03678	1.5294	0	1	2.10157	0.176333	1.32174	0	1	-0.858347	0.669784	0	0.0234412	1	3.78522	0	1.92079	0	1	-2.14155	1.19778	0	0	1	-0.850268	1.3961	0.670847
Glyma.01G000359.Wm82.a4.v1		0	1	-0.841976	5.37548	2.84668	0	1	0.951047	1.84563	3.8626	0	1	-0.374522	3.8649	2.90249	0	1	-1.33139	5.0615	1.72452	0.241187	1	0.463581	3.05861	2.88584	0.048258	1	0.100727	3.46103	3.34149	0	1	-0.141549	4.91159	3.61508	0	1	-0.712764	4.73599	2.62583
Glyma.01G000400.Wm82.a4.v1		0	1	-0.234699	8.22483	7.0339	0	1	0.0791517	5.9057	6.24788	0	1	-0.0478623	6.35064	6.11843	0	1	-0.0683564	5.43844	5.09562	0	1	-0.102016	9.25801	6.79392	0	1	0.0258916	8.04414	7.62583	0	1	-0.363941	6.69325	4.58537	0	1	-0.156371	7.08884	6.24489
Glyma.01G000600.Wm82.a4.v1		0	1	-0.156611	9.71611	8.77735	0	1	-0.0774732	9.18368	8.7156	0	1	-0.014626	8.9993	8.87226	0	1	0.305458	6.89813	8.38854	-0.0887812	1	-0.593003	9.61663	5.01156	0	1	0.0922027	8.87768	8.82271	0	1	-0.20822	7.31099	5.61174	0	1	0.0994205	8.21164	8.65475
Glyma.01G000900.Wm82.a4.v1		0	1	-0.0788637	12.5179	11.9381	0	1	-0.239637	11.8143	10.0179	0	1	-0.0501097	9.61237	9.24533	0.0450055	1	0.382513	7.87948	10.1074	0.129036	1	0.497004	11.3571	12.7466	0	1	0.0532775	12.612	12.2048	-0.0353884	1	-0.401416	12.3794	8.32777	0	1	-0.149151	10.9174	9.68005
Glyma.01G001000.Wm82.a4.v1		0	1	-0.0486277	27.2901	26.5788	0	1	0.142646	24.3616	26.95	0	1	-0.214298	25.8791	22.2013	0	1	-0.0290434	26.5352	25.5532	0.113783	1	0.579774	21.5582	25.5795	0	1	-0.153374	31.7406	26.5852	0	1	-0.203325	23.7466	18.2995	0	1	0.226694	25.4442	29.3039
Glyma.01G001100.Wm82.a4.v1		0	1	-0.114791	4.70169	4.37066	0	1	0.518936	1.89734	2.74081	0.104894	1	0.947406	1.2642	2.48651	0	1	0.346681	2.29347	2.88758	0	1	-0.246913	4.83217	3.14649	0	1	0.0107847	3.43671	3.20958	0	1	-0.0346336	1.73871	1.46403	0	1	0.344951	2.72374	3.40834
Glyma.01G001200.Wm82.a4.v1		0	1	0.351438	3.53469	4.55517	0	1	-0.122954	3.44554	3.16269	0	1	0.170824	2.50634	2.81621	0	1	0.454065	2.4414	3.30417	0	1	-0.425388	4.2503	2.45744	0	1	0.166315	3.61321	3.77569	0	1	-0.26708	3.11491	2.2733	0	1	-0.254474	4.08067	3.35404
Glyma.01G001300.Wm82.a4.v1		0	1	-0.00794471	15.7527	15.7821	0	1	0.0358089	12.7919	13.1412	0	1	-0.107583	10.3204	9.53742	0	1	0.174004	11.1675	12.3823	0	1	0.204265	16.0496	14.7271	0	1	0.218833	12.6564	13.7477	0	1	0.119215	11.2077	10.8546	0	1	0.020531	11.8899	11.868
Glyma.01G001350.Wm82.a4.v1		0	1	-0.0346209	0	0	0	1	0.214081	0	0	0	1	-0.0850153	0	0	0	1	-0.0683564	0	0	0	1	1.46358	0	0	0	1	0.463297	0	0	0	1	0.858451	0	0	0	1	0.287236	0	0
Glyma.01G001500.Wm82.a4.v1		0.3105	1	0.655424	7.93923	12.6292	0	1	0.0645049	18.7884	19.6882	0	1	0.115924	26.9435	29.0796	0	1	0.146125	24.7253	26.8889	0	1	-0.329187	13.7947	8.67695	0	1	-0.189335	20.627	16.8646	0	1	-0.244642	26.6397	20.0311	0	1	-0.0429129	26.8054	25.6029
Glyma.01G001600.Wm82.a4.v1		0.119185	1	0.489399	4.91918	6.97231	0	1	0.326108	5.16624	6.49477	0	1	-0.0117663	6.45731	6.37905	0	1	-0.133779	8.1305	7.27857	-0.241328	1	-0.900473	5.27455	2.18778	0	1	-0.00382911	5.29814	4.92029	0	1	-0.290775	6.71796	4.86988	0	1	0.294467	6.30976	7.61813
Glyma.01G001700.Wm82.a4.v1		0	1	-0.106174	3.86645	3.61557	0	1	-0.470417	5.03585	3.61833	0	1	-0.196524	7.10932	6.17321	0	1	-0.287923	5.9248	4.75828	0	1	-0.249137	3.88475	2.50673	0	1	-0.0545514	4.11165	3.67085	0	1	0.23042	5.74933	5.98481	0	1	-0.34748	6.53374	5.03135
Glyma.01G001800.Wm82.a4.v1		0	1	1.55034	0	0.10163	0	1	-1.37088	0.0922474	0	0	1	-1.66998	0.0965869	0	0	1	-0.0683564	0	0	0	1	1.04854	0.163794	0.240397	0	1	-0.536703	0.0540587	0	0	1	0.858451	0	0	0	1	-2.52012	0.273129	0
Glyma.01G001900.Wm82.a4.v1		-0.0615182	1	-0.96062	1.69771	0.857396	0	1	-0.370881	0.327681	0.238119	0	1	-2.40694	0.171548	0	0	1	1.93164	0	0.143522	0	1	-0.858347	0.436371	0.106742	0	1	-2.34406	0.288041	0	0	1	-1.14155	0.148641	0	0	1	-0.712764	0.0404254	0
Glyma.01G002000.Wm82.a4.v1		0	1	0.09091	1.22384	1.32399	0	1	-0.923422	1.09251	0.508099	0	1	2.23691	0	0.429527	0	1	-1.80532	1.22569	0.255205	0	1	1.46358	0.38797	0.854127	0	1	-0.443594	1.79265	1.15382	0	1	0.121486	0.528616	0.427985	0.0648419	1	0.0945906	0.754773	0.777172
Glyma.01G002100.Wm82.a4.v1		0	1	0.0800691	12.805	13.638	-0.1	1	-0.365783	15.2773	11.8733	0	1	0.10763	12.4791	13.3919	0	1	0.107801	10.3661	10.9782	0	1	-0.00716613	11.2545	8.89434	0	1	0.21011	9.23851	9.97177	0	1	-0.311474	9.99361	7.16267	0	1	-0.15839	11.4421	10.0841
Glyma.01G002200.Wm82.a4.v1		0	1	-0.351095	7.43337	5.86332	0	1	-0.125549	6.87149	6.30535	0	1	-0.129605	8.07644	7.34986	-0.0875185	1	-0.4245	9.36347	6.84549	0	1	-0.414163	5.82137	3.42342	0	1	-0.25291	7.22458	5.64103	0	1	-0.0358393	6.92667	6.00393	0	1	-0.0417818	8.44398	8.06701
Glyma.01G002250.Wm82.a4.v1		0	1	0.206387	1.14092	1.34649	0	1	-1.10785	2.44437	1.06576	0	1	0.821875	0.746478	1.40149	0	1	-0.390284	1.14264	0.832699	0	1	-0.236859	1.44673	0.796255	0	1	-0.121666	0.596852	0.46099	0	1	-0.463477	1.1088	0.598481	0	1	-1.37573	1.80934	0.603763
Glyma.01G002300.Wm82.a4.v1		-0.0154441	1	-0.358235	14.9071	11.7012	0	1	-0.132908	26.2399	23.9712	0.274157	1	0.558841	14.5875	21.4311	0	1	-0.089462	37.4602	34.5881	-0.516099	1	-0.934613	27.2153	11.2341	-0.358902	1	-0.557216	62.1673	39.4007	-0.41556	1	-0.63465	65.4465	37.5686	0.0535724	1	0.193481	73.4376	82.6644
Glyma.01G002400.Wm82.a4.v1		0	1	0.0506864	26.4671	27.6236	0	1	0.0905667	23.3858	24.9479	0	1	-0.251476	19.5635	16.3507	-0.111835	1	-0.483394	28.0999	19.7112	0.0254336	1	0.405164	35.816	37.6971	0	1	0.0781299	33.6255	33.1007	0	1	0.303862	27.2676	29.9867	-0.0223994	1	-0.381726	26.1738	19.7229
Glyma.01G002501.Wm82.a4.v1		0	1	0.233868	2.80831	3.34001	0	1	-0.0544076	3.03166	2.9148	0	1	-0.155405	2.5028	2.23485	0	1	-0.365338	3.05238	2.31521	0	1	-0.0352251	4.41682	3.34254	0	1	0.148424	3.41656	3.51846	0.011007	1	0.652	3.10302	4.33945	-0.0797972	1	-0.80898	3.50995	1.93543
Glyma.01G002600.Wm82.a4.v1		0	1	0.230969	13.7701	16.2946	0	1	-0.190068	11.5036	10.0886	0	1	-0.0454869	9.84227	9.49769	0	1	-0.301556	10.8983	8.67577	0.0457582	1	0.427957	19.064	20.3853	0	1	-0.0847145	16.2562	14.2815	0	1	0.363687	12.2453	14.0344	-0.0579286	1	-0.388635	16.9328	12.7035
Glyma.01G002700.Wm82.a4.v1		0	1	0.0605363	10.9347	11.4957	0	1	-0.0708957	11.7808	11.2188	0	1	-0.12249	13.6273	12.4615	0	1	-0.410276	15.105	11.1388	0	1	-0.402402	14.875	8.7717	0	1	-0.32725	16.7006	12.3573	0	1	0.190295	15.6077	15.8231	0	1	-0.13702	17.2745	15.4307
Glyma.01G002800.Wm82.a4.v1		0	1	-0.0346209	0	0	0	1	0.214081	0	0	0	1	-0.0850153	0	0	0	1	-0.0683564	0	0	0	1	1.46358	0	0	0	1	0.463297	0	0	0	1	0.858451	0	0	0	1	0.287236	0	0
Glyma.01G002902.Wm82.a4.v1		0	1	-0.449658	0.646194	0.453944	0	1	-0.785919	0.576851	0.287442	0	1	0.256022	1.20797	1.45795	0	1	-0.833891	1.6436	0.866249	0	1	-1.34377	0.585287	0	0	1	-2.85863	0.869259	0	0	1	-0.141549	0.69778	0.48424	0	1	-0.127802	1.5453	1.36784
Glyma.01G003000.Wm82.a4.v1		0	1	0.0856734	6.00125	6.42677	0	1	0.260624	7.14301	8.58193	0	1	0.33987	8.97484	11.3503	-0.141633	1	-0.628444	16.9179	10.7067	0.37047	1	0.419187	4.50954	4.65369	0	1	-0.616873	10.1858	6.10694	0	1	0.434644	7.7764	9.32746	0	1	-0.393304	13.6295	10.1626
Glyma.01G003100.Wm82.a4.v1		0	1	-0.51649	11.9328	8.36167	0	1	0.37328	7.85605	10.2178	0	1	0.131303	9.34094	10.2083	0	1	-0.425291	11.9508	8.70912	0.335201	1	0.71512	6.46231	8.32796	0	1	-0.344058	11.8606	8.63844	0	1	0.217994	8.37549	8.60675	0.200295	1	0.746667	8.27915	13.7345
Glyma.01G003200.Wm82.a4.v1		0	1	-0.0346209	0.396302	0.389757	0	1	1.53601	0.117925	0.54844	0	1	-0.500053	1.85208	1.27498	0	1	0.124289	0.882	0.964136	0	1	0.463581	0.139591	0	0	1	-0.536703	0.138212	0	0	1	0.273489	0.285293	0.230983	0	1	0.287236	0.232771	0.279625
Glyma.01G003300.Wm82.a4.v1		0	1	-0.0346209	0	0	0	1	0.214081	0	0	0	1	1.49995	0	0.214014	0	1	1.51661	0	0.254315	0	1	1.46358	0	0	0	1	0.463297	0	0	0	1	0.858451	0	0	0	1	0.287236	0	0
Glyma.01G003400.Wm82.a4.v1		0	1	-0.112623	1.52008	1.41192	0	1	-0.0489531	0.829251	0.788858	0	1	-0.447585	0.631462	0.44458	0	1	-0.150819	1.59755	1.4088	0.141651	1	0.270936	1.33856	1.17875	0	1	-0.121666	0.971913	0.796171	0.0510949	1	0.180379	0.638332	0.590645	0	1	-0.656181	1.78566	1.07254
Glyma.01G003450.Wm82.a4.v1		0	1	-1.61958	0.182101	0	0	1	0.629119	0.16256	0.283509	0	1	0.499947	0.25531	0.399447	0	1	-1.65332	0.20264	0	0	1	1.46358	0	0	0	1	1.4633	0	0.12263	0	1	0.858451	0	0	0	1	0.287236	0	0
Glyma.01G003600.Wm82.a4.v1		0	1	0.00977324	8.96909	9.09878	0	1	-0.124087	4.16092	3.81164	0	1	0.424659	3.82858	5.14315	0	1	0.0760336	5.89411	6.11165	0	1	0.260489	7.31347	6.90034	0	1	-0.0137503	7.5368	6.94358	0	1	-0.425342	4.19434	2.7167	0	1	-0.132668	6.09768	5.45644
Glyma.01G003700.Wm82.a4.v1		0	1	-0.141536	30.3112	27.674	0	1	-0.157367	14.9607	13.4218	0	1	0.225914	7.54214	8.80468	0.189569	1	0.607946	11.627	17.4737	0	1	-0.0352251	28.3131	21.9005	0	1	-0.063071	20.7816	18.5312	-0.18813	1	-0.825075	11.7295	5.78841	0	1	0.0573682	11.6665	11.9345
Glyma.01G003800.Wm82.a4.v1		0	1	-0.190416	21.99	19.4043	0.1	1	0.413115	13.0351	17.4111	0	1	-0.0274643	13.892	13.5747	0	1	0.297915	16.6359	20.1184	0	1	0.1659	21.5837	19.209	0	1	0.0647475	18.3695	17.9107	0	1	0.140487	16.4247	16.1096	0	1	-0.117859	18.3785	16.6504
Glyma.01G003900.Wm82.a4.v1		-0.461498	1	-2.28255	1.30959	0.21466	0	1	-1.10785	0.259791	0.0755139	0	1	0.914985	0	0.0638366	0	1	0.516606	0.0809609	0.151715	0	1	0.0485433	0.538163	0.338509	0	1	2.04826	0	0.195979	0	1	-0.141549	0.0785632	0	0	1	-1.29773	0.1282	0
Glyma.01G004000.Wm82.a4.v1		0	1	-0.165865	7.97125	7.14274	0	1	0.384006	8.69716	11.3991	0	1	-0.344882	14.9012	11.6569	0	1	-0.0683564	10.6444	9.97339	0.00319441	1	0.535134	10.8566	12.3626	0	1	0.0847853	16.6801	16.4618	0	1	0.558891	15.1111	19.8229	0	1	0.222385	14.0459	16.1233
Glyma.01G004100.Wm82.a4.v1		0	1	-0.107377	6.68812	6.25284	0	1	0.00326519	8.10798	8.14154	0	1	0.0426672	8.59229	8.81449	0.0342831	1	0.341444	6.30925	7.86292	0	1	-0.351995	5.08966	3.1374	0	1	-0.100864	6.91116	6.00521	0	1	-0.157146	8.26225	6.59315	0	1	0.18244	7.5899	8.47681
Glyma.01G004200.Wm82.a4.v1		0.129983	1	0.550342	12.2203	18.0861	0	1	0.439641	13.6627	18.5946	0	1	-0.22746	12.8638	10.9305	0	1	0.356141	14.9189	18.8029	0	1	0.394868	10.6566	11.0403	0	1	0.205801	12.7857	13.7423	0	1	0.110638	11.2741	10.7876	0	1	0.257488	15.2613	17.9566
Glyma.01G004300.Wm82.a4.v1		0	1	-0.105557	50.6944	47.4589	0	1	0.142725	42.6193	47.1552	0	1	-0.0606311	42.1051	40.201	0	1	-0.168468	50.9851	44.5597	0.9681	1	1.23627	46.3811	87.1811	0.180145	1	0.434401	47.2658	59.6345	0.358665	1	0.618876	50.5838	69.3419	0	1	0.229685	40.3669	46.5906
Glyma.01G004500.Wm82.a4.v1		0	1	-0.0378021	14.0632	13.8004	0	1	0.239417	14.0506	16.6264	0	1	-0.0822958	15.3499	14.4367	0	1	-0.103474	17.2039	15.731	0.264663	1	0.555775	12.8923	15.0941	0	1	0.037311	15.7207	15.0523	0	1	0.186505	15.7222	15.959	0.0918409	1	0.312057	12.5816	15.377
Glyma.01G004600.Wm82.a4.v1		0	1	0.0466792	19.5382	20.3376	0	1	0.071637	14.7681	15.5424	-0.0579143	1	-0.567616	13.4633	9.00956	0	1	0.188801	12.8547	14.4235	0	1	0.287424	26.0713	25.2148	0	1	-0.100604	20.1438	17.4792	0	1	-0.0731618	15.708	13.2164	0	1	0.369698	10.5545	13.4337
Glyma.01G004700.Wm82.a4.v1		0	1	0.219136	3.32451	3.92352	0	1	0.0620782	3.4426	3.5886	0	1	-0.456984	2.61019	1.86687	0	1	0.79414	1.47979	2.63437	0	1	0.0161218	4.0751	3.0936	0	1	-0.951741	3.20006	1.43283	0	1	-1.55659	2.15395	0.465042	0	1	0.374699	1.75741	2.2519
Glyma.01G004800.Wm82.a4.v1		0.16405	1	1.18777	0.504688	1.20543	0	1	0.389168	1.96302	2.58171	0.222422	1	0.679497	2.76295	4.42822	0.403008	1	0.81678	3.89116	6.76554	1.08941	1	1.40469	0.914237	1.92885	0.532147	1	1.13399	1.81041	3.73853	0.310322	1	0.697459	6.22831	9.01374	0.109206	1	0.383773	9.14705	11.7513
Glyma.01G004900.Wm82.a4.v1		0	1	-0.0346209	0	0	0	1	0.214081	0	0	0	1	-0.0850153	0	0	0	1	-0.0683564	0	0	0	1	1.46358	0	0	0	1	0.463297	0	0	0	1	0.858451	0	0	0	1	0.287236	0	0
Glyma.01G005000.Wm82.a4.v1		0	1	0.0273449	22.9925	23.6083	0	1	0.121717	33.2405	36.2468	0	1	0.112665	48.2527	51.9576	0	1	-0.158959	36.9304	32.4916	0	1	0.179966	26.8939	24.2213	0	1	0.234532	31.3942	34.4729	0.372622	1	0.559813	56.2924	74.0851	0	1	0.0307146	42.1707	42.3946
Glyma.01G005200.Wm82.a4.v1		-0.248107	1	-0.886522	3.09359	1.66712	0	1	-0.816946	1.7402	0.967668	0	1	0.0800439	1.26752	1.33859	0	1	-0.591918	2.12209	1.36974	0.665788	1	0.804618	1.29865	1.77455	0	1	0.00386528	0.931111	0.856144	0	1	-0.29909	1.28131	0.889192	0	1	0.576742	1.30678	1.92863
Glyma.01G005300.Wm82.a4.v1		0	1	0.105104	34.0224	36.8826	0	1	0.368528	30.3715	39.3253	0	1	-0.166087	32.8843	29.1734	-0.00814101	1	-0.382247	38.2899	28.822	0.193807	1	0.628865	35.1345	43.1718	0	1	0.0400855	35.5965	34.1067	0	1	0.326928	32.9811	36.8428	0	1	-0.151649	30.9969	27.4157
Glyma.01G005400.Wm82.a4.v1		0	1	-0.0100986	11.5418	11.5469	0	1	0.196664	14.7444	16.9366	0	1	-0.0533064	13.888	13.3281	-0.221273	1	-0.507641	23.5466	16.2528	0.0679035	1	0.56451	9.60283	11.2649	0	1	-0.0672178	14.3661	12.7755	0	1	0.366338	12.32	14.1501	0	1	-0.0936352	17.8246	16.428
Glyma.01G005500.Wm82.a4.v1		0.290723	1	0.965379	1.10845	2.21235	0	1	0.191713	1.86259	2.13178	0	1	-0.376478	2.46824	1.88794	0	1	-0.258459	2.90228	2.37942	0	1	-0.560266	2.067	1.0618	0	1	0.120409	1.7396	1.75636	0	1	-0.611034	1.23214	0.684058	0	1	-0.235443	2.90103	2.41533
Glyma.01G005600.Wm82.a4.v1		0	1	0.105104	2.21179	2.40029	0	1	0.136079	3.19997	3.52266	0	1	0.334699	2.70891	3.4129	0	1	-0.131092	3.9465	3.53869	0	1	-0.0599812	2.74017	2.04043	0	1	-0.172547	3.98987	3.28709	0	1	0.121486	2.84133	2.73385	0	1	0.0369124	3.76295	3.7939
Glyma.01G005800.Wm82.a4.v1		0	1	0.128878	5.89312	6.50068	0	1	-0.0489531	5.90055	5.7033	0	1	-0.138787	6.02925	5.45023	0	1	-0.0683564	3.10166	2.90614	0	1	0.0727908	9.84582	8.1516	0	1	-0.091292	7.74887	6.75724	0	1	-0.103075	9.45936	7.79787	-0.118344	1	-0.697657	6.59531	3.96144
Glyma.01G005900.Wm82.a4.v1		0	1	-0.0346209	0	0	0	1	0.214081	0	0	0	1	-0.0850153	0	0	0	1	-0.0683564	0	0	0	1	1.46358	0	0	0	1	0.463297	0	0	0	1	0.858451	0	0	0	1	0.287236	0	0
Glyma.01G006000.Wm82.a4.v1		0	1	0.367193	18.3472	23.882	0	1	0.172261	37.8148	42.7066	0	1	-0.105356	62.9211	58.2375	0	1	0.194678	26.8718	30.2416	-0.36042	1	-1.04949	19.3875	7.21831	0	1	-0.24196	31.617	24.8924	0	1	-0.106615	59.2899	49.0646	0.148188	1	0.440392	29.5954	39.5505
Glyma.01G006100.Wm82.a4.v1		0	1	-0.0801355	9.10134	8.6713	-0.1	1	-0.449491	10.0035	7.32101	0	1	0.102408	9.14489	9.78246	0	1	0.100041	6.58311	6.93916	-0.0558086	1	-0.65841	8.83599	4.36693	0	1	-0.286725	8.74873	6.66531	0	1	-0.249189	9.33651	6.96238	0.0567518	1	0.42984	7.6678	10.1745
Glyma.01G006200.Wm82.a4.v1		0	1	-0.00408651	80.7324	81.1065	0	1	0.310297	67.0319	83.3432	0	1	-0.139758	75.8649	68.551	0	1	-0.0369922	87.423	83.7224	0.818457	1	1.17568	90.814	163.579	0.0871832	1	0.446809	79.4721	101.134	0.537848	1	0.89016	83.8964	138.887	0.0455402	1	0.399502	65.7744	85.4455
Glyma.01G006400.Wm82.a4.v1		0	1	0.227628	17.9711	21.2092	0	1	-0.0361454	16.4635	16.0841	0	1	-0.111683	14.9799	13.8036	0	1	0.268396	13.9003	16.4644	0	1	0.0839921	16.6242	13.9815	0	1	0.222833	14.7955	16.1097	0	1	-0.0181664	14.1885	12.4662	0	1	0.120775	16.1447	17.2742
Glyma.01G006500.Wm82.a4.v1		0	1	-0.127378	8.97013	8.2706	0	1	-0.136993	14.6903	13.3835	0	1	-0.091598	20.2824	18.953	0	1	0.0863662	3.85329	4.02301	-0.0450703	1	-0.403374	13.3121	7.97884	0	1	0.0301689	14.7333	14.0356	-0.0708754	1	-0.319623	20.512	14.6466	0.0351368	1	0.351082	6.39214	8.02785
Glyma.01G006600.Wm82.a4.v1		0	1	0.00327572	6.72626	6.79191	-0.1	1	-0.325847	9.37339	7.4876	0	1	0.212599	8.87849	10.2492	0.040965	1	0.314789	7.4849	9.15449	0	1	0.0534925	5.23579	4.30013	0	1	0.0891015	7.1449	7.0883	-0.175456	1	-0.534463	8.34439	5.11743	0	1	-0.142157	9.11531	8.12429
Glyma.01G006700.Wm82.a4.v1		0	1	0.198578	5.72009	6.6213	0	1	-0.253963	10.3933	8.7216	-0.0776903	1	-0.388883	12.1597	9.23834	0	1	-0.133732	8.84374	7.91682	0	1	0.519076	5.40254	6.12356	0	1	0.0450711	7.94433	7.63586	0	1	-0.348	8.14453	5.66472	0	1	-0.400297	6.77894	5.03609
Glyma.01G006800.Wm82.a4.v1		0	1	0.051109	4.07075	4.25374	0	1	-0.25754	7.79779	6.51372	-0.339365	1	-0.782987	11.4939	6.62262	0	1	0.120089	8.02167	8.5771	1.12374	1	1.40218	2.06117	4.34043	0	1	0.426771	3.46051	4.34043	0	1	-0.363941	2.47259	1.63117	0	1	0.190374	5.6786	6.37285
Glyma.01G006900.Wm82.a4.v1		0	1	-0.139177	40.1771	36.7428	0	1	0.0738234	40.0209	42.2092	0	1	-0.139055	46.5977	42.1306	-0.0945389	1	-0.351482	51.115	39.3361	0.430576	1	0.748738	38.9605	52.1474	0	1	-0.221466	49.7255	39.7592	0	1	0.2003	49.3366	50.5465	0	1	-0.0103691	42.736	41.7448
Glyma.01G007000.Wm82.a4.v1		0	1	0.0295095	1.6629	1.71331	0	1	-0.593274	0.918946	0.575318	0	1	-0.500053	0.22204	0.138958	0	1	-0.409393	1.5861	1.15587	0	1	-0.536419	0.251027	0	0	1	-2.34406	0.497095	0	0	1	-0.726511	0.171014	0	0	1	-0.0753344	1.18601	1.08951
Glyma.01G007100.Wm82.a4.v1		0.265139	1	1.39422	1.24881	3.47985	0	1	0.699508	2.6941	4.42856	0	1	-0.260587	9.24066	7.67009	0.951539	1	2.44622	0.694829	4.2317	0	1	-0.121382	2.85917	1.93678	0	1	-0.743154	3.15758	1.68194	0	1	-0.338586	10.4509	7.27862	0	1	-0.805874	2.8423	1.542
Glyma.01G007200.Wm82.a4.v1		0	1	0.0904152	26.3857	28.3041	0	1	0.138938	25.7883	28.4591	0	1	-0.187639	28.832	25.2038	0	1	0.102036	20.7045	21.8385	0.0820278	1	0.3654	26.1572	26.8311	0	1	-0.0981301	25.8988	22.568	0	1	0.0246084	24.9673	22.6401	0	1	0.0737833	20.5147	21.2468
Glyma.01G007300.Wm82.a4.v1		0	1	-0.170185	8.80456	7.87904	0	1	-0.0141877	10.1256	10.044	0	1	0.0784834	8.30362	8.73444	0	1	0.24634	7.01721	8.18757	0	1	0.235553	7.12453	6.64299	0	1	-0.133347	10.2493	8.70679	0	1	-0.306179	8.69374	6.24125	0	1	-0.104594	6.42934	5.87658
Glyma.01G007400.Wm82.a4.v1		0	1	0.298803	7.93516	9.84336	0	1	-0.0499803	9.96693	9.64323	0	1	0.164963	8.23682	9.20163	0	1	0.199577	8.65266	9.77025	0.101088	1	0.544199	7.28956	8.44152	0	1	0.274141	9.80421	11.0633	0	1	-0.316635	12.0133	8.57595	-0.285731	1	-0.571459	13.2797	8.77824
Glyma.01G007500.Wm82.a4.v1		0	1	0.58205	1.12399	1.71532	0	1	0.3702	2.38734	3.09756	0.0805851	1	0.552415	2.89814	4.2509	0.660537	1	1.21705	2.0271	4.68768	0.972442	1	1.22257	1.0239	1.89348	0	1	0.0406058	2.51419	2.40126	0	1	-0.416171	3.09708	2.03311	0	1	0.372627	2.76595	3.52781
Glyma.01G007600.Wm82.a4.v1		0	1	1.55034	0	0.32153	0	1	0.214081	0	0	0	1	-0.0850153	0	0	0	1	-0.0683564	0	0	0	1	1.46358	0	0	0	1	0.463297	0	0	0	1	0.858451	0	0	0	1	-1.29773	0.288037	0
Glyma.01G007700.Wm82.a4.v1		0.0592359	1	0.435458	6.30366	8.60534	0	1	0.345326	5.24927	6.68917	0	1	0.0176704	5.32032	5.36584	0	1	-0.00695581	7.17168	7.0139	0	1	0.269408	6.66109	6.34735	0	1	-0.214775	7.03827	5.63889	0	1	-0.0774184	6.65449	5.59334	0	1	-0.381558	7.6675	5.77547
Glyma.01G007800.Wm82.a4.v1		0	1	0.150254	11.9275	13.3406	0	1	0.155529	7.30717	8.15611	0	1	0.173053	4.19707	4.7197	0.106611	1	0.553132	4.68452	6.77892	0	1	-0.271322	11.467	7.5082	0	1	-0.10843	10.5708	9.13469	-0.439245	1	-1.03013	6.86918	2.94433	0	1	-0.357848	6.01668	4.60399
Glyma.01G007900.Wm82.a4.v1		0	1	0.965379	0	0.0690377	0	1	0.214081	0	0	0	1	-0.0850153	0	0	0	1	-0.0683564	0	0	0	1	1.46358	0	0	0	1	-0.536703	0.0734449	0	0	1	0.858451	0	0	0	1	-0.712764	0.0618462	0
Glyma.01G008000.Wm82.a4.v1		0	1	-0.319074	14.778	11.9055	0	1	0.235776	9.12227	10.7695	0	1	-0.310575	11.0208	8.82826	0	1	0.040578	8.74724	8.85152	0.0646979	1	0.690991	13.4563	17.1895	0	1	-0.3992	16.2842	11.434	0	1	-0.656122	10.0161	5.49785	0	1	0.0722228	8.86467	9.15152
Glyma.01G008100.Wm82.a4.v1		0	1	0.0478413	1.60762	1.67989	0	1	0.281195	3.67746	4.48431	0	1	0.450022	4.50785	6.17118	0	1	-1.12725	2.68341	1.15237	0	1	-0.914931	2.65434	0.934975	0	1	0.0673682	2.523	2.43586	0	1	-0.849368	5.20787	2.45961	0	1	0.071507	3.09831	3.19026
Glyma.01G008200.Wm82.a4.v1		0	1	0.143022	4.76689	5.30673	0	1	-0.229049	3.54613	3.02356	0.122278	1	0.677485	1.70177	2.73028	0.0279523	1	0.570762	2.21022	3.24441	0.080005	1	0.618091	3.98777	4.85165	0	1	-0.0419384	3.01324	2.71968	0.0106732	1	0.152182	1.07238	1.04188	0	1	-0.478299	1.45826	1.01604
Glyma.01G008300.Wm82.a4.v1		0	1	-0.0346209	0	0	0	1	0.214081	0	0	0	1	-0.0850153	0	0	0	1	-0.0683564	0	0	0	1	1.46358	0	0	0	1	0.463297	0	0	0	1	0.858451	0	0	0	1	0.287236	0	0
Glyma.01G008400.Wm82.a4.v1		0	1	-0.152802	16.3503	14.8083	0	1	0.0322429	18.7188	19.1754	0	1	0.0665312	27.1974	28.3678	0	1	-0.222232	26.315	22.1521	0	1	-0.0703978	13.4705	10.1001	0	1	-0.0360095	18.0732	16.4226	0	1	-0.158489	25.5357	20.3515	0.0412944	1	0.329828	21.6485	26.7882
Glyma.01G008500.Wm82.a4.v1		0	1	-0.0434357	50.046	48.9193	0.1	1	0.282498	41.0888	50.0961	0	1	0.0303419	43.9249	44.6698	0	1	-0.0418269	51.7854	49.4226	1.07339	1	1.23162	52.7762	98.9138	0.210226	1	0.366561	50.8182	61.1703	0.682078	1	0.838186	51.1304	81.6377	0.185592	1	0.342217	40.3283	50.33
Glyma.01G008600.Wm82.a4.v1		0	1	-0.031342	30.1354	29.7052	0	1	-0.0508367	32.8457	31.7769	0	1	-0.100396	30.2203	28.0676	0.13566	1	0.316971	22.9164	28.0566	0.43449	1	0.614998	35.6887	43.5965	0	1	0.153969	32.7147	33.9771	0	1	0.165404	35.1356	35.1686	0	1	-0.165613	27.2459	23.9029
Glyma.01G008700.Wm82.a4.v1		0	1	0.284448	4.30171	5.28832	-0.1	1	-0.434844	7.48818	5.53639	0	1	0.221464	6.75484	7.85074	0.128397	1	0.627387	3.35082	5.11306	-0.071845	1	-0.68185	6.59116	3.20234	0	1	0.136796	7.06615	7.24213	0	1	-0.363941	8.73282	6.01735	0	1	-0.0919566	7.99682	7.3756
Glyma.01G008800.Wm82.a4.v1		0	1	0.077272	50.1587	53.3213	0	1	0.324171	32.7489	41.1094	0	1	-0.255746	33.8343	28.2006	0	1	0.0797423	33.2367	34.5265	0.413839	1	0.739866	49.4006	65.7072	-0.0217462	1	-0.358994	45.1764	32.794	0	1	0.101722	34.1804	32.6407	0	1	-0.0637696	30.3192	28.5192
Glyma.01G008900.Wm82.a4.v1		0	1	0.0694875	14.7145	15.558	-0.1	1	-0.357706	14.6149	11.4152	0	1	0.241213	9.38798	11.0601	0	1	0.118729	10.8416	11.5719	0	1	0.368669	14.116	14.4869	0	1	0.0540885	12.9257	12.5131	-0.000854048	1	-0.387987	13.0692	8.86897	0	1	-0.17487	11.9021	10.3646
Glyma.01G009000.Wm82.a4.v1		0	1	-0.0973566	6.26616	5.89472	0	1	-0.0703721	11.4307	10.8867	0	1	-0.0750998	18.3346	17.3308	0	1	-0.477469	12.1268	8.52177	0	1	0.440497	8.92458	9.50695	0	1	-0.505676	12.9696	8.4395	0	1	0.035329	20.1521	18.3404	0	1	-0.180269	13.3217	11.5339
Glyma.01G009200.Wm82.a4.v1		0.0266411	1	0.310391	25.5903	31.9945	0	1	0.119055	23.1217	25.1628	0	1	0.172283	20.239	22.7261	0	1	0.0165325	30.3212	30.1383	0	1	0.275277	25.8371	24.8252	0	1	0.110995	25.9071	26.0937	0	1	-0.309886	25.2838	18.1156	0	1	-0.0190955	20.903	20.2858
Glyma.01G009300.Wm82.a4.v1		0	1	0.0733764	24.291	25.7506	0	1	-0.127169	20.543	18.8427	0	1	0.00996029	16.1081	16.1532	0	1	0.00860562	16.5598	16.3691	0.155973	1	0.427208	25.9925	27.8383	0	1	0.11304	24.0237	24.2443	0	1	-0.149082	21.1498	16.9894	-0.173767	1	-0.411109	23.2034	17.1574
Glyma.01G009400.Wm82.a4.v1		0	1	-0.023261	9.59939	9.51577	0	1	-0.234193	16.3904	13.9567	0.0102172	1	0.222122	16.0221	18.6168	0	1	0.0504298	11.3179	11.518	0	1	-0.213124	8.45308	5.76014	0	1	0.0657045	10.8805	10.6201	0	1	-0.190844	15.8776	12.3888	0	1	0.00410988	12.5854	12.4175
Glyma.01G009500.Wm82.a4.v1		0	1	-0.754513	4.19288	2.44363	0	1	0.61001	2.49529	3.86833	0	1	-0.447585	2.46753	1.77132	0	1	0.651536	2.76491	4.37167	0.933065	1	0.978154	2.13326	3.25138	0	1	-0.65218	6.1741	3.5556	-0.176827	1	-2.01602	3.52146	0.543066	0	1	-0.145724	3.55726	3.12279
Glyma.01G009600.Wm82.a4.v1		-0.00390054	1	-0.341802	21.9512	17.4293	0	1	0.356821	11.1461	14.3181	0	1	-0.240294	9.1293	7.68647	0.0117586	1	0.503895	8.40378	11.7586	0	1	-0.13366	12.4491	8.90146	0	1	-0.0512763	11.4834	10.307	0	1	-0.214305	6.52391	4.92985	0	1	0.459002	7.62946	10.3375
Glyma.01G009700.Wm82.a4.v1		0	1	0.168157	38.9343	44.0795	0	1	0.0178159	39.4328	40.0079	0	1	0.0892098	40.4414	42.8439	-0.151368	1	-0.329173	56.0642	43.8313	0.127659	1	0.374005	40.8003	42.128	0.0176127	1	0.231506	36.4049	39.8949	0.216061	1	0.439793	37.084	44.8953	-0.257152	1	-0.43665	52.0806	37.8532
Glyma.01G009800.Wm82.a4.v1		0	1	-0.295487	20.8459	17.0847	0	1	0.179316	11.7011	13.2769	0	1	0.0652273	11.9563	12.4709	0	1	-0.272715	18.4522	14.9839	0.40608	1	0.974834	14.3515	22.4106	0	1	-0.500177	19.1667	12.5492	0	1	-0.0659977	15.6888	13.2545	0	1	0.0925883	14.1919	14.8758
Glyma.01G009900.Wm82.a4.v1		0	1	-0.391777	9.30104	7.12365	0	1	-0.0404916	9.91945	9.65373	0	1	-0.0976153	8.77046	8.16089	0	1	-0.430926	11.4492	8.32454	0	1	-0.591702	11.481	5.93596	0	1	-0.131252	12.9177	10.975	0	1	-0.463477	11.4656	7.34002	0	1	0.0575013	14.2136	14.5483
Glyma.01G010000.Wm82.a4.v1		0	1	0.184389	3.94809	4.53003	0	1	-0.167789	2.4671	2.1855	0	1	-0.0850153	1.29158	1.21244	0	1	-0.501316	1.9038	1.30354	0	1	0.0306214	3.68523	2.90848	-0.197424	1	-1.06722	3.51114	1.50661	0	1	-1.09575	2.13164	0.805394	0	1	-0.532192	1.68123	1.11429
Glyma.01G010100.Wm82.a4.v1		0	1	0.152611	12.1493	13.6107	0	1	-0.20781	17.1653	14.8855	0	1	-0.199272	16.7775	14.5473	0	1	0.186901	12.5539	14.0484	0	1	0.0467411	12.8382	10.5192	0	1	0.0497204	15.6742	15.1328	0	1	-0.0563814	14.5495	12.4586	0	1	-0.194063	14.0037	12.0368
Glyma.01G010200.Wm82.a4.v1		0.173855	1	1.50595	0.797276	2.43073	0	1	0.436474	0.782893	1.07576	0	1	-1.08502	0.0745201	0	-0.757155	1	-1.31628	10.0253	3.90699	0	1	1.46358	0	0	0	1	3.27065	0	0.644281	0	1	0.858451	0	0	0	1	0.485175	4.70628	6.49742
Glyma.01G010300.Wm82.a4.v1		0	1	-0.0207153	30.5314	30.3186	0	1	0.125686	25.5351	27.9203	0	1	0.117174	23.4116	25.2933	0	1	-0.200268	33.8925	28.9745	0	1	-0.135155	32.889	23.7906	0	1	-0.0885388	31.6338	27.7466	0	1	0.0754805	24.5665	23.0645	0	1	0.145745	30.686	33.4118
Glyma.01G010400.Wm82.a4.v1		0	1	0.191888	19.7584	22.7465	0	1	-0.0618344	15.8684	15.2264	0	1	0.131118	18.2825	19.9455	0	1	0.217695	16.6924	19.0851	0	1	0.28376	17.8063	17.2177	0	1	-0.0478166	16.3859	14.7742	0	1	-0.00958343	18.5528	16.4075	0	1	0.0604648	19.1545	19.653
Glyma.01G010500.Wm82.a4.v1		0	1	0.0381355	2.33415	2.41642	0	1	-0.11116	3.94802	3.65525	0	1	0.0488404	2.71755	2.80256	0	1	0.205404	3.00753	3.4157	0	1	-0.0509924	1.68761	1.23844	0	1	0.00873103	1.54241	1.43398	0	1	-0.574508	2.34361	1.36045	0	1	0.308931	2.3451	2.86049
Glyma.01G010600.Wm82.a4.v1		0	1	-0.223066	37.5913	32.4202	0	1	0.265005	28.5668	34.4148	0	1	-0.230693	31.7125	26.894	0	1	-0.316284	36.4682	28.7425	0.540729	1	0.92234	39.5191	59.6459	0	1	0.137311	35.7	36.609	0.213035	1	0.624563	30.3921	41.7973	0	1	0.164752	29.0431	32.0327
Glyma.01G010700.Wm82.a4.v1		0	1	0.660525	0.630271	1.02277	0	1	-0.115624	2.58813	2.38772	0.695692	1	1.03698	3.97645	8.15691	0.954917	1	2.0746	0.385747	1.70858	0	1	-1.12138	0.166502	0	0	1	-0.180559	0.791317	0.636655	-0.0858856	1	-0.712705	3.50501	1.87348	0.150922	1	0.846663	1.02729	1.83443
Glyma.01G010800.Wm82.a4.v1		0	1	0.215357	3.98697	4.67312	0	1	0.18686	5.16805	5.89546	0	1	-0.0621149	6.33004	6.03806	0	1	0.307511	5.04441	6.15006	0	1	-0.310859	3.69363	2.28702	0	1	-0.0486021	4.34286	3.89863	0	1	-0.455657	5.36682	3.43793	0	1	0.199773	6.49603	7.34118
Glyma.01G010900.Wm82.a4.v1		0	1	-0.156611	32.5734	29.4279	0	1	-0.116344	33.4734	30.9257	0	1	-0.145233	37.4082	33.6762	0	1	-0.0626427	35.2638	33.1726	0	1	0.0983995	31.4853	26.7277	0	1	-0.270423	38.9679	30.0976	0	1	0.112025	34.6284	33.3345	0	1	0.244486	30.3668	35.4104
Glyma.01G011000.Wm82.a4.v1		0	1	-0.11951	12.6391	11.7097	0	1	0.235776	10.6287	12.548	0	1	-0.415164	7.36206	5.46451	-0.0776307	1	-0.644857	17.1221	10.6952	0	1	0.463581	12.5815	13.6362	0	1	-0.133944	11.1157	9.37487	0	1	0.0244612	7.91192	7.04633	0	1	-0.00822018	12.9107	12.6015
Glyma.01G011100.Wm82.a4.v1		0	1	-0.0463981	40.9692	39.9643	0	1	0.0411829	31.5822	32.5632	0	1	-0.153547	30.1822	27.0152	0	1	-0.143124	36.6763	32.6244	0	1	0.210815	39.4127	36.2989	0	1	-0.00547259	40.5075	37.6475	0	1	-0.232864	33.6979	25.5322	0	1	0.0527705	36.6835	37.4441
Glyma.01G011200.Wm82.a4.v1		0	1	0.0879747	14.333	15.3493	0	1	-0.0240099	15.297	15.0748	0	1	0.190997	14.796	16.8239	0.046896	1	0.284217	12.5115	14.9774	0	1	-0.00682193	12.1839	9.63261	0	1	0.134173	13.3632	13.6845	0	1	-0.000433991	13.6887	12.1967	0	1	0.145217	13.4417	14.6304
Glyma.01G011300.Wm82.a4.v1		0.119355	1	1.74299	0.290064	1.09355	0	1	-0.627221	1.81256	1.15408	0	1	-0.365123	0.722982	0.551432	0	1	0.455206	0.806949	1.10892	0.949006	1	1.00415	0.510852	0.787258	0.0208659	1	1.6008	0.455226	1.36734	0.751535	1	0.758916	0.730847	1.09891	0	1	-0.40791	1.40556	1.02333
Glyma.01G011500.Wm82.a4.v1		0	1	1.38042	0.135758	0.467304	0	1	-0.271346	1.2119	0.986339	0	1	-1.58752	1.01512	0.29779	0	1	1.51661	0.151069	0.566187	0	1	0.0485433	0.502094	0.315821	0	1	0.463297	0.0710193	0.0914218	0	1	-1.25703	0.879572	0.237377	0	1	-0.297727	0.299019	0.215525
Glyma.01G011600.Wm82.a4.v1		0	1	1.55034	0.0693266	0.340908	0	1	0.750134	1.17586	2.01475	0	1	0.00518251	1.94395	1.94651	0	1	0.124289	0.462875	0.50598	0	1	0.241188	0.439546	0.322557	0	1	1.68569	0.36267	1.21383	0.876087	1	2.59542	0.374305	2.30318	0	1	-0.838295	1.40482	0.733739
Glyma.01G011700.Wm82.a4.v1		0	1	0.322931	1.15445	1.46501	0	1	0.260624	1.99464	2.39645	0	1	-0.251665	1.87962	1.56841	0.373115	1	1.32396	0.621607	1.59196	0	1	-0.683261	1.18055	0.519804	0	1	-0.0221299	1.59749	1.45454	0	1	-0.141549	1.64874	1.30232	0	1	-0.186695	1.60769	1.3795
Glyma.01G011800.Wm82.a4.v1		0	1	2.77273	0	0.648879	0	1	-0.107847	1.37428	1.25546	0	1	-0.763087	0.719462	0.385933	0	1	2.25357	0	0.458607	0	1	-0.121382	0.580989	0.255812	0	1	0.463297	0	0	0	1	-2.14155	0.831187	0	0	1	0.287236	0.387524	0.465529
Glyma.01G011900.Wm82.a4.v1		0	1	-0.10926	12.2363	11.4249	0	1	0.0725271	9.81709	10.3425	0.0514318	1	0.385875	8.20382	10.6911	0	1	0.27006	9.93941	11.7891	0	1	0.155199	14.4032	12.7317	0.320839	1	0.644289	10.8578	15.8545	0.715498	1	1.11769	7.02471	13.6318	0.347772	1	0.631015	11.281	17.2129
Glyma.01G012000.Wm82.a4.v1		0	1	-0.0346209	0.371297	0.365165	0	1	-1.55145	0.441938	0.128459	0	1	-2.08502	0.202443	0.0271486	0	1	0.668609	0.0688625	0.129043	0	1	-2.62388	0.523134	0	0	1	-1.12167	0.161865	0.0416731	0	1	1.85845	0.0334115	0.162307	0	1	-0.712764	0.190824	0.0982434
Glyma.01G012100.Wm82.a4.v1		0	1	0.135304	0.448162	0.503726	0	1	-0.300492	1.0859	0.863861	0	1	-0.406943	0.239366	0.168525	0	1	1.41707	0.284977	0.867792	0	1	-1.53642	0.473574	0	0	1	0.878334	0.334926	0.603602	0	1	1.27349	0.138268	0.33584	0	1	0.640873	0.958914	1.49074
Glyma.01G012200.Wm82.a4.v1		1.25309	1	1.81147	3.16065	11.3724	0.3	1	0.509042	29.66	42.3265	0	1	0.104388	64.128	68.6539	-0.261276	1	-0.455542	58.5903	41.9564	0	1	-0.489113	9.69376	5.3801	0	1	0.0224634	31.7783	30.1097	0	1	0.112834	74.1696	71.575	0	1	-0.0159558	62.2811	60.621
Glyma.01G012300.Wm82.a4.v1		0	1	-0.122848	7.2419	6.69617	0	1	0.152681	7.90139	8.80139	0	1	0.0692056	11.2236	11.7308	0	1	-0.332856	13.5	10.5194	0	1	-0.107168	6.54063	4.75179	0	1	-0.00537857	8.8074	8.16974	0	1	0.0929165	11.2956	10.7146	0.131352	1	0.45479	11.0157	14.8708
Glyma.01G012400.Wm82.a4.v1		0	1	-0.308796	8.54335	6.93389	0	1	0.040545	11.0326	11.3639	0	1	-0.327291	15.9707	12.6633	0	1	-0.250195	13.9373	11.5021	0	1	-0.199384	6.57362	4.43808	0	1	0.0482594	9.98	9.60738	0	1	-0.0635463	12.808	10.8774	0	1	0.197294	13.2271	14.9239
Glyma.01G012500.Wm82.a4.v1		0	1	-0.0231252	40.9445	40.5909	0	1	-0.0689501	43.3455	41.4074	0	1	-0.0282537	38.1475	37.2496	0	1	0.199468	32.8576	37.0805	0	1	0.0604289	47.4264	39.3829	0.076278	1	0.283408	38.5824	43.8337	0	1	0.160419	37.0568	36.9438	0	1	0.0232456	34.8596	34.8623
Glyma.01G012700.Wm82.a4.v1		0	1	0.173272	14.8414	16.87	0	1	0.168069	14.78	16.6427	0	1	0.144308	18.5425	20.4165	0	1	0.0534624	18.7561	19.129	0	1	0.145505	14.6584	12.8389	0	1	0.219144	12.953	14.0626	0	1	-0.0937202	14.2544	11.8669	0	1	-0.135554	20.3693	18.2337
Glyma.01G013000.Wm82.a4.v1		0	1	0.0622407	11.2126	11.804	0	1	0.164328	8.17667	9.17908	0.0575756	1	0.664177	6.79	10.8081	0	1	0.0654994	12.4772	12.8433	0	1	0.576056	12.1821	14.3281	0	1	0.321278	10.4095	12.1238	0.659756	1	1.35441	6.48017	14.9113	0	1	0.4477	11.6875	15.7115
Glyma.01G013100.Wm82.a4.v1		0	1	0.0840236	2.67729	2.86204	-0.1	1	-0.765741	2.42463	1.40954	0	1	0.547253	0.689073	1.02135	0	1	0.236498	0.690843	0.809119	-0.334759	1	-1.6519	3.15711	0.722127	0.334148	1	1.33003	0.649545	1.56778	0.35595	1	0.388966	0.712281	0.814146	-0.103558	1	-1.00227	1.46997	0.698132
Glyma.01G013200.Wm82.a4.v1		0.558611	1	0.81585	15.8361	28.1307	0	1	0.306004	16.6024	20.5776	0	1	-0.0850153	13.8838	13.0331	0	1	0.301129	12.5678	15.2314	0	1	0.190562	22.5066	20.4193	0.572034	1	0.850991	16.1834	27.2808	0	1	0.0367885	15.0456	13.7376	0	1	-0.222354	15.5745	13.1226
Glyma.01G013300.Wm82.a4.v1		0.0233165	1	0.231454	23.4674	27.7641	0	1	-0.0372832	17.4059	16.9935	0	1	-0.0541543	8.5327	8.18405	0	1	0.328303	8.66794	10.708	0.0422182	1	0.303424	28.8874	28.3933	0.205104	1	0.441817	21.0233	26.662	0.140056	1	0.495881	11.0364	13.8803	-0.217468	1	-0.542839	12.5453	8.45418
Glyma.01G013500.Wm82.a4.v1		0	1	-0.0346209	0	0	0	1	0.214081	0	0	0	1	-0.0850153	0	0	0	1	-0.0683564	0	0	0	1	1.46358	0	0	0	1	0.463297	0	0	0	1	0.858451	0	0	0	1	0.287236	0	0
Glyma.01G013600.Wm82.a4.v1		0	1	0.35657	8.14216	10.5225	0	1	0.101815	11.173	12.0129	0	1	-0.0215899	11.1325	10.9228	0	1	-0.177291	12.2803	10.6643	0	1	-0.0509924	11.3059	8.60981	0	1	0.158442	8.80048	9.15358	0	1	0.0458214	9.88209	9.05981	0	1	-0.249518	12.1535	10.0419
Glyma.01G013800.Wm82.a4.v1		0	1	-0.0592829	2.12205	2.05102	0	1	-0.136416	1.63305	1.481	0	1	-0.337781	1.88085	1.4767	0.252643	1	1.00965	1.05855	2.13624	-0.159816	1	-1.03892	3.24758	1.1916	0	1	-0.259169	2.48818	1.9218	0	1	-0.0826551	1.85687	1.53537	0	1	-0.17989	1.48279	1.27786
Glyma.01G013900.Wm82.a4.v1		0	1	0.202324	44.5091	51.6043	0	1	0.129607	54.1189	59.3391	0	1	-0.0850153	52.899	49.658	0	1	-0.140434	54.6529	48.7075	0.0908728	1	0.395409	39.4306	41.2838	0	1	0.0782386	50.884	50.1278	0	1	0.137757	54.6916	53.6729	0	1	-0.118603	39.5522	35.8383
Glyma.01G014000.Wm82.a4.v1		0	1	-0.0346209	4.45123	4.37772	0	1	-0.289685	5.25179	4.29694	0	1	0.196166	4.56782	5.21656	0	1	0.20502	4.78009	5.41996	-0.42143	1	-1.18331	3.88132	1.30345	0.0698045	1	0.552564	3.02879	4.15045	0	1	-0.0711594	3.99988	3.37451	-0.172747	1	-0.579498	5.07353	3.32742
Glyma.01G014100.Wm82.a4.v1		0	1	-0.056316	8.47239	8.20715	0	1	-0.417675	7.96128	5.95059	0	1	0.00910687	5.23964	5.25398	0	1	-0.314996	9.85329	7.77097	0.444194	1	0.966905	6.86605	10.67	0	1	0.0119175	8.86437	8.32226	0	1	0.17256	5.02149	5.01234	0	1	-0.222959	10.4952	8.83216
Glyma.01G014200.Wm82.a4.v1		0	1	0.482438	4.12556	5.837	0.1	1	0.578846	4.65202	6.98643	0	1	0.289729	7.91515	9.65291	0	1	0.314363	6.28225	7.6974	0	1	-0.121382	3.82412	2.69405	0	1	0.141369	4.46789	4.58165	0	1	-0.158622	6.56513	5.18879	0	1	0.0242013	7.97099	7.96679
Glyma.01G014400.Wm82.a4.v1		0	1	-0.0346209	6.15903	6.0573	0	1	0.0441563	5.24434	5.4091	0	1	-0.450012	7.43948	5.40404	0	1	-0.290749	6.53736	5.23612	0	1	-0.0636662	4.8061	3.52692	0	1	-0.514677	6.34484	4.0838	0	1	-0.305048	5.62752	3.97635	0	1	0.373392	5.34284	6.81945
Glyma.01G014500.Wm82.a4.v1		0	1	0.12292	8.29714	9.11079	0	1	0.0190653	6.1843	6.2707	0	1	-0.160566	7.30344	6.50257	0	1	-0.135471	7.79871	6.97115	0	1	-0.102399	12.7684	9.36996	0	1	-0.20346	10.6195	8.57105	0	1	-0.0241918	10.1773	8.87373	0	1	0.168841	11.6394	12.8739
Glyma.01G014600.Wm82.a4.v1		0	1	-0.0346209	0	0	0	1	-0.785919	0.0359863	0	0	1	-1.08502	0.0376792	0	0	1	0.931644	0	0.0420312	0	1	1.46358	0	0	0	1	0.463297	0	0	0	1	0.858451	0	0	0	1	0.287236	0	0
Glyma.01G014700.Wm82.a4.v1		0	1	-0.0507046	15.8741	15.4384	0	1	-0.130895	15.3673	14.0595	0	1	0.0343568	10.2872	10.4926	0.218811	1	0.50588	8.79299	12.2845	0	1	-0.304828	14.9477	9.60149	0	1	-0.108191	13.7297	11.8777	0	1	0.0365436	10.3991	9.49885	0	1	-0.151914	11.2196	9.93115
Glyma.01G014900.Wm82.a4.v1		0	1	-0.0455643	12.0553	11.7664	0	1	0.168069	12.0933	13.6183	0	1	0.112022	12.8044	13.7829	0	1	-0.205548	15.6508	13.3312	0	1	0.0873513	12.1598	10.269	0	1	-0.123388	13.3138	11.3984	0	1	0.0875383	14.1025	13.3608	0.0140921	1	0.232443	12.9278	14.9501
Glyma.01G015000.Wm82.a4.v1		0	1	-0.0967529	56.7817	53.4878	0	1	0.0240263	57.8322	58.9349	0	1	0.0285382	60.4574	61.4045	0.0957726	1	0.24303	52.9197	61.5414	0	1	0.178877	55.5847	50.158	0.0459697	1	0.199715	56.1557	60.2058	0	1	0.0305408	65.1124	59.357	0	1	0.0456019	56.4485	57.3453
Glyma.01G015100.Wm82.a4.v1		0.062	1	0.37675	18.422	24.1261	0	1	0.0548827	16.7807	17.4621	0	1	-0.248514	19.5907	16.4112	0	1	-0.189543	21.964	18.9135	0	1	-0.01902	20.1618	15.743	0	1	-0.273669	17.6025	13.545	0	1	0.27799	16.1374	17.4205	0	1	0.0407238	15.7336	15.9163
Glyma.01G015200.Wm82.a4.v1		0	1	-0.00566951	6.60189	6.62536	-0.2	1	-0.583102	8.4593	5.64027	0	1	0.15456	6.46452	7.17181	0.582073	1	1.01411	4.198	8.38184	-0.110703	1	-0.755254	6.35929	2.9254	0	1	0.195601	5.77961	6.16974	-0.396809	1	-0.969368	6.83795	3.0626	0	1	0.099032	5.46039	5.75146
Glyma.01G015300.Wm82.a4.v1		-0.22111	1	-0.653877	21.8887	13.9636	0	1	0.0645049	17.2954	18.1136	0	1	-0.365123	18.662	14.4042	0	1	0.0113708	14.3183	14.1867	0.103505	1	0.613328	19.8479	24.0843	0	1	0.0657045	21.0446	20.5169	0	1	0.12539	19.4838	18.878	0	1	0.08869	18.112	18.9403
Glyma.01G015400.Wm82.a4.v1		0	1	-0.118685	27.0259	25.0607	0	1	0.214081	25.2746	29.3865	0	1	-0.426804	30.5534	22.5838	-0.295875	1	-0.771639	36.0889	20.6641	0	1	0.51929	34.27	38.9207	0	1	0.0482594	32.0464	30.8529	0	1	0.467661	32.5186	40.0548	-0.2836	1	-0.764111	32.2013	18.5243
Glyma.01G015500.Wm82.a4.v1		0	1	-0.133536	41.5646	38.1611	0	1	0.181384	39.9068	45.3564	-0.00741787	1	-0.247536	48.3568	40.5462	0	1	-0.0210506	45.9731	44.5153	0.0972347	1	0.43157	42.1964	45.2797	0	1	0.0496211	46.2466	44.6493	0	1	0.0730111	46.3743	43.4745	0	1	0.217226	41.9304	47.9782
Glyma.01G015600.Wm82.a4.v1		0	1	-0.16927	6.37312	5.70375	0	1	-0.22729	7.2822	6.2179	0	1	-0.246766	7.80347	6.54251	-0.24655	1	-0.702228	9.50318	5.7146	0	1	0.183473	5.65697	5.04089	0	1	-0.137096	6.20122	5.23597	0	1	0.174925	7.22598	7.24335	0	1	0.236252	8.02938	9.30835
Glyma.01G015700.Wm82.a4.v1		0	1	-0.236255	3.97555	3.38857	0	1	-0.0634527	3.07574	2.93426	0	1	0.588756	3.38558	5.11605	0	1	-0.501316	5.21042	3.5924	-0.408456	1	-2.29131	2.42723	0.205523	0	1	0.0647475	2.58812	2.49873	0	1	-0.545939	4.19752	2.4716	0	1	0.555725	3.34693	4.86216
Glyma.01G015800.Wm82.a4.v1		0	1	-0.0346209	0	0	0	1	0.214081	0	0	0	1	0.914985	0	0.0867257	0	1	-0.0683564	0	0	0	1	1.46358	0	0	0	1	0.463297	0	0	0	1	0.858451	0	0	0	1	0.287236	0	0
Glyma.01G015900.Wm82.a4.v1		0	1	-0.273588	18.0776	15.0566	0	1	-0.0918266	20.273	19.0563	0	1	0.0241768	21.4379	21.7106	0	1	-0.16822	19.6765	17.1992	0	1	0.089606	15.103	12.7479	0	1	-0.140774	20.1552	17.0433	0	1	-0.080942	18.4227	15.5083	0	1	0.030794	19.5106	19.6113
Glyma.01G016100.Wm82.a4.v1		0	1	1.96538	0	0.118291	0	1	-1.59327	0.214741	0.0416128	0	1	-2.40694	0.149895	0	0	1	1.93164	0	0.125406	0	1	-0.121382	0.0847317	0	0	1	2.4633	0	0.161994	0	1	0.858451	0	0	0	1	2.8722	0	0.212166
Glyma.01G016200.Wm82.a4.v1		0	1	-0.0346209	1.79318	1.76356	0	1	-0.444882	2.7307	1.97066	0	1	0.221646	3.64789	4.25735	0	1	-0.179388	3.05183	2.6395	0	1	0.141653	1.00316	0.736161	0	1	-0.158191	2.09686	1.70479	0.236961	1	0.273489	2.27803	2.39769	0	1	-0.105082	1.85865	1.67459
Glyma.01G016300.Wm82.a4.v1		0	1	0.702345	1.74977	3.01151	0	1	0.455089	1.9525	2.72417	0	1	0.762982	2.86208	4.98964	0	1	0.455206	3.65084	5.01704	0	1	-1.34377	1.38674	0	0.247563	1	3.4633	0	2.06207	0	1	-2.84199	2.83417	0	0	1	-0.404642	3.85402	2.77787
Glyma.01G016400.Wm82.a4.v1		0	1	-0.246924	3.93461	3.33447	0	1	-0.00831117	3.62449	3.60592	0	1	0.0503365	4.73396	4.88464	0	1	-0.0837864	4.33181	4.01511	-0.347143	1	-1.21449	4.20195	1.36326	0	1	0.0433936	4.29183	4.11541	0	1	-0.27346	4.61031	3.36671	0	1	-0.262599	5.19981	4.25292
Glyma.01G016500.Wm82.a4.v1		0	1	-0.619583	0.238503	0.146602	0	1	0.851511	0.212909	0.402263	0	1	-0.0850153	0	0	0	1	1.29421	0.199052	0.52843	0	1	0.0485433	0.472549	0.346776	0	1	-0.121666	0.343113	0.281071	0	1	2.18038	0.0321928	0.208515	0	1	-0.681055	1.15571	0.694172
Glyma.01G016600.Wm82.a4.v1		0	1	-0.0346209	1.13782	1.11903	0	1	-0.633916	1.43894	0.885726	0.140113	1	1.59306	0.797628	2.57906	0	1	0.438604	3.90398	5.23968	0	1	-0.0769876	3.10604	2.20582	0	1	0.685689	2.28172	3.44804	0	1	0.536523	4.50507	5.80277	0	1	0.328656	8.52093	10.5372
Glyma.01G016800.Wm82.a4.v1		0	1	-0.0280181	22.9413	22.6664	0	1	0.174707	24.4433	27.6518	0	1	-0.060493	34.4865	32.9302	-0.0453908	1	-0.309364	41.1756	32.6277	0	1	0.00414918	24.4656	19.4296	-0.0718137	1	-0.398746	31.8562	22.4974	0	1	0.0104543	37.9012	34.0135	-0.00153493	1	-0.236143	45.8267	38.2672
Glyma.01G016900.Wm82.a4.v1		0	1	0.287307	11.5917	14.2666	0	1	0.151346	11.0573	12.3062	0	1	-0.0450489	10.9584	10.5776	0	1	0.109736	10.0244	10.6357	0	1	-0.340022	13.3689	8.32106	0	1	0.0103299	11.5042	10.7947	0	1	-0.0571566	11.8018	10.0763	0	1	0.045575	11.6716	11.8478
Glyma.01G017000.Wm82.a4.v1		0	1	0.0860088	17.586	18.8127	0	1	0.10501	18.8203	20.281	0	1	-0.205549	25.0886	21.6565	0	1	-0.103122	19.1117	17.4781	0	1	0.281742	16.4097	15.7903	0	1	-0.0631395	16.7856	14.9593	0	1	0.249642	20.2115	21.3989	0	1	0.250336	17.8497	20.8984
Glyma.01G017100.Wm82.a4.v1		0	1	0.00274597	37.6072	37.9594	0	1	0.207524	43.1915	49.99	0	1	-0.157947	43.6816	38.9792	0	1	-0.22379	51.3933	43.2237	0.755077	1	1.02384	43.2256	70.0926	0	1	0.184733	53.6134	56.8711	0.129638	1	0.371791	55.452	64.0271	0	1	0.157125	52.7033	57.842
Glyma.01G017150.Wm82.a4.v1		0	1	-0.0346209	0	0	0	1	0.214081	0	0	0	1	-0.0850153	0	0	0	1	-0.0683564	0	0	0	1	1.46358	0	0	0	1	0.463297	0	0	0	1	0.858451	0	0	0	1	0.287236	0	0
Glyma.01G017300.Wm82.a4.v1		0	1	-0.219836	6.99239	6.03825	0	1	-0.281446	6.47041	5.31039	0	1	-0.0539884	7.253	6.95827	0	1	-0.331391	8.44528	6.57929	0.380789	1	1.01107	4.59552	7.3399	0	1	-0.218963	6.06684	4.82366	0	1	-0.09848	5.98523	4.92039	0	1	-0.186695	7.43774	6.40784
Glyma.01G017400.Wm82.a4.v1		0	1	0.550342	4.77522	7.1018	0	1	0.613689	4.78264	7.374	0	1	-0.0850153	8.49119	7.97096	0	1	-0.115662	7.9059	7.16468	0	1	-0.829201	5.90749	2.43853	0	1	-0.0276895	6.21472	5.64713	0	1	0.0981216	10.3129	9.77518	0	1	0.119508	8.31167	8.87531
Glyma.01G017700.Wm82.a4.v1		0	1	-0.0288693	53.8376	53.1602	0.1	1	0.228993	49.2779	57.8908	0	1	-0.0382008	50.7908	49.2536	0	1	-0.168532	64.2234	56.1334	0.411993	1	0.616333	58.3316	71.3065	0.174844	1	0.351652	56.4036	67.1932	0.610161	1	0.787865	56.7403	87.4846	0.14656	1	0.316983	48.5081	59.4878
Glyma.01G017800.Wm82.a4.v1		0	1	0.297576	10.0153	12.4232	0	1	0.284903	12.7262	15.5457	0	1	-0.394971	12.5658	9.50007	0	1	-0.0961013	10.442	9.59566	0.387912	1	0.856923	12.6807	18.2614	0	1	0.336849	13.4051	15.7979	0	1	0.447383	11.6917	14.1989	0	1	-0.337725	10.0957	7.83059
Glyma.01G017900.Wm82.a4.v1		0	1	-0.335375	24.4849	19.5247	0	1	0.107166	23.0389	24.8639	0	1	-0.346456	22.2671	17.419	0	1	0.143797	14.7278	16.0074	0.164257	1	0.575691	27.5515	32.6369	0	1	-0.106069	25.3408	21.9254	0	1	0.354409	22.1521	25.2248	0	1	0.026584	13.9927	14.0077
Glyma.01G018000.Wm82.a4.v1		0	1	0.179504	21.6361	24.7109	0.1	1	0.392723	34.1117	44.9132	0	1	-0.000869297	54.1453	53.8899	-0.187964	1	-0.4675	64.0744	45.4814	0	1	-0.277886	19.5441	12.5834	0	1	0.274852	17.7081	19.9753	0	1	0.298046	43.7121	47.8996	0.0957606	1	0.399403	35.9723	46.7219
Glyma.01G018100.Wm82.a4.v1		0	1	-0.00430526	85.0085	85.3833	0.1	1	0.273716	79.8494	96.7651	0	1	-0.0902425	84.8351	79.3489	0	1	-0.0402875	92.9496	88.8049	1.17605	1	1.39033	87.5699	183.225	0.00262664	1	0.221276	88.9415	96.7762	0.543748	1	0.751332	96.5887	145.19	0.0291971	1	0.23556	78.0826	90.4933
Glyma.01G018200.Wm82.a4.v1		0	1	-0.0346209	0	0	0	1	0.214081	0	0	0	1	-0.0850153	0	0	0	1	-0.0683564	0	0	0	1	1.46358	0	0	0	1	0.463297	0	0	0	1	0.858451	0	0	0	1	0.287236	0	0
Glyma.01G018300.Wm82.a4.v1		0	1	0.254886	4.52988	5.45361	0	1	-0.527184	3.86948	2.67508	0	1	0.341249	2.2995	2.91242	0	1	0.184763	3.12877	3.50157	0	1	-0.477526	3.92017	2.1803	0	1	-0.22183	3.30945	2.62975	-0.614359	1	-1.61103	2.99394	0.819378	0	1	0.0242013	2.85562	2.8518
Glyma.01G018400.Wm82.a4.v1		0	1	0.0328421	26.9658	27.7923	0	1	-0.208074	31.8111	27.5907	0	1	-0.099625	35.5012	32.9899	0	1	-0.00497743	35.5503	34.8076	0.373182	1	0.616111	27.6344	33.7617	0	1	0.169396	27.4116	28.7711	0.248501	1	0.456776	31.4459	38.5245	0	1	-0.117936	38.9072	35.2822
Glyma.01G018500.Wm82.a4.v1		0	1	0.965379	0	0.15983	0	1	0.214081	0	0	0	1	-0.0850153	0	0	0	1	-0.0683564	0	0	0	1	1.46358	0	0	0	1	-1.12167	0.340067	0	0	1	0.858451	0	0	0	1	0.287236	0	0
Glyma.01G018600.Wm82.a4.v1		-0.240544	1	-0.944423	10.5123	5.42359	0	1	0.0214362	7.2305	7.3336	-0.0579698	1	-0.680174	11.2754	6.95559	0	1	-0.0683564	8.05437	7.54665	0	1	-0.0389195	9.10526	6.81546	0	1	-0.621592	12.4412	7.42737	0.369186	1	0.807825	5.21055	8.13594	0	1	0.233796	8.19894	9.48451
Glyma.01G018700.Wm82.a4.v1		0	1	-0.0220756	15.7518	15.6275	0	1	0.109892	14.9866	16.2057	0	1	0.11353	19.6306	21.1557	0	1	-0.237676	22.833	19.0167	0	1	0.266889	14.8198	14.1434	0	1	-0.196767	14.8903	12.0963	0	1	0.209482	19.6949	20.2945	-0.0250957	1	-0.288693	24.1646	19.4499
Glyma.01G018800.Wm82.a4.v1		0.193444	1	0.460843	33.7007	46.7769	0	1	-0.0360562	55.514	54.2499	0	1	0.055985	57.7689	59.8087	-0.603686	1	-0.861482	64.1067	34.6074	0.501417	1	0.796404	45.9591	63.6074	0	1	0.163149	50.1622	52.4119	0.323288	1	0.552024	66.6025	87.1672	-0.368723	1	-0.612866	59.271	38.0909
Glyma.01G018900.Wm82.a4.v1		0	1	1.55034	0	0.273269	0	1	1.08855	0.620103	1.44197	0	1	-0.480944	3.11651	2.19418	0	1	-0.527788	1.54598	1.01397	0	1	-0.858347	0.587226	0	0	1	-2.85863	1.30821	0	-0.321654	1	-2.14155	3.45045	0.485844	-0.123962	1	-1.77166	2.93763	0.735198
Glyma.01G019000.Wm82.a4.v1		0	1	-0.0346209	20.4389	20.1013	0	1	-0.254068	18.3195	15.3737	0	1	0.0139511	12.9938	13.0689	0	1	-0.225596	16.8509	14.1495	0	1	0.274861	32.0033	30.8005	0	1	-0.190378	33.4188	27.305	0	1	-0.0968105	22.6067	18.8096	0	1	-0.2073	20.7778	17.6911
Glyma.01G019100.Wm82.a4.v1		0	1	-0.553995	4.94992	3.37908	0	1	-0.146508	5.35448	4.83541	0	1	0.0204778	7.83802	7.91986	0	1	-0.103689	7.97071	7.28611	0	1	-0.173849	3.3845	2.30306	0	1	0.547361	2.9855	4.07848	-0.401723	1	-1.24391	4.52759	1.6292	0	1	0.082618	6.15679	6.40995
Glyma.01G019200.Wm82.a4.v1		-0.0397715	1	-0.193485	51.9206	45.7334	0	1	-0.0267124	56.3007	55.3894	0	1	-0.0537817	57.2608	54.9299	-0.14529	1	-0.311132	51.1145	40.4665	0.601433	1	0.77577	53.4467	72.9999	0.167415	1	0.321877	53.7288	62.6995	0.285851	1	0.441651	60.8026	73.729	0	1	-0.0589163	47.0626	44.4639
Glyma.01G019300.Wm82.a4.v1		0	1	-0.160937	7.5943	6.83896	0	1	-0.390299	7.59615	5.79299	0	1	-0.126535	5.98649	5.45915	0	1	-0.390284	7.58539	5.67625	0	1	0.0936312	8.07325	6.81139	0	1	0.33251	7.13194	8.3798	0	1	-0.0834458	7.16313	5.9995	-0.449723	1	-0.838873	9.10923	4.98722
Glyma.01G019400.Wm82.a4.v1		-0.114779	1	-0.292138	44.7927	36.8422	0	1	0.197687	36.1511	41.5568	0	1	0.00111143	37.3698	37.2413	-0.00642497	1	-0.192345	43.2796	37.207	0	1	0.214973	48.1194	44.5065	0	1	0.146893	46.8052	48.3709	0.0278611	1	0.229504	44.2245	46.2719	0	1	0.0548388	41.3313	42.2547
Glyma.01G019500.Wm82.a4.v1		0	1	0.206387	20.5282	23.8904	0	1	0.00386355	26.8771	26.9883	0	1	-0.232357	32.7784	27.7681	-0.180303	1	-0.516946	43.9737	30.1433	0	1	0.286703	28.019	27.0616	0	1	0.090638	21.8359	21.6577	0.321201	1	0.737699	25.1225	37.3898	0	1	-0.275259	33.4592	27.1582
Glyma.01G019600.Wm82.a4.v1		0	1	0.178373	3.33137	3.8097	0.3	1	1.14995	1.52152	3.45769	0	1	0.0579427	3.40343	3.53479	0.237306	1	0.931644	2.75878	5.25053	0.0183053	1	0.23092	3.76586	3.4244	0	1	0.328996	3.56655	4.17378	0	1	-1.46348	2.42609	0.677327	0	1	-0.118021	3.27634	2.95188
Glyma.01G019700.Wm82.a4.v1		0	1	0.198788	16.8408	19.4855	0	1	0.175349	22.182	25.1053	-0.0606278	1	-0.312426	29.5527	23.6858	0	1	-0.177208	31.5094	27.3713	0	1	-0.0633496	23.2915	17.6684	0	1	-0.180559	27.9847	23.0155	0	1	-0.0226434	25.8516	22.6625	0	1	0.117311	29.3839	31.3668
Glyma.01G019800.Wm82.a4.v1		-0.0270856	1	-0.144967	59.5947	54.2921	0	1	0.143021	61.1337	67.6614	0	1	-0.0357878	60.0379	58.3169	0.0747991	1	0.194014	57.0564	64.1296	0.516824	1	0.655562	60.9533	76.6096	0.152243	1	0.268578	66.279	74.5415	0.319816	1	0.437841	72.6878	87.9197	0	1	0.0930368	57.9334	60.8252
Glyma.01G019900.Wm82.a4.v1		0	1	0.521772	4.00925	5.83569	0	1	-0.593274	6.9433	4.57741	0	1	0.214545	5.77097	6.6838	0	1	0.0486831	6.24602	6.35393	0	1	-0.273385	4.99917	3.17116	0	1	0.141369	4.53032	4.64384	-0.407283	1	-1.12644	8.13911	3.22474	0	1	0.357625	5.58103	7.0439
Glyma.01G020000.Wm82.a4.v1		0	1	-0.0346209	0	0	0	1	0.214081	0	0	0	1	-0.0850153	0	0	0	1	-0.0683564	0	0	0	1	1.46358	0	0	0	1	0.463297	0	0	0	1	0.858451	0	0	0	1	-1.29773	0.091653	0
Glyma.01G020100.Wm82.a4.v1		0	1	-0.141656	25.9173	23.6647	0	1	-0.140318	29.008	26.375	0.0303548	1	0.173697	26.3264	29.5723	0.0384961	1	0.187658	28.9656	32.4153	0	1	0.100074	26.1096	22.2993	0	1	0.0165915	30.6751	28.9625	0	1	0.0320426	31.7806	28.9992	0	1	0.0614686	31.7746	32.6368
Glyma.01G020200.Wm82.a4.v1		0	1	-0.0491205	20.2288	19.6937	0	1	0.291249	16.4164	20.1475	0	1	-0.296519	16.6157	13.4463	0	1	-0.301334	25.6936	20.4523	0.149013	1	0.726615	20.2962	26.6195	0	1	-0.447436	19.882	13.4849	0.0403633	1	0.679481	13.0179	18.5786	0	1	0.19102	16.5621	18.5984
Glyma.01G020300.Wm82.a4.v1		0	1	0.0282933	26.0978	26.813	0	1	-0.168388	23.0711	20.5654	0	1	0.16621	17.3831	19.4305	0	1	0.0933246	17.5376	18.387	0	1	0.133191	27.4169	23.9314	0	1	0.200894	24.177	25.9356	0	1	-0.152548	21.56	17.2785	0	1	-0.0315181	20.225	19.469
Glyma.01G020400.Wm82.a4.v1		0	1	-0.449658	2.98035	2.15977	0	1	0.307191	1.96039	2.44213	0	1	-0.332943	2.63907	2.06448	0	1	-0.0683564	2.26918	2.12614	0.00414781	1	0.109944	3.6466	2.9193	0	1	-0.121666	2.79	2.32392	0	1	-1.38948	3.04889	0.822827	0	1	-1.65136	3.04039	0.830089
Glyma.01G020500.Wm82.a4.v1		0	1	0.479952	1.67457	2.40703	0	1	0.281195	2.29981	2.80766	0	1	-0.387578	4.33439	3.27767	0	1	-0.282481	4.01357	3.22335	0.115656	1	0.190562	3.81129	3.29633	0.0447786	1	0.10966	2.96501	2.94934	0	1	0.995955	1.25187	2.25235	0.108857	1	0.997729	2.38327	4.77167
Glyma.01G020900.Wm82.a4.v1		0	1	-0.0236498	24.8997	24.6761	0	1	0.185792	17.4585	19.9027	0	1	-0.318812	11.2354	8.9566	-0.0373449	1	-0.275589	45.1185	36.6046	0	1	0.0181697	25.7067	20.6401	0	1	0.124273	18.9648	19.2735	0	1	0.06299	15.4525	14.3458	0	1	-0.0667072	43.9591	41.2969
Glyma.01G021000.Wm82.a4.v1		0	1	1.55034	0	0.181697	0	1	0.214081	0	0	0	1	-0.0850153	0	0	0	1	-0.0683564	0.102793	0.0963135	0	1	1.46358	0	0	0	1	2.04826	0	0.248827	0	1	-1.14155	0.299246	0	0	1	0.287236	0.16277	0.195534
Glyma.01G021100.Wm82.a4.v1		0	1	-0.0346209	0	0	0	1	0.214081	0.12869	0.149626	0	1	-2.40694	0.269487	0	0	1	-1.06836	0.561466	0.22546	0	1	-0.121382	0.152334	0	0	1	-0.536703	0.0754145	0	0	1	0.858451	0	0	0	1	-0.8123	0.889068	0.457726
Glyma.01G021200.Wm82.a4.v1		0	1	0.243915	4.15405	4.96362	-0.2	1	-0.759447	3.70828	2.17593	0.0762133	1	0.712492	1.48777	2.4526	0.175836	1	0.833463	1.59846	2.83349	0	1	-0.121382	4.3896	3.16106	0	1	-0.00485194	3.33077	3.085	0	1	-0.52006	2.13803	1.28978	0	1	-0.251184	2.05226	1.68467
Glyma.01G021301.Wm82.a4.v1		0	1	0.187772	6.90281	7.93298	0	1	0.0400519	6.0236	6.19855	0	1	-0.244672	7.53935	6.32886	0	1	-0.0683564	6.64567	6.22676	0	1	-0.075578	7.54009	5.59338	0	1	-0.00919088	8.92628	8.25237	0	1	0.00697376	6.86761	6.10271	0	1	0.322001	5.53496	6.81327
Glyma.01G021400.Wm82.a4.v1		0	1	-0.0950734	20.5246	19.3554	0	1	-0.105122	20.9395	19.5046	0	1	0.113931	21.3017	22.959	0	1	0.0256198	20.516	20.5197	0	1	0.265436	19.3411	18.4996	0	1	0.0237172	19.2431	18.2493	0	1	0.143428	20.8198	20.5074	0	1	-0.162567	21.8795	19.2308
Glyma.01G021450.Wm82.a4.v1		0	1	-0.0346209	0	0	0	1	0.214081	0	0	0	1	-0.0850153	0	0	0	1	-0.653319	0.15063	0.0705677	0	1	1.46358	0	0	0	1	0.463297	0	0	0	1	-0.141549	0.0730847	0	0	1	-1.29773	0.11926	0
Glyma.01G021500.Wm82.a4.v1		0	1	1.55034	0	0.365084	0	1	0.214081	0	0	0	1	-0.0850153	0	0	0	1	0.931644	0	0.193522	0	1	0.463581	0.196132	0	0	1	0.463297	0	0	0	1	0.858451	0	0	0	1	-1.29773	0.327054	0
Glyma.01G021600.Wm82.a4.v1		0	1	-0.0782914	23.7394	22.6496	0	1	-0.0174957	24.2611	24.0166	-0.0259589	1	-0.213691	34.0229	29.209	0	1	-0.0271337	20.8906	20.1428	0.071446	1	0.369537	23.7015	24.3758	0	1	0.22808	19.2992	21.095	0.0058853	1	0.269983	24.2202	26.0506	0	1	-0.00227091	19.521	19.1761
Glyma.01G021700.Wm82.a4.v1		0	1	-0.0346209	0	0	0	1	0.214081	0	0	0	1	-0.0850153	0	0	0	1	1.93164	0	0.229243	0	1	1.46358	0	0	0	1	0.463297	0	0	0	1	0.858451	0	0	0	1	0.287236	0	0
Glyma.01G022100.Wm82.a4.v1		0	1	-0.0346209	35.2381	34.6561	0	1	0.154703	30.3128	33.8194	0	1	-0.0614285	31.0544	29.6336	0	1	-0.134924	38.2959	34.2595	0.561733	1	0.842994	35.592	50.8892	0.047728	1	0.312231	32.6549	37.8447	0.267229	1	0.529739	36.7663	47.3715	0.0226921	1	0.271425	29.5139	35.0673
Glyma.01G022300.Wm82.a4.v1		0	1	-0.771586	0.201097	0.0988879	0	1	1.32956	0.224397	0.626168	0	1	0.65195	0.798839	1.27923	0.0305813	1	0.745231	1.79023	2.98783	0	1	1.46358	0	0	0	1	0.463297	0	0	0.064848	1	3.44341	0	0.439532	0	1	1.47988	0.265761	0.798139
Glyma.01G022400.Wm82.a4.v1		0	1	0.0837413	17.3731	18.5525	0	1	0.143145	22.8581	25.2984	0	1	0.0859435	18.7226	19.7937	0.101231	1	0.383468	17.3849	22.3044	0	1	-0.0609458	12.7411	9.65158	0	1	-0.048713	16.2778	14.6679	0	1	0.14853	15.96	15.7555	0	1	0.123737	17.5337	18.799
Glyma.01G022500.Wm82.a4.v1		0	1	0.260386	7.96329	9.62378	0	1	-0.0439869	6.92802	6.72428	0	1	-0.042371	6.24468	6.03972	0	1	0.00693177	4.13034	4.08107	0	1	0.151995	9.84107	8.63475	0	1	0.00582413	6.42531	5.99888	0	1	0.325577	4.88249	5.42803	0	1	-0.262451	5.94572	4.85692
Glyma.01G022600.Wm82.a4.v1		0	1	0.0764104	4.9083	5.21731	0	1	-0.332662	6.55025	5.19734	0	1	0.143254	6.44132	7.09071	0	1	0.148455	10.1514	11.0623	0	1	0.313338	4.7151	4.61352	0	1	0.341735	5.08351	6.00971	0	1	0.132626	4.55062	4.4212	0	1	0.0570659	9.43503	9.65506
Glyma.01G022700.Wm82.a4.v1		-0.154126	1	-0.541157	8.41886	5.81447	0	1	-0.186457	5.53102	4.85995	0	1	0.200739	4.5976	5.2704	0	1	-0.211097	7.21051	6.11491	0	1	0.39691	7.69673	8.03216	0	1	0.215369	4.65161	5.03241	0	1	0.0741799	4.69869	4.38312	-0.148825	1	-0.509231	9.58418	6.60768
Glyma.01G022800.Wm82.a4.v1		0	1	0.404911	4.84725	6.48868	0	1	0.0523302	3.90641	4.0528	0	1	0.0145204	3.46091	3.48515	0	1	-0.150819	6.66754	5.89628	0	1	0.166599	6.04693	5.32499	0	1	0.204563	4.64889	4.98703	0	1	-0.0540859	4.57994	3.88465	0	1	-0.287458	8.24465	6.62656
Glyma.01G022900.Wm82.a4.v1		-0.159653	1	-0.522907	7.85139	5.49356	0	1	-0.53594	3.83569	2.63528	0	1	0.236913	1.27786	1.50803	0	1	0.824728	0.869346	1.54764	-0.233672	1	-0.928737	5.15956	2.09004	-0.0925524	1	-0.702713	3.71906	2.10439	-0.632394	1	-2.14155	1.98246	0.341503	0	1	0.6719	1.20452	1.90173
Glyma.01G023000.Wm82.a4.v1		0	1	0.0345766	41.0716	42.3836	0	1	0.183149	34.9639	39.7871	-0.131086	1	-0.387199	42.2835	32.1721	0	1	-0.104539	42.657	38.9751	0	1	-0.193214	43.9036	30.4643	0	1	-0.293277	39.8579	30.304	0	1	-0.141549	31.7523	25.6037	0.118956	1	0.376241	34.5074	44.0993
Glyma.01G023100.Wm82.a4.v1		0	1	-0.0346209	0	0	0	1	0.214081	0	0	0	1	-0.0850153	0	0	0	1	-0.0683564	0	0	0	1	1.46358	0	0	0	1	0.463297	0	0	0	1	0.858451	0	0	0	1	0.287236	0	0
Glyma.01G023200.Wm82.a4.v1		-0.0851991	1	-0.435983	7.76665	5.77446	0	1	-0.223218	9.35486	8.02259	0	1	0.0409217	10.2465	10.499	0	1	0.123487	9.26291	9.91888	0	1	0.168125	6.32216	5.61924	0	1	-0.217526	8.12598	6.50648	0	1	-0.302013	9.10896	6.56271	0	1	0.169712	9.59288	10.6192
Glyma.01G023300.Wm82.a4.v1		0	1	-0.0595672	19.9661	19.2987	0	1	-0.134723	15.1679	13.8352	0	1	0.198778	12.2452	14.0048	0	1	-0.148378	17.6343	15.628	0	1	0.224794	17.7733	16.5031	0	1	0.267269	14.5451	16.335	0	1	0.269384	10.8109	11.6038	-0.058914	1	-0.335459	18.4981	14.4107
Glyma.01G023400.Wm82.a4.v1		0	1	-0.0346209	0	0	0	1	0.214081	0	0	0	1	-0.0850153	0	0	0	1	-0.0683564	0	0	0	1	1.46358	0	0	0	1	0.463297	0	0	0	1	0.858451	0	0	0	1	0.287236	0	0
Glyma.01G023500.Wm82.a4.v1		0	1	0.125844	18.4761	20.3202	0	1	-0.021547	19.331	19.0736	0	1	-0.24081	23.4899	19.7847	0	1	0.253572	20.2283	23.7174	0	1	-0.223743	22.8826	15.4827	0	1	-0.268	26.2941	20.3355	0	1	-0.222039	27.5667	21.0163	0.0768632	1	0.369385	22.3167	28.3858
Glyma.01G023600.Wm82.a4.v1		0	1	0.0318745	3.44485	3.54929	0	1	-0.0704863	4.71528	4.49489	0	1	0.0323416	5.39707	5.4982	0	1	0.0691472	3.97942	4.10485	-0.245575	1	-1.01641	3.64018	1.37382	0	1	0.357363	3.84451	4.59547	0	1	0.130531	3.71985	3.61406	0	1	-0.0810076	5.23183	4.86128
Glyma.01G023700.Wm82.a4.v1		0	1	-0.368358	3.88348	3.02189	0	1	-0.260599	4.03818	3.36633	0	1	0.206216	2.99161	3.44488	0	1	0.524219	2.94431	4.18256	0	1	-0.196344	3.51744	2.38269	0	1	0.281459	3.34875	3.79349	0	1	-0.371031	3.08752	2.08935	0	1	-0.242017	4.73744	3.92953
Glyma.01G023767.Wm82.a4.v1		0	1	0.472339	1.45502	2.06698	0	1	-1.04895	2.5256	1.17459	0	1	-0.34805	1.73775	1.34758	0	1	0.310155	1.70908	2.10703	0	1	-0.858347	2.47712	0.940248	0.222287	1	0.240904	1.09946	1.19758	0	1	0.951561	1.22202	2.12012	0	1	0.176204	1.85167	2.05328
Glyma.01G023833.Wm82.a4.v1		0	1	-0.0346209	0	0	0	1	0.214081	0	0	0	1	-0.0850153	0	0	0	1	-0.0683564	0	0	0	1	1.46358	0	0	0	1	0.463297	0	0	0	1	0.858451	0	0	0	1	0.287236	0	0
Glyma.01G023900.Wm82.a4.v1		0	1	0.0442345	6.80924	7.07512	0	1	-0.276394	7.82999	6.46851	0	1	-0.0564462	7.15555	6.85216	0.0262369	1	0.422171	5.13711	6.77871	-0.0695314	1	-0.648894	6.46361	3.22184	0	1	0.213937	5.03127	5.44039	0	1	-0.493021	6.10658	3.8342	0	1	0.0382082	5.52468	5.57811
Glyma.01G024000.Wm82.a4.v1		-0.10329	1	-0.294657	50.7952	41.7046	0	1	-0.0662886	53.0368	50.76	0	1	0.0842136	48.7492	51.4662	-0.0509178	1	-0.219591	70.0666	59.1086	0.833432	1	1.02857	56.0717	91.2636	0	1	0.148333	61.212	63.3227	0.413956	1	0.591409	64.6449	86.9669	0	1	0.102514	58.671	62.0008
Glyma.01G024200.Wm82.a4.v1		0	1	-0.0346209	0	0	0	1	0.214081	0	0	0	1	-0.0850153	0	0	0	1	-0.0683564	0	0	0	1	1.46358	0	0	0	1	0.463297	0	0	0	1	0.858451	0	0	0	1	0.287236	0	0
Glyma.01G024300.Wm82.a4.v1		0	1	0.965379	0	0.0986749	0	1	0.214081	0	0	0	1	-1.66998	0.187557	0	0	1	-2.06836	0.334945	0	0	1	-0.121382	0.212042	0	0	1	0.463297	0	0	0	1	0.858451	0	0	0	1	0.872198	0.0883962	0.212379
Glyma.01G024400.Wm82.a4.v1		0	1	1.55034	0	0.328445	0	1	0.214081	0	0	0	1	-1.66998	0.312147	0	0	1	-1.06836	0.185814	0	0	1	1.46358	0	0	0	1	0.463297	0	0	0	1	0.858451	0	0	0	1	-1.71276	0.441347	0
Glyma.01G024500.Wm82.a4.v1		0	1	-0.0346209	0	0	0	1	0.214081	0	0	0	1	-1.66998	0.142769	0	0	1	1.93164	0	0.238889	0	1	1.46358	0	0	0	1	0.463297	0	0	0	1	0.858451	0	0	0	1	0.287236	0	0
Glyma.01G024600.Wm82.a4.v1		0	1	0.261269	11.4977	13.903	0	1	0.238743	9.67494	11.4446	0	1	-0.117437	11.8037	10.8325	0	1	0.00787923	13.4237	13.2653	0	1	0.102583	12.9463	10.9622	0	1	0.0400855	11.5366	11.0429	0	1	-0.0964609	12.7208	10.5464	0	1	0.0690555	14.1154	14.5628
Glyma.01G024700.Wm82.a4.v1		0	1	0.065781	8.82542	9.3109	0	1	-0.0896995	5.58648	5.24622	-0.182857	1	-0.756393	6.37421	3.731	0	1	0.201251	6.42817	7.27775	0	1	-0.199384	9.58018	6.53262	0	1	0.21091	6.71544	7.2399	0	1	0.524032	4.93825	6.31291	0	1	0.208164	5.2308	5.94405
Glyma.01G024800.Wm82.a4.v1		0	1	-0.0346209	0	0	0	1	0.214081	0	0	0	1	-0.0850153	0	0	0	1	1.51661	0	0.136316	0	1	2.46358	0	0.152076	0	1	0.463297	0	0	0	1	0.858451	0	0	0	1	0.287236	0	0
Glyma.01G024900.Wm82.a4.v1		0	1	0.965379	0	0.130536	0	1	0.214081	0	0	0	1	-0.0850153	0	0	0	1	-0.0683564	0	0	0	1	1.46358	0	0	0	1	0.463297	0	0	0	1	0.858451	0	0	0	1	0.287236	0	0
Glyma.01G025000.Wm82.a4.v1		0	1	1.55034	0	0.125186	0	1	0.214081	0	0	0	1	0.914985	0	0.0558425	0	1	-0.0683564	0	0	0	1	1.46358	0	0	0	1	0.463297	0.133177	0.171437	0	1	0.858451	0.13745	0.222568	0	1	-0.0346924	0.224291	0.202079
Glyma.01G025100.Wm82.a4.v1		0	1	0.0521672	86.3886	90.2381	0.1	1	0.295743	73.6799	90.6639	0	1	-0.133432	77.7888	70.6089	0	1	0.130952	86.6414	93.2278	0.803307	1	0.999775	101.898	162.569	0.190025	1	0.38814	84.9163	103.753	0.428262	1	0.630456	89.2744	123.392	0.169713	1	0.36699	68.1126	86.4818
Glyma.01G025200.Wm82.a4.v1		-0.785731	1	-2.31473	2.60721	0.46621	0	1	-1.87338	1.12845	0.246007	0	1	-0.374522	0.738461	0.554574	0	1	-0.175272	1.14293	0.988506	0	1	-1.85835	0.751377	0	0	1	-0.858631	0.743956	0.319227	0	1	0.443414	0.255941	0.276291	0	1	0.679553	1.04411	1.67238
Glyma.01G025300.Wm82.a4.v1		0	1	-0.292689	4.41679	3.62616	0	1	-0.0406379	5.89709	5.7403	0	1	-0.00327215	7.96941	7.91923	0	1	0.0319485	5.29959	5.32593	0	1	-0.021846	3.36852	2.59109	0	1	0.421877	4.2193	5.27624	0	1	0.0929165	5.59884	5.3053	0	1	-0.257085	4.70346	3.86166
Glyma.01G025400.Wm82.a4.v1		0	1	-0.0346209	0	0	0	1	0.214081	0	0	0	1	-0.0850153	0	0	0	1	-0.0683564	0	0	0	1	1.46358	0	0	0	1	0.463297	0	0	0	1	0.858451	0	0	0	1	0.287236	0	0
Glyma.01G025500.Wm82.a4.v1		0	1	-0.167887	3.29911	2.94966	0	1	0.166776	2.67735	3.00916	-0.297923	1	-1.19464	3.73773	1.57893	0	1	0.253572	0.778742	0.938126	0.200545	1	0.279156	2.53541	2.32573	-0.0406542	1	-1.49606	3.55635	1.07718	0.471427	1	0.495881	1.83522	2.27249	0	1	-0.0847331	1.84968	1.69295
Glyma.01G025600.Wm82.a4.v1		0	1	0.194405	13.8268	15.9506	0	1	-0.0919323	19.482	18.3073	0	1	-0.0499328	22.6339	21.7718	0	1	-0.284294	18.4635	14.8839	0	1	-0.396004	17.6909	10.6061	0	1	0.161641	16.4996	17.2132	0	1	0.26409	18.5623	19.864	0	1	-0.0784138	17.5814	16.3742
Glyma.01G025800.Wm82.a4.v1		0	1	0.293705	7.83756	9.68897	0	1	0.0939726	13.1722	14.0881	0	1	0.0276687	21.1175	21.4372	-0.158633	1	-0.597727	6.77259	4.38263	0	1	-0.3311	7.81929	4.88929	0	1	0.0116009	8.47504	7.96117	0	1	0.175551	19.7633	19.9056	0	1	0.148073	6.67372	7.2756
Glyma.01G026000.Wm82.a4.v1		0	1	0.0451063	4.31641	4.48909	-0.3	1	-0.798975	4.87189	2.78075	0	1	-0.164087	3.43163	3.04725	0	1	0.161125	4.74804	5.22469	-0.0550094	1	-0.802313	5.24272	2.3084	0	1	-0.0407456	3.99702	3.60839	0	1	-0.411638	4.33955	2.86281	0	1	-0.367853	5.94479	4.5159
Glyma.01G026100.Wm82.a4.v1		0	1	-0.0274964	80.8096	79.8693	0	1	0.287662	61.3978	75.1327	0	1	0.0335131	61.0998	62.2827	0	1	-0.00266846	71.6267	70.2478	0.56854	1	0.83849	84.756	120.819	0.0291381	1	0.302305	67.3449	77.5096	0.160814	1	0.467093	60.8443	75.0319	0	1	0.216153	54.943	62.819
Glyma.01G026200.Wm82.a4.v1		0	1	0.0780369	43.4915	46.253	0	1	0.2043	29.1512	33.6642	0	1	0.0820947	23.4948	24.7718	0.480844	1	0.74655	20.0149	33.0488	0.245007	1	0.532622	31.7029	36.5265	0	1	0.221096	25.3741	27.6002	0.0173493	1	0.330169	22.7653	25.5207	0	1	-0.0614006	23.8348	22.4691
Glyma.01G026400.Wm82.a4.v1		0	1	0.0317216	4.8613	5.00868	0	1	-0.136675	7.12941	6.48726	0	1	-0.033485	8.87119	8.63235	0	1	0.132556	5.5384	5.97371	0	1	0.415218	5.50388	5.7892	0	1	-0.182038	7.32657	6.00178	0	1	0.340603	7.81158	8.80374	0	1	-0.359883	8.41301	6.43138
Glyma.01G026500.Wm82.a4.v1		0	1	0.158024	9.69602	10.9104	0	1	-0.139556	14.27	12.9649	-0.0169235	1	-0.298762	24.8204	20.0807	-0.204646	1	-0.569661	19.4407	12.8418	0.163291	1	0.650951	12.5534	15.6472	0	1	0.0566716	15.5368	15.059	0	1	0.0891851	25.4677	24.1325	0	1	-0.22258	26.5512	22.3732
Glyma.01G026600.Wm82.a4.v1		-0.89306	1	-1.94889	5.78328	1.42194	0	1	0.157498	2.68889	3.00129	0	1	-0.300744	3.94153	3.17147	0	1	0.738999	2.01111	3.39181	0.685972	1	0.763141	1.5278	1.96204	0	1	-1.21478	3.90784	1.46046	0	1	0.0283762	1.95155	1.68538	0.069693	1	0.982381	2.12303	4.20812
Glyma.01G026700.Wm82.a4.v1		0	1	-0.0664074	25.6605	24.6854	0	1	-0.00648612	21.9061	21.8498	0	1	0.153709	22.5873	25.0288	0	1	-0.126072	28.2081	25.391	0	1	-0.229843	23.5615	15.9381	0	1	0.21511	22.612	24.4944	0	1	-0.106407	24.4808	20.2561	0	1	-0.0716587	27.6013	25.8402
Glyma.01G026800.Wm82.a4.v1		0	1	0.336635	7.16125	9.13265	0	1	-0.0364622	4.77702	4.65571	0	1	0.182918	3.53064	4.00481	0	1	-0.494621	3.67798	2.54358	0	1	0.197687	8.31573	7.50599	0	1	0.378905	7.16323	8.69115	0	1	-0.235876	6.62824	4.95364	0	1	-0.138528	6.17066	5.49709
Glyma.01G026900.Wm82.a4.v1		0	1	1.55034	0	0.31454	0	1	0.214081	0	0	0	1	0.914985	0	0.140309	0	1	-2.39028	0.711789	0	0	1	1.46358	0	0	0	1	1.4633	0	0.215375	0	1	0.858451	0	0	0	1	-0.44973	0.563551	0.338494
Glyma.01G027000.Wm82.a4.v1		0	1	-0.0346209	0	0	0	1	0.214081	0	0	0	1	-0.0850153	0	0	0	1	-0.0683564	0	0	0	1	1.46358	0	0	0	1	1.4633	0	0.109952	0	1	0.858451	0	0	0	1	0.287236	0	0
Glyma.01G027100.Wm82.a4.v1		0	1	-1.03462	0.0604771	0	0	1	1.79904	0	0.125541	0	1	-2.08502	0.169581	0	0	1	-0.390284	0.269193	0.189168	0	1	1.46358	0	0	0	1	0.463297	0	0	0	1	0.858451	0	0	0	1	-1.29773	0.106565	0
Glyma.01G027300.Wm82.a4.v1		0	1	-0.1383	38.3786	35.1226	0	1	0.0255799	37.2665	38.0133	0	1	0.0304619	36.9211	37.5524	0	1	0.0163408	33.4943	33.285	0	1	0.0879926	36.477	30.8489	0	1	0.210604	30.5377	32.9794	0	1	0.235108	31.6689	33.2464	0	1	0.166144	29.115	32.1537
Glyma.01G027400.Wm82.a4.v1		0	1	-0.864696	1.40984	0.739498	0	1	-1.37088	1.17465	0.390215	0	1	-0.0850153	0.351402	0.329872	0	1	-0.0683564	0	0	0	1	1.78551	0.297957	0.874614	0	1	0.0482594	0.688367	0.632944	0	1	0.858451	0	0	0	1	0.287236	0.0828082	0.0994767
Glyma.01G027433.Wm82.a4.v1		0	1	-0.0346209	0	0	0	1	0.214081	0	0	0	1	-0.0850153	0	0	0	1	-0.0683564	0	0	0	1	1.46358	0	0	0	1	0.463297	0	0	0	1	0.858451	0	0	0	1	0.287236	0	0
Glyma.01G027500.Wm82.a4.v1		-0.0700136	1	-0.402554	12.0893	9.20152	0	1	-0.279458	9.99431	8.23784	0	1	-0.29282	8.00801	6.50276	0	1	0.179025	8.07168	8.98776	0	1	0.228203	10.2754	9.5377	0	1	-0.0826715	7.97411	7.00847	0	1	-0.404583	6.07312	4.04389	0	1	-0.0799733	8.19671	7.62139
Glyma.01G027600.Wm82.a4.v1		0	1	-0.0346209	0	0	0	1	1.79904	0	0.102518	0	1	-1.08502	0.0461603	0	0	1	-1.06836	0.0549562	0	0	1	1.46358	0	0	0	1	0.463297	0	0	0	1	-0.726511	0.106657	0	0	1	0.287236	0	0
Glyma.01G027700.Wm82.a4.v1		0	1	0.0844318	12.9228	13.8145	0	1	0.0847982	8.65202	9.18485	0	1	-0.0186728	11.0284	10.8457	0	1	-0.165218	11.8794	10.3983	0	1	-0.021846	12.3196	9.47637	0	1	0.00608994	11.7571	10.9726	0	1	-0.141549	11.6792	9.33309	0	1	-0.00596067	10.6429	10.4066
Glyma.01G027800.Wm82.a4.v1		0	1	-0.00527692	10.6549	10.6957	0	1	-0.152701	9.5771	8.61832	0	1	0.170824	4.53303	5.09347	0	1	0.524219	5.06972	7.20184	0.047353	1	0.579058	9.24016	10.9405	0.0193407	1	0.463297	8.7645	11.2824	0	1	-0.00944523	5.71305	5.01094	0	1	-0.428971	5.89136	4.27744
Glyma.01G027900.Wm82.a4.v1		0	1	0.426959	3.59287	4.88804	0	1	0.0885504	6.36118	6.77455	0	1	-0.360123	8.00369	6.19981	0	1	0.231204	5.99715	6.93024	0	1	0.0261755	4.0497	3.20401	0	1	-0.0951934	5.01212	4.35511	0	1	-0.123847	5.17292	4.18817	0	1	0.0807848	7.0695	7.35173
Glyma.01G027967.Wm82.a4.v1		0	1	-0.0346209	0	0	0	1	0.214081	0	0	0	1	-0.0850153	0	0	0	1	1.93164	0	0.35542	0	1	1.46358	0	0	0	1	0.463297	0	0	0	1	-0.726511	0.245398	0	0	1	0.287236	0	0
Glyma.01G028100.Wm82.a4.v1		0	1	0.124318	9.3025	10.2187	0	1	-0.00684873	16.4746	16.4295	0	1	-0.0368206	16.4782	15.9952	0.0502257	1	0.3435	9.43341	11.772	0	1	0.112108	8.75977	7.50452	0	1	0.0170407	12.794	12.0743	0	1	0.05776	15.2702	14.1669	0	1	0.127533	11.0049	11.8306
Glyma.01G028200.Wm82.a4.v1		0	1	-1.61958	0.28817	0	0	1	1.21408	0	0.149549	0	1	-0.0850153	0	0	0	1	0.516606	0.160336	0.300458	0	1	1.46358	0	0	0	1	-1.12167	0.301503	0	0	1	0.858451	0	0	0	1	0.287236	0	0
Glyma.01G028300.Wm82.a4.v1		0	1	0.0357684	2.99986	3.10161	0	1	0.0828367	4.66923	4.94984	0	1	0.414556	4.09803	5.46672	-0.0910903	1	-0.937112	3.50939	1.76439	0	1	-0.121382	3.08867	2.1473	0.144482	1	0.878334	2.81673	4.8691	0	1	0.35888	3.3224	3.76589	0	1	-0.222959	3.11736	2.60512
Glyma.01G028400.Wm82.a4.v1		0	1	-0.0346209	0	0	0	1	0.214081	0	0	0	1	-0.0850153	0	0	0	1	-0.0683564	0	0	0	1	1.46358	0	0	0	1	0.463297	0	0	0	1	0.858451	0	0	0	1	0.287236	0	0
Glyma.01G028500.Wm82.a4.v1		0	1	-0.14683	28.0293	25.4894	0	1	0.0655587	31.3625	32.8781	0	1	-0.223939	54.5503	46.4916	-0.440036	1	-0.713399	80.9675	48.4407	0.203825	1	0.693701	26.7785	34.3896	0	1	0.0609258	37.7624	36.7167	0.475175	1	0.785078	49.9611	76.8721	0	1	0.22146	60.5531	69.4907
Glyma.01G028600.Wm82.a4.v1		0	1	-0.336649	6.09151	4.84657	0	1	-0.100027	2.74947	2.55742	0	1	0.249404	1.40742	1.68151	0	1	0.116068	1.59943	1.7127	-0.17788	1	-1.05579	6.14761	2.22915	0	1	-0.471608	4.58307	3.04204	0	1	-1.42166	2.43896	0.718059	0	1	-0.494124	3.25629	2.24563
Glyma.01G028700.Wm82.a4.v1		0	1	-0.0167545	10.279	10.2356	0	1	-0.0455626	9.7208	9.43522	0	1	0.0744053	8.70691	9.13173	0	1	0.135333	8.68601	9.37767	0	1	-0.098733	10.6921	7.92107	0.011532	1	0.292781	10.2169	11.681	0	1	0.0126222	9.19185	8.25645	-0.0415596	1	-0.308867	11.0089	8.73728
Glyma.01G028800.Wm82.a4.v1		0.034329	1	0.418745	13.4849	18.197	0	1	-0.0356971	18.1035	17.6852	0	1	-0.327586	16.317	12.9326	-0.112305	1	-0.524302	17.914	12.2071	0.160483	1	0.552586	24.1911	28.2094	0	1	-0.187042	25.8115	21.1186	0.306514	1	0.628969	26.7524	36.922	-0.429583	1	-0.784776	24.4982	13.9403
Glyma.01G028900.Wm82.a4.v1		0	1	-0.191746	40.6971	35.887	0	1	0.248515	28.2035	33.5858	0	1	-0.0690296	25.5976	24.2978	0	1	0.179379	33.5398	37.3279	0.437319	1	0.693779	38.2354	49.2956	0.0385974	1	0.277942	33.7759	38.2245	0.0960922	1	0.378901	28.251	32.7712	0	1	0.0885919	32.4184	33.9241
Glyma.01G029000.Wm82.a4.v1		0	1	-0.00750904	40.6261	40.7151	0	1	0.0305081	37.8433	38.7291	0	1	0.0349845	40.3458	41.1673	0	1	-0.0380889	34.6432	33.1501	0	1	-0.0294592	35.347	27.48	0	1	-0.115063	37.6545	32.4137	0	1	0.0750263	33.7364	31.6574	0	1	0.138478	28.6928	31.0799
Glyma.01G029100.Wm82.a4.v1		0	1	-0.414114	12.0813	9.11478	0	1	0.0956866	12.1145	12.9689	0	1	0.0764481	17.557	18.4417	0	1	-0.270353	18.2322	14.8397	-0.233672	1	-0.928737	10.9301	4.42757	0	1	-0.293432	12.6403	9.58462	0	1	-0.290775	15.369	11.141	0	1	-0.0529932	17.2784	16.3774
Glyma.01G029200.Wm82.a4.v1		0	1	0.0930124	69.7938	75.0063	0	1	0.174943	64.0219	72.4404	0	1	0.0337222	66.5431	67.8379	0	1	-0.182973	81.364	70.399	0.854403	1	1.11262	71.718	123.707	0.047845	1	0.299041	69.5456	79.8655	0.299009	1	0.54982	76.3099	99.7093	0.151489	1	0.385083	61.3368	78.867
Glyma.01G029300.Wm82.a4.v1		0	1	-1.61958	0.19185	0	0	1	0.214081	0	0	0	1	-0.0850153	0	0	0	1	-1.65332	0.213488	0	0	1	1.46358	0	0	0	1	0.463297	0	0	0	1	0.858451	0	0	0	1	0.287236	0	0
Glyma.01G029400.Wm82.a4.v1		0	1	-0.440941	23.4011	17.3137	0	1	0.254345	20.1233	24.0656	0	1	-0.0416227	26.0866	25.2418	-0.138875	1	-0.581426	32.4908	21.2652	0.108152	1	0.677706	22.4594	28.4683	0	1	-0.0760687	24.2591	21.3972	0	1	0.0131738	24.3419	21.7727	0	1	0.211287	21.9413	24.9945
Glyma.01G029500.Wm82.a4.v1		0	1	-0.221499	20.2789	17.5095	0	1	0.202399	20.9924	24.21	0	1	-0.224818	27.8531	23.7241	0	1	-0.208907	25.0028	21.2429	0	1	-0.147145	22.636	16.1683	0	1	-0.277316	26.1977	20.1317	0	1	0.197103	22.823	23.306	0.00557733	1	0.318532	19.0408	23.3773
Glyma.01G029600.Wm82.a4.v1		0	1	-0.112402	35.7832	33.3399	0	1	0.137685	30.793	33.9507	0	1	-0.00851717	37.3372	36.963	0	1	0.0347371	35.6276	35.8622	0	1	0.194909	37.4979	34.1279	0	1	0.164452	32.0459	33.5089	0	1	0.114599	37.3553	36.0503	0	1	-0.0929822	36.8534	33.9905
Glyma.01G029800.Wm82.a4.v1		0	1	-0.190654	53.1632	46.9142	0	1	0.171694	44.573	50.3206	0	1	0.00528709	43.4404	43.4193	0	1	-0.202807	58.4153	49.8524	0.89807	1	1.13607	53.2334	93.3409	0.0687171	1	0.301491	51.5415	59.2933	0.459632	1	0.691341	53.7968	77.5623	0.0744215	1	0.296717	44.5803	53.9077
Glyma.01G029900.Wm82.a4.v1		0	1	0.643451	0.316563	0.544835	0	1	0.214081	0	0	0	1	-0.0850153	0	0	0	1	0.931644	0	0.0825155	0	1	0.463581	0.0836282	0	0	1	0.463297	0	0	0	1	0.858451	0	0	0	1	-0.0346924	0.278903	0.251283
Glyma.01G030000.Wm82.a4.v1		-0.230699	1	-0.757781	17.5985	10.4183	0	1	0.186067	15.71	17.9111	0	1	0.192519	15.6505	17.8398	0	1	-0.343991	17.3018	13.3608	0	1	0.376118	12.0966	12.3218	0	1	-0.136616	17.1613	14.4975	0	1	-0.175496	15.6824	12.2489	0	1	0.287236	13.2469	15.9133
Glyma.01G030200.Wm82.a4.v1		0	1	-2.84198	0.297789	0	0	1	-1.78592	0.132917	0	0	1	-0.0850153	0	0	0	1	-1.06836	0.0552294	0	0.920537	1	1.20055	0.262229	0.461843	0	1	-0.536703	0.0519278	0	0	1	0.858451	0	0	0	1	0.287236	0	0
Glyma.01G030300.Wm82.a4.v1		0	1	0.316851	3.41777	4.3217	0	1	-0.0229579	3.48687	3.42068	0	1	0.604645	3.42272	5.24792	0.760251	1	1.49724	3.25993	9.29059	0	1	-0.121382	2.57969	1.70378	0	1	0.522191	2.93735	3.94559	0.334888	1	0.360952	3.03158	3.41491	0	1	0.196088	5.16203	5.81352
Glyma.01G030400.Wm82.a4.v1		0	1	0.359658	6.24586	8.10125	0	1	0.387729	13.8178	18.1328	0	1	-0.130498	24.4515	22.2386	-0.0748223	1	-0.471712	16.4189	11.6087	0.012918	1	0.0712634	3.92175	3.15872	0	1	-0.183822	7.76603	6.33961	0	1	-0.105023	11.3385	9.33834	0	1	-0.278744	11.9627	9.67623
Glyma.01G030500.Wm82.a4.v1		0	1	0.472339	1.60955	2.28651	0	1	0.033509	2.63419	2.69149	0	1	-0.142731	4.17894	3.76599	0	1	0.235036	4.57722	5.31425	0.0850678	1	0.241188	1.22837	1.04011	0	1	-0.475303	2.05824	1.32477	0.144876	1	1.08084	2.22083	4.22153	0	1	0.259755	4.09665	4.82662
Glyma.01G030600.Wm82.a4.v1		0	1	-0.211499	45.3385	39.4305	0	1	0.116784	35.7904	38.8907	0	1	-0.160222	36.6568	32.6575	0	1	-0.0236566	39.6112	38.2863	0.291066	1	0.598808	45.5336	54.916	0	1	0.00855697	39.9875	37.5129	0.171152	1	0.486482	35.4709	44.3334	0	1	0.127026	36.5336	39.2608
Glyma.01G030800.Wm82.a4.v1		0	1	-0.125595	56.2497	51.9305	0	1	0.232413	54.5496	64.2372	-0.0496293	1	-0.286817	62.6808	51.1417	0	1	-0.145138	57.0146	50.6434	0.598812	1	0.882665	58.7769	86.3875	0	1	-0.0463119	60.9833	55.0785	0.0607043	1	0.340972	59.8942	67.6701	0	1	0.238922	45.9689	53.3978
Glyma.01G030900.Wm82.a4.v1		0.0237974	1	0.271482	13.3629	16.258	-0.1	1	-0.316828	14.6846	11.804	0	1	-0.149146	10.4401	9.37277	-0.0142972	1	-0.360964	9.31077	7.1146	0.356966	1	0.626614	18.9706	23.3389	0	1	0.102264	17.0409	17.0677	0	1	0.30555	11.6666	12.8546	-0.367547	1	-0.671892	12.4174	7.65187
Glyma.01G031300.Wm82.a4.v1		0	1	0.402243	5.28514	7.0588	0	1	-0.517102	4.77624	3.31842	0	1	0.692592	2.07355	3.37777	0	1	0.0836467	3.84822	4.01383	0	1	-0.207796	5.86061	3.94658	0	1	-0.0147504	5.25659	4.83336	0	1	-0.0453335	4.01607	3.42268	0	1	-0.590774	3.85159	2.48608
Glyma.01G031400.Wm82.a4.v1		0.0217437	1	0.175404	28.1048	31.977	0	1	0.00504722	30.4124	30.5862	0.070946	1	0.212329	30.1531	34.7906	0.378216	1	0.55023	21.9205	31.5522	0	1	-0.0579026	29.028	22.2121	0	1	0.105585	28.0775	28.1972	0	1	-0.131353	28.944	23.5727	0	1	0.114534	27.2207	29.0069
Glyma.01G031500.Wm82.a4.v1		0	1	0.111394	21.8764	23.8135	0	1	0.0251212	22.6002	23.0429	0.117518	1	0.383582	16.3823	21.3022	0	1	0.267148	19.7929	23.4184	0.0914238	1	0.409758	24.283	25.6727	0.116287	1	0.371799	24.2469	29.2892	0	1	0.196774	19.5572	19.9772	0	1	0.17771	21.8476	24.3216
Glyma.01G031700.Wm82.a4.v1		0	1	-0.1365	45.9845	42.1351	0	1	0.047804	33.4859	34.6845	0	1	0.158098	28.0311	31.1587	0	1	-0.232561	43.2252	36.1328	0.497687	1	0.7731	39.8394	54.2634	0	1	0.20954	36.9556	39.8787	0	1	0.276148	27.7577	29.9648	0	1	-0.0653892	39.7591	37.3835
Glyma.01G031800.Wm82.a4.v1		0	1	0.13001	3.43584	3.7921	0	1	-0.267682	8.00866	6.65678	-0.0308859	1	-0.280326	13.7735	11.2883	0	1	0.271559	11.4701	13.613	0.0129604	1	0.561428	4.5585	5.32867	0	1	0.308574	4.67325	5.39878	0	1	0.311418	10.0173	11.0809	0	1	0.212538	14.631	16.6872
Glyma.01G031900.Wm82.a4.v1		0	1	0.080388	18.541	19.75	0	1	-0.0399968	32.1703	31.3597	0	1	0.0313088	31.9506	32.5135	0	1	0.158547	17.2032	18.8687	0	1	-0.145121	18.5713	13.3651	0.0044843	1	0.181139	21.9671	23.2483	0.148602	1	0.319528	26.9298	29.9995	0	1	-0.141608	20.9138	18.6561
Glyma.01G032000.Wm82.a4.v1		0	1	-0.0816184	10.425	9.9221	0	1	0.225669	7.38501	8.65627	-0.0288767	1	-0.467872	8.2982	5.96036	0	1	-0.205045	13.1726	11.2202	0	1	0.357539	8.95506	9.07506	0	1	-0.121666	8.58513	7.33746	0	1	0.0637701	6.1007	5.64496	0	1	-0.142272	9.83665	8.75572
Glyma.01G032100.Wm82.a4.v1		0	1	-0.0231935	16.1067	15.9669	0	1	-0.228823	16.4405	14.0533	0	1	0.138724	13.7351	15.0613	0	1	0.130037	14.4958	15.5892	0	1	0.175455	15.6977	14.1072	0	1	0.00761741	16.0798	15.0815	0	1	0.0227265	13.7546	12.4546	-0.0449014	1	-0.258588	16.9326	13.9229
Glyma.01G032200.Wm82.a4.v1		0	1	0.71384	2.03045	3.41139	0	1	0.991689	0.981804	2.01963	0	1	-0.265588	1.26522	1.03924	0	1	-0.193887	2.16531	1.8524	0	1	-1.18028	2.14558	0.590444	0	1	-0.536703	1.15071	0.683671	-0.152598	1	-2.14155	1.37034	0.14793	0	1	0.369698	1.1926	1.5222
Glyma.01G032300.Wm82.a4.v1		0	1	1.12292	0.828222	1.9006	0.6	1	1.28684	1.72514	4.29814	0	1	0.10763	2.64493	2.84623	0.411703	1	1.35791	1.15204	3.02239	0	1	-0.273385	0.656388	0.321124	0	1	0.726331	0.649905	1.02252	0.595705	1	0.791337	1.56509	2.41363	0.17187	1	0.900213	2.00666	3.72544
Glyma.01G032400.Wm82.a4.v1		0	1	0.685271	0.455809	0.756474	0	1	-0.404829	1.0681	0.798345	0	1	-0.340272	0.958584	0.749878	0.950462	1	2.17265	0.317012	1.51485	0	1	-2.53642	0.451551	0	0	1	-1.44359	0.864377	0.268582	-0.251029	1	-2.08015	0.67677	0.0996248	0	1	0.102811	0.602377	0.633175
Glyma.01G032500.Wm82.a4.v1		0	1	0.158024	25.868	29.0804	0	1	-0.141555	22.9572	20.852	0	1	0.13337	21.7782	23.7904	0	1	0.123159	20.0868	21.4981	0.472458	1	0.691362	25.8583	33.2956	0.0120776	1	0.219109	22.7976	24.7694	0	1	0.0699553	21.6532	20.2714	0	1	0.0724969	21.859	22.6219
Glyma.01G032600.Wm82.a4.v1		0	1	1.28731	0.0973955	0.383147	0	1	1.95105	0.173888	0.909798	-0.384004	1	-1.10886	5.46204	2.47824	-0.272491	1	-1.34846	3.57656	1.32013	0	1	-0.858347	0.411672	0	0	1	-0.536703	0.101902	0	0	1	0.858451	0	0	0.0648419	1	0.0945906	0.600663	0.618488
Glyma.01G032700.Wm82.a4.v1		0	1	-0.0346209	0	0	0	1	0.214081	0	0	0	1	-0.0850153	0	0	0	1	-0.0683564	0	0	0	1	1.46358	0	0	0	1	0.463297	0	0	0	1	0.858451	0	0	0	1	0.287236	0	0
Glyma.01G032900.Wm82.a4.v1		0	1	-0.662652	0.643881	0.395779	-0.3	1	-0.926781	3.05355	1.58721	0	1	0.458127	2.59537	3.56626	0.710769	1	1.49458	0.94041	2.68535	-0.466398	1	-2.34377	1.14816	0.0936187	0	1	0.222289	1.59997	1.73441	0	1	-0.417183	1.95548	1.26658	0	1	-0.478299	2.3755	1.66109
Glyma.01G033000.Wm82.a4.v1		0	1	0.0615944	2.11076	2.22418	0	1	-0.145461	4.50875	4.06863	0	1	0.412484	7.11651	9.45852	0	1	0.00118457	6.71094	6.6023	0	1	-0.858347	3.50499	1.40297	0	1	-0.3847	5.59991	3.95969	0	1	-0.0571566	6.67499	5.66792	0	1	0.227857	8.16921	9.41466
Glyma.01G033101.Wm82.a4.v1		0	1	0.287307	2.10909	2.62739	0	1	0.278212	2.63587	3.21063	0	1	-0.014626	2.49702	2.46741	0.0448623	1	1.51661	1.40818	4.25146	0	1	-0.536419	0.445736	0	0	1	-0.302238	2.35378	1.70436	0.373997	1	0.443414	3.49211	4.17953	0.433856	1	1.5868	1.48655	4.61326
Glyma.01G033200.Wm82.a4.v1		0	1	0.550342	0.703455	1.05159	0	1	-0.140101	3.66733	3.32939	0	1	0.244292	5.10226	6.02411	0.100202	1	0.516606	3.28774	4.63542	0	1	-0.410888	0.297337	0.130919	0.200261	1	0.222289	0.353281	0.378976	0	1	0.02195	0.729228	0.639608	0	1	-0.219724	1.31391	1.10189
Glyma.01G033300.Wm82.a4.v1		0	1	0.206387	0.318511	0.3759	0	1	-0.189274	1.13733	0.991766	0.0677978	1	0.698173	1.25037	2.04011	0	1	0.114508	1.27597	1.36158	-0.450492	1	-1.17752	4.37542	1.48194	0.154922	1	0.555743	4.49883	6.17735	0	1	-0.227522	8.2889	6.29328	0	1	-0.00623981	10.1865	9.97832
Glyma.01G033400.Wm82.a4.v1		0	1	0.327949	1.77664	2.32973	0	1	0.436474	2.90765	3.99536	0	1	-0.0850153	7.47269	7.01486	0	1	-1.00124	6.59008	3.08734	0.311576	1	0.393191	6.25794	6.19966	0	1	-0.121666	8.05497	6.77974	0	1	-0.543647	11.5108	6.73079	0.199093	1	0.804635	13.0441	22.5643
Glyma.01G033500.Wm82.a4.v1		0	1	1.55034	0	0.173553	0	1	0.214081	0	0	0	1	-0.0850153	0	0	0	1	-2.87571	0.589114	0	0	1	1.46358	0	0	0	1	0.463297	0	0	0	1	0.858451	0	0	0	1	0.287236	0	0
Glyma.01G033700.Wm82.a4.v1		0	1	-0.0566472	7.2157	6.98734	0	1	-0.0141877	8.02696	7.9502	-0.028285	1	-0.61553	7.98951	5.16235	0	1	-0.162993	7.65894	6.71318	0.586076	1	0.679309	3.51916	4.39026	0	1	0.28821	3.94899	4.48541	0.334888	1	0.360952	2.75707	3.1057	0	1	0.19102	2.93413	3.28976
Glyma.01G033800.Wm82.a4.v1		0	1	0.0659831	18.7397	19.7687	0	1	-0.00646982	24.2987	24.2314	0	1	-0.322515	21.8212	17.3611	0	1	-0.33546	24.6978	19.2113	0	1	0.23092	25.8868	24.1113	0	1	0.00386528	28.8076	26.9314	0	1	0.0331298	22.7228	20.6853	-0.0191545	1	-0.340796	24.9961	19.3905
Glyma.01G033900.Wm82.a4.v1		0	1	1.1353	0.259943	0.681732	0	1	-0.300492	0.696145	0.539599	0	1	-0.0850153	0.485928	0.456157	0	1	-0.455379	1.54273	1.08411	0	1	-0.623882	1.46497	0.60472	0	1	-0.00618839	1.54116	1.4004	0	1	-0.52006	1.12278	0.606025	0	1	0.184142	2.13751	2.38436
Glyma.01G034000.Wm82.a4.v1		0	1	0.187772	2.69996	3.12396	0	1	-0.423349	3.82801	2.80234	0	1	-0.873511	2.67205	1.39352	0	1	-0.0683564	0.88367	0.827968	0	1	1.46358	1.67827	3.69475	0	1	-1.30224	2.6587	0.855625	0.0104529	1	0.121486	1.5435	1.38852	0	1	-0.297727	0.699636	0.504279
Glyma.01G034100.Wm82.a4.v1		0	1	-0.449658	4.92281	3.61721	0	1	0.0466245	3.63686	3.7587	0	1	0.533114	2.2213	3.22711	0	1	0.0866183	6.04473	6.31267	0	1	-0.799454	2.81024	1.18471	0	1	-0.364522	4.14413	2.97217	0	1	0.224579	2.68845	2.77029	-0.0876427	1	-0.574244	6.38113	4.19212
Glyma.01G034200.Wm82.a4.v1		0	1	-0.28616	1.96964	1.61426	0	1	-0.020384	1.39197	1.36289	0	1	0.777481	0.76708	1.36816	0	1	0.457712	2.19179	2.99488	0.615583	1	0.726615	0.780497	0.954602	0	1	0.81122	0.858654	1.43693	0	1	-0.52006	1.06344	0.573998	-0.21512	1	-1.19819	2.96452	1.21603
Glyma.01G034300.Wm82.a4.v1		0	1	-0.168548	19.805	17.745	0	1	-0.117861	15.8551	14.6306	0	1	-0.179137	12.4507	10.9458	0.0618345	1	0.449675	9.72528	13.0805	0.0594665	1	0.470467	15.4912	17.0521	0	1	-0.2237	16.6655	13.2896	0	1	0.0467179	12.4815	11.4611	0	1	0.0794308	10.1216	10.5179
Glyma.01G034402.Wm82.a4.v1		0	1	-0.0346209	0.690754	0.679345	0	1	0.0765777	1.4388	1.51355	0	1	0.552415	1.21954	1.81824	0	1	0.194678	1.62273	1.84053	0	1	0.141653	1.13543	0.892745	0.200261	1	0.215369	1.44542	1.55056	0.310962	1	0.343878	1.57467	1.74461	0	1	-0.0997874	1.08192	0.974773
Glyma.01G034500.Wm82.a4.v1		0	1	-0.0346209	0	0	0	1	0.214081	0	0	0	1	-0.0850153	0	0	0	1	-0.0683564	0	0	0	1	1.46358	0	0	0	1	0.463297	0	0	0	1	0.858451	0	0	0	1	0.287236	0	0
Glyma.01G034600.Wm82.a4.v1		0	1	-0.131194	10.739	9.87282	0	1	-0.107847	10.0034	9.28851	0	1	-0.178125	9.23746	8.12527	0	1	-0.0795836	11.0843	10.3044	0	1	0.383091	10.5256	10.8621	0	1	-0.091292	11.3987	9.95688	0	1	-0.0540859	7.98295	6.80344	0	1	0.0901989	9.59856	10.0481
Glyma.01G034700.Wm82.a4.v1		0	1	-0.0346209	0	0	0	1	0.214081	0	0	0	1	-0.0850153	0	0	0	1	-0.0683564	0	0	0	1	1.46358	0	0	0	1	0.463297	0	0	0	1	0.858451	0	0	0	1	0.287236	0	0
Glyma.01G034800.Wm82.a4.v1		0	1	-0.0346209	0	0	0	1	0.214081	0	0	0	1	-0.0850153	0	0	0	1	-0.0683564	0	0	0	1	1.46358	0	0	0	1	0.463297	0	0	0	1	0.858451	0	0	0	1	0.287236	0	0
Glyma.01G034900.Wm82.a4.v1		0	1	0.245487	2.13438	2.5656	0	1	0.500385	2.82273	4.02039	0	1	0.229093	2.65996	3.12124	0	1	-0.666994	4.57429	2.80235	-0.0261172	1	-1.80944	2.33894	0.367803	0	1	-0.429788	2.06771	1.3841	0.76534	1	0.770988	1.36579	2.07336	0	1	-0.233596	2.2287	1.84066
Glyma.01G035000.Wm82.a4.v1		0	1	-2.03462	0.198338	0	0	1	0.214081	0	0	0	1	0.914985	0	0.0580086	0	1	-2.39028	0.294278	0	0	1	1.46358	0	0	0	1	0.463297	0	0	0	1	0.858451	0	0	0	1	-2.71276	0.407735	0
Glyma.01G035100.Wm82.a4.v1		0	1	-0.144804	9.42414	8.58447	0	1	0.162682	6.1777	6.93007	0	1	-0.0163026	5.29816	5.21765	0	1	0.269812	6.11423	7.25167	0	1	-0.0774384	10.6567	8.00911	0	1	-0.0520314	9.89654	8.89901	0	1	-0.128002	7.92338	6.44544	0	1	0.0354286	7.8128	7.8764
Glyma.01G035202.Wm82.a4.v1		0	1	-0.0346209	0	0	0	1	0.214081	0	0	0	1	-0.0850153	0	0	0	1	-0.0683564	0	0	0	1	1.46358	0	0	0	1	0.463297	0	0	0	1	0.858451	0	0	0	1	0.287236	0	0
Glyma.01G035300.Wm82.a4.v1		0	1	0.270234	5.27707	6.44808	0	1	0.512163	8.56508	12.2822	0	1	-0.03379	12.2563	11.9263	0	1	-0.465692	9.43121	6.66921	0.209823	1	0.270936	5.23834	4.83614	0	1	-0.230042	12.5482	9.90724	0	1	-0.055134	13.8142	11.7436	0	1	-0.121229	10.1439	9.13933
Glyma.01G035400.Wm82.a4.v1		0	1	0.965379	0	0.0407151	0	1	-1.78592	0.110869	0	0	1	0.914985	0.0386948	0.108972	0	1	0.931644	0	0.0431642	0	1	-0.121382	0.0874925	0	0	1	-2.12167	0.216571	0	0	1	2.44341	0	0.144775	0	1	1.28724	0	0.0438157
Glyma.01G035600.Wm82.a4.v1		0	1	-0.800156	1.62397	0.898393	0	1	-0.347798	2.71818	2.10693	0	1	0.38447	1.13842	1.51395	0	1	0.0691472	1.01651	1.05826	0	1	-0.858347	1.50154	0.472241	0	1	-0.00618839	1.80529	1.64041	0	1	-0.241084	1.53441	1.06483	-0.499949	1	-2.37573	1.60962	0.214847
Glyma.01G035700.Wm82.a4.v1		0	1	0.524807	3.22999	4.72203	0	1	0.559856	3.66267	5.43644	0	1	-0.189352	3.42699	2.98724	0	1	0.298426	3.59429	4.36894	0	1	-1.44331	2.67516	0.609252	0	1	-0.174133	2.46607	1.99877	0.469014	1	0.582817	2.07385	2.74755	0	1	-0.0247083	2.69191	2.58701
Glyma.01G035800.Wm82.a4.v1		0	1	2.28731	0	0.325143	0	1	-1.37088	1.03294	0.34314	0	1	-0.200493	0.927028	0.797712	0	1	2.51661	0	0.430876	0	1	1.46358	0	0	0	1	0.463297	0	0	0	1	0.858451	0	0	0	1	-0.712764	0.364092	0.174952
Glyma.01G036000.Wm82.a4.v1		0	1	-0.0346209	0	0	0	1	-1.37088	0.150955	0	0	1	-0.0850153	0	0	0	1	3.10157	0	0.70525	0	1	-1.34377	0.53607	0	0	1	0.463297	0	0	0	1	-0.141549	0.0913006	0	0	1	-1.39084	1.11739	0.357948
Glyma.01G036200.Wm82.a4.v1		0	1	-0.401403	2.70072	2.04742	0	1	-0.267045	3.315	2.74474	0	1	-0.0384727	3.1554	3.06082	0	1	0.449492	2.69228	3.63719	0	1	-0.758812	3.27005	1.43982	0	1	-0.489397	3.47323	2.2734	0	1	-0.363941	3.34162	2.26277	0	1	0.242842	3.22215	3.75164
Glyma.01G036300.Wm82.a4.v1		0	1	0.804914	3.71599	6.70013	0	1	0.417615	18.0605	24.2128	-0.204705	1	-0.631758	28.558	18.2949	0	1	-0.0126469	28.9458	28.1974	0.293654	1	0.385578	3.92669	3.8421	0	1	0.685689	4.96789	7.50726	0	1	0.600653	12.0379	16.2438	0	1	-0.0432375	22.9175	21.8496
Glyma.01G036500.Wm82.a4.v1		0	1	0.155602	20.0529	22.5106	0	1	0.0689645	25.1337	26.4196	0	1	-0.0356131	30.7336	29.8578	0	1	-0.0516293	25.6956	24.3574	0	1	-0.102399	21.4753	15.8642	0	1	0.0107847	25.643	24.098	0	1	0.142547	24.7159	24.3199	0	1	-0.0355433	25.1625	24.1534
Glyma.01G036550.Wm82.a4.v1		0	1	-0.0346209	0	0	0	1	0.214081	0	0	0	1	-0.0850153	0	0	0	1	-0.0683564	0	0	0	1	1.46358	0	0	0	1	0.463297	0	0	0	1	0.858451	0	0	0	1	0.287236	0	0
Glyma.01G036600.Wm82.a4.v1		0.091757	1	0.441528	17.5838	24.0991	0.3	1	0.595716	28.6594	43.448	0	1	0.0944163	55.1376	58.6275	0	1	-0.0120055	60.0896	58.5491	0	1	-0.384416	19.3001	11.6121	0	1	0.292598	27.5366	31.4748	0	1	0.112735	53.8999	51.9703	0.413242	1	0.616242	48.6746	73.4806
Glyma.01G036700.Wm82.a4.v1		0	1	-0.00336995	23.0406	23.158	0	1	-0.0393381	24.7118	24.0894	0	1	-0.150391	24.8488	22.2896	0	1	-0.183834	25.5453	22.0871	0.260598	1	0.623738	21.9391	26.8985	0	1	-0.0093369	21.7224	20.1196	0	1	0.0236736	21.6902	19.6271	-0.0201682	1	-0.315931	23.6457	18.6689
Glyma.01G036800.Wm82.a4.v1		0.122	1	0.772734	3.12722	5.44139	0	1	0.124814	10.6655	11.6516	0	1	-0.332028	14.6897	11.6087	0	1	-0.383858	9.90441	7.44078	0.00297352	1	0.611138	5.42283	6.52887	0	1	0.295025	9.06064	10.3676	0	1	0.267337	20.2612	21.732	-0.00785296	1	-0.358582	16.1779	12.3905
Glyma.01G037000.Wm82.a4.v1		0	1	-0.0346209	0	0	0	1	0.214081	0	0	0	1	-0.0850153	0	0	0	1	-1.06836	0.156622	0	0	1	1.46358	0	0	0	1	0.463297	0	0	0	1	0.858451	0	0	-0.221013	1	-3.29773	1.36404	0
Glyma.01G037200.Wm82.a4.v1		0.274105	1	0.755926	6.97857	11.9403	0.1	1	0.429094	14.2515	19.249	0	1	0.0955569	13.3136	14.1754	0.175254	1	0.563912	12.6591	18.4396	1.04782	1	1.56667	8.08139	19.1257	0.247919	1	0.646419	13.2026	19.313	0.534786	1	0.927399	14.6584	24.906	0	1	0.0736402	18.2767	18.9202
Glyma.01G037300.Wm82.a4.v1		0	1	0.0303891	32.2828	33.216	0	1	0.0465155	35.2998	36.5347	0	1	-0.0464807	37.9904	36.6298	0	1	-0.149155	33.0384	29.2661	0	1	-0.0201919	35.7573	28.0499	0	1	0.0812478	33.166	32.7408	0.0078845	1	0.249934	34.51	36.6116	-0.0448316	1	-0.254386	35.5244	29.2962
Glyma.01G037400.Wm82.a4.v1		0	1	0.0324933	4.351	4.48787	0	1	-0.0118002	6.44191	6.38847	0	1	-0.066868	7.73685	7.35594	0	1	-0.446868	6.02265	4.31524	0.200545	1	0.254127	4.03701	3.70316	0	1	0.222289	4.2192	4.57373	0	1	0.0649021	5.84428	5.38118	0	1	-0.3281	6.6383	5.16659
Glyma.01G037500.Wm82.a4.v1		-0.0358569	1	-0.525256	14.3146	9.9827	0	1	-0.58661	6.15691	4.05202	0	1	0.0378414	5.35185	5.48067	0	1	0.569074	2.46177	3.66341	0	1	0.521296	13.3386	15.1368	0	1	-0.674207	8.84997	5.08276	0	1	-0.200442	3.37251	2.50296	0	1	-0.783154	4.70072	2.61687
Glyma.01G037600.Wm82.a4.v1		0.20929	1	0.900284	1.50331	2.86736	0	1	-0.257987	5.2053	4.34998	0	1	0.0718535	6.25918	6.55519	0.0840696	1	0.565105	3.90336	5.6997	0	1	-0.858347	1.87738	0.741839	0	1	-0.30453	2.95508	2.20878	0	1	0.0428758	4.27967	3.90306	0	1	0.155324	4.09383	4.48394
Glyma.01G037700.Wm82.a4.v1		0	1	0.0341631	19.0622	19.6648	0	1	0.0484032	15.315	15.8701	0	1	0.0136323	12.2825	12.3484	0.0525518	1	0.353376	9.65832	12.1365	0	1	-0.311859	16.243	10.3787	0	1	-0.258795	16.3372	12.7276	0	1	-0.306797	10.073	7.23352	0	1	0.208164	8.00419	9.10024
Glyma.01G037800.Wm82.a4.v1		0	1	-0.14033	26.5042	24.2147	0	1	-0.216553	19.9106	17.1369	0	1	0.420625	10.8297	14.4869	-0.273417	1	-0.624367	35.6179	22.6511	0	1	-0.343774	16.9879	10.4448	0	1	-0.4046	21.9722	15.4101	0	1	-0.171296	15.1702	11.9024	-0.108548	1	-0.484495	26.6688	18.701
Glyma.01G037900.Wm82.a4.v1		0.0127054	1	0.260835	24.1248	29.1351	0	1	-0.113421	25.398	23.5174	0	1	0.127288	16.7918	18.2723	0	1	0.150384	18.3596	20.0311	0	1	-0.260318	31.1492	20.6409	0	1	-0.135453	28.1563	23.9	0	1	-0.066644	25.1797	21.4121	-0.145511	1	-0.424307	24.162	17.6947
Glyma.01G038002.Wm82.a4.v1		0	1	0.366742	3.35069	4.37268	0	1	-0.477796	3.56635	2.54143	0	1	0.0080941	3.55343	3.56187	0	1	0.0669955	4.30224	4.43415	0	1	-1.23686	2.58742	0.74951	0	1	0.0762738	2.22478	2.16963	0.517413	1	0.536523	1.32203	1.69004	0	1	-0.029238	3.6901	3.5463
Glyma.01G038100.Wm82.a4.v1		0	1	0.341528	3.38575	4.33237	0	1	-0.23133	4.12741	3.51414	0	1	0.297454	3.77711	4.63177	0	1	0.088613	3.48404	3.64401	-0.0860049	1	-0.908388	3.34691	1.35509	0	1	-0.0826715	2.7425	2.40261	-0.246133	1	-0.907084	3.97054	1.84606	0	1	-0.228685	4.8754	4.08432
Glyma.01G038250.Wm82.a4.v1		0	1	0.0760826	19.3849	20.5946	0	1	0.249057	17.3047	20.6167	0	1	-0.146127	24.1583	21.7332	0	1	0.0609267	21.1718	21.7086	0	1	0.174074	16.5642	14.7537	0	1	0.171693	19.0298	19.9841	0	1	-0.363941	25.1964	17.366	0	1	0.250336	20.7686	24.3159
Glyma.01G038400.Wm82.a4.v1		0.156174	1	0.546362	6.6343	9.78708	0	1	-0.335004	6.81073	5.39393	0	1	-0.304328	3.97895	3.20158	0	1	0.0982935	2.95302	3.11274	0	1	-0.184947	6.71837	4.63012	0	1	-0.121666	6.18927	5.28673	0	1	-0.487324	3.58196	2.22339	0	1	-0.540998	4.18896	2.80864
Glyma.01G038500.Wm82.a4.v1		0.0123356	1	0.366477	9.191	11.9551	0	1	-0.233378	9.47513	8.06243	0	1	-0.11762	9.86542	9.05288	0.0201863	1	0.426004	7.52226	9.95388	0	1	0.089766	11.4666	9.65619	0	1	-0.291591	9.98847	7.587	0	1	0.23042	7.5556	7.87987	0	1	-0.190242	9.40367	8.09585
Glyma.01G038600.Wm82.a4.v1		0	1	0.28272	8.0139	9.83617	0	1	-0.0269268	5.89484	5.78918	0	1	-0.190198	7.61031	6.63778	0	1	-0.261001	10.7727	8.82355	0	1	-0.457809	8.40056	4.77266	0	1	0.197222	6.30527	6.7351	0	1	0.273489	5.33065	5.71714	0	1	-0.323197	11.2404	8.82103
Glyma.01G038700.Wm82.a4.v1		0	1	0.124578	8.0292	8.83347	0	1	0.214081	8.50392	9.8874	0	1	-0.214298	13.2287	11.3436	0	1	-0.183834	9.69198	8.37158	-0.353238	1	-1.8341	8.34067	1.58295	0	1	-0.377225	10.8212	7.69813	0	1	-0.463477	10.1397	6.42478	0.0436519	1	0.516261	11.0307	15.5556
Glyma.01G038800.Wm82.a4.v1		0	1	-0.0126505	32.3294	32.2846	0	1	0.198847	35.1502	40.4385	0	1	-0.0177707	38.8957	38.2583	-0.0163154	1	-0.243343	42.7097	35.4366	0.0540775	1	0.358338	34.7757	35.4836	0	1	0.118435	37.0342	37.5135	0	1	0.131136	39.923	38.9906	0	1	0.108318	38.1239	40.446
Glyma.01G038900.Wm82.a4.v1		0	1	0.523869	4.67607	6.81309	0	1	0.0124474	5.2565	5.30277	0	1	0.12911	5.9894	6.53419	0	1	-0.162993	5.97436	5.23661	0	1	-1.05099	3.56865	1.20869	-0.291559	1	-1.17716	4.71121	1.86605	0	1	-0.363941	4.48832	3.02825	0	1	0.325204	5.64563	6.96534
Glyma.01G039100.Wm82.a4.v1		0	1	-0.32053	13.866	11.1575	0	1	0.358471	10.5494	13.574	0	1	-0.0465412	16.2003	15.6225	0	1	-0.357863	13.3258	10.1858	0	1	0.181545	17.6492	15.762	0	1	-0.106559	15.4966	13.3697	0	1	0.186026	17.1848	17.3573	0	1	-0.11612	16.9364	15.3425
Glyma.01G039200.Wm82.a4.v1		0	1	0.298362	10.3194	12.8093	0	1	0.379141	5.81341	7.59107	0	1	-0.281413	5.05679	4.13162	0	1	0.279567	4.79399	5.74532	0	1	0.293656	8.46952	8.15757	0	1	0.158442	6.49905	6.74686	0	1	-0.339488	4.11108	2.80292	0	1	-0.319422	5.82578	4.5596
Glyma.01G039300.Wm82.a4.v1		0	1	-0.619583	3.55113	2.24517	0	1	0.214081	4.7551	5.52869	0	1	-0.178125	7.34963	6.45421	-0.00133519	1	-1.02255	8.46784	3.96703	0	1	-0.784347	4.82463	1.77026	0	1	-0.694244	7.43086	4.09955	0.677878	1	0.688526	4.65633	6.6528	0	1	-0.222959	10.2799	8.59074
Glyma.01G039400.Wm82.a4.v1		0	1	2.77273	0	0.329758	0	1	2.79904	0	0.290009	0	1	0.914985	0	0.0490324	0	1	0.931644	0	0.0582656	0	1	-1.12138	0.295257	0	0	1	0.463297	0	0	0	1	-1.46348	0.241375	0	0	1	-2.88269	0.393877	0
Glyma.01G039500.Wm82.a4.v1		0	1	0.0416147	9.4905	9.8442	0	1	-0.25076	10.9872	9.23473	0	1	0.0553574	9.42503	9.75836	0	1	-0.196941	10.5609	9.04483	0	1	-0.159856	8.85341	6.20952	0	1	-0.287676	10.6278	8.08872	0	1	-0.485503	10.4883	6.61186	0	1	0.126244	10.4519	11.2217
Glyma.01G039600.Wm82.a4.v1		0	1	-0.189343	3.70994	3.27122	0.1	1	0.734088	2.96923	4.97925	0	1	0.426884	3.16869	4.26539	-0.321513	1	-0.732753	11.8869	7.00267	0	1	0.161018	4.93418	4.31533	0	1	-0.0841909	5.01929	4.39364	0	1	0.0994593	4.48961	4.25008	0	1	-0.0456635	9.24223	8.80084
Glyma.01G039700.Wm82.a4.v1		0	1	-0.0346209	0	0	0	1	0.214081	0	0	0	1	-0.0850153	0	0	0	1	-0.0683564	0	0	0	1	1.46358	0	0	0	1	0.463297	0	0	0	1	0.858451	0	0	0	1	0.287236	0	0
Glyma.01G039800.Wm82.a4.v1		0	1	0.198578	2.96578	3.43766	0	1	-0.0352782	2.93119	2.85837	0	1	0.362444	2.67307	3.43866	0	1	-0.126072	2.94668	2.6505	0	1	-0.758812	3.86147	1.72487	0	1	-0.121666	2.43807	2.06854	0	1	-0.437005	1.48689	0.926031	0	1	-0.378345	2.0997	1.56946
Glyma.01G039900.Wm82.a4.v1		0	1	-0.102792	13.8195	12.9608	0	1	-0.140584	14.8166	13.4563	0	1	0.121985	11.5853	12.563	0	1	0.0412681	8.95741	9.06122	0	1	0.409943	10.2372	10.7716	0	1	-0.262842	13.1174	10.1698	0	1	0.177911	8.92288	8.96806	-0.0310962	1	-0.487472	8.84921	6.18226
Glyma.01G040000.Wm82.a4.v1		-0.0105829	1	-0.339475	31.7328	25.2384	0	1	0.214081	31.0372	36.0866	0	1	-0.260534	41.5242	34.5011	0	1	-0.265393	43.142	35.2438	0	1	-0.468032	29.8874	17.0111	0	1	-0.292365	33.4897	25.4576	0	1	0.218347	35.6069	36.9102	0.01531	1	0.274374	40.9643	48.7719
Glyma.01G040200.Wm82.a4.v1		0	1	-0.0346209	0	0	0	1	0.214081	0	0	0	1	-0.0850153	0	0	0	1	-1.06836	0.4508	0.140794	0	1	1.46358	0	0	0	1	1.4633	0	0.181872	0	1	0.858451	0	0	0	1	0.872198	0.118972	0.285839
Glyma.01G040300.Wm82.a4.v1		0	1	-0.344961	7.75522	6.13486	0	1	-0.117995	7.97651	7.34936	0	1	-0.298611	8.50931	6.87853	0	1	-0.12494	4.78397	4.30663	0	1	0.293656	5.52269	5.29476	0	1	-0.392313	6.61469	4.65485	0	1	-0.141549	5.37049	4.27443	0	1	0.260763	4.01046	4.7285
Glyma.01G040400.Wm82.a4.v1		0	1	0.223177	5.98002	7.03822	0	1	-0.0448949	12.3977	12.0405	0	1	-0.0106057	16.1269	15.9416	0	1	0.0926355	10.4363	10.9368	0	1	0.04559	5.59396	4.5612	0	1	0.136487	7.55589	7.74604	0.0169397	1	0.290429	13.4088	14.6273	0	1	-0.147167	11.4873	10.2027
Glyma.01G040500.Wm82.a4.v1		0	1	0.0357684	2.04899	2.12121	0	1	-0.0962589	2.88807	2.68634	0	1	0.429558	3.42712	4.63648	0	1	-1.06836	2.5201	1.1244	0	1	-0.320691	3.41869	2.00702	0	1	-0.915215	2.82077	1.30721	0	1	-0.528572	3.84287	2.26277	-0.0597165	1	-1.11486	3.42044	1.48378
Glyma.01G040600.Wm82.a4.v1		0	1	0.102883	0.990443	1.08232	0	1	2.08855	0.19648	1.14222	0	1	-0.544447	1.02861	0.675914	0	1	1.06915	0.489846	1.14742	0	1	-1.12138	1.27918	0.256014	0	1	-0.706628	0.921126	0.444656	0	1	0.858451	0.356504	0.577275	0	1	0.439239	0.775659	1.04826
Glyma.01G040700.Wm82.a4.v1		0	1	-0.196084	31.0379	27.2741	0	1	0.191713	21.1493	24.2088	0	1	-0.216805	21.4576	18.3703	0	1	0.0824236	23.9114	24.8934	0	1	-0.258885	31.8275	20.9353	0	1	-0.342056	34.3955	25.2303	0	1	-0.0384553	21.22	18.3044	0.111864	1	0.503554	21.8441	30.5174
Glyma.01G040900.Wm82.a4.v1		0	1	0.737969	0.476157	0.814422	0	1	-0.598833	1.18278	0.773551	0.354866	1	0.901564	1.02556	1.92546	0.163139	1	0.864529	0.737199	1.33829	0	1	-0.683261	0.656291	0.288968	0	1	0.548186	0.69313	0.948019	0	1	-0.421657	1.11776	0.72398	0.276351	1	0.975292	0.638388	1.24893
Glyma.01G041000.Wm82.a4.v1		0	1	0.228414	2.41432	2.9021	0	1	0.799044	1.6763	3.06274	0	1	0.435817	5.5162	7.53198	0	1	0.516606	2.68663	3.91576	0	1	-1.85835	2.55122	0	0	1	0.00386528	2.80669	2.5291	0	1	-1.01602	6.08314	2.34529	0.092586	1	1.23477	3.07249	7.38189
Glyma.01G041100.Wm82.a4.v1		0	1	-0.841976	1.09475	0.538332	0	1	1.69951	0.651513	2.46189	0	1	-1.50005	1.19378	0.320183	0	1	0.346681	0.406073	0.570714	0	1	1.14165	0.771213	1.27338	0	1	-0.636239	2.67259	1.47445	0	1	-0.948904	2.5613	0.9571	0	1	1.55027	0.643007	2.1242
Glyma.01G041200.Wm82.a4.v1		0	1	-0.0346209	3.1978	3.14498	0	1	-0.370881	1.34336	0.976193	0	1	-0.821981	1.58237	0.825236	0	1	-0.446868	2.51186	1.76514	0	1	0.241188	1.19263	0.875202	0	1	0.633222	1.37766	2.02678	0.181884	1	0.89016	8.93738	14.8009	0.357495	1	1.04805	5.80048	11.9452
Glyma.01G041300.Wm82.a4.v1		0	1	0.0734389	22.1587	23.4915	0	1	0.0262461	16.9172	17.262	0	1	-0.156194	21.0342	18.7929	0	1	-0.0307596	16.585	15.9512	0.426709	1	0.692487	22.9979	29.6206	0	1	0.0832658	19.5695	19.3422	0.108295	1	0.391575	18.0656	21.1416	0	1	-0.212209	17.0442	14.4683
Glyma.01G041400.Wm82.a4.v1		0	1	0.105557	15.3821	16.678	-0.1	1	-0.388771	15.9262	12.1703	0.210997	1	0.528881	10.6063	15.2665	0	1	-0.0636647	21.4664	20.179	0	1	0.0470537	21.4503	17.5988	0	1	-0.0859615	28.8896	25.387	0	1	0.0616418	30.0887	27.9984	-0.00655885	1	-0.241651	27.271	22.6853
Glyma.01G041450.Wm82.a4.v1		0	1	-0.0346209	0	0	0	1	0.214081	0	0	0	1	-0.0850153	0	0	0	1	-0.0683564	0	0	0	1	1.46358	0	0	0	1	0.463297	0	0	0	1	0.858451	0	0	0	1	0.287236	0	0
Glyma.01G041500.Wm82.a4.v1		0	1	0.486211	1.40915	2.01583	0	1	-0.271346	1.54383	1.26315	0	1	-0.650612	2.15528	1.34882	0	1	-0.228821	2.63724	2.20387	0.293654	1	0.385578	1.21832	1.19207	0	1	-0.0672178	1.6754	1.46656	0	1	-0.540098	1.93664	1.11998	0	1	0.140394	1.69298	1.83038
Glyma.01G041600.Wm82.a4.v1		0	1	-0.215193	1.91138	1.65196	0	1	0.184935	2.53355	2.88562	0	1	-0.10671	3.57307	3.30334	0	1	-0.362088	2.38477	1.81172	0	1	-0.745873	2.20338	0.943209	0	1	-0.713581	3.09062	1.71621	-0.0166636	1	-1.00662	3.12722	1.31659	0	1	0.0837023	1.88812	1.96167
Glyma.01G041651.Wm82.a4.v1		0	1	-0.19968	15.948	13.9736	0	1	0.0929448	19.1547	20.4652	-0.0190292	1	-0.371319	26.9669	20.7352	-0.395815	1	-0.792383	29.6855	16.7792	0.950446	1	1.4815	12.103	26.9824	0	1	-0.162637	18.8095	15.6214	0.0949681	1	0.539274	20.3523	26.3646	-0.0752905	1	-0.436849	28.357	20.5617
Glyma.01G041700.Wm82.a4.v1		-0.120432	1	-0.417091	14.1415	10.658	0	1	-0.157517	9.89094	8.87725	0	1	-0.0704425	8.90272	8.44254	-0.189824	1	-0.478762	16.7639	11.8057	0	1	-0.0986616	9.65411	7.12228	-0.191381	1	-0.584456	10.8807	6.74147	0	1	-0.141549	7.81886	6.28793	0.0692262	1	0.355325	11.4744	14.4527
Glyma.01G042100.Wm82.a4.v1		0	1	0.00490748	2.27626	2.30263	-0.1	1	-0.836545	3.30925	1.82256	0	1	-0.0128655	2.30995	2.28255	-0.523713	1	-1.187	5.42785	2.30552	0	1	-1.53642	2.68023	0.605189	-0.126788	1	-1.06027	3.06203	1.3139	0	1	-1.01602	2.24729	0.909742	0	1	0.0187469	2.97956	2.95981
Glyma.01G042300.Wm82.a4.v1		0	1	0.0120292	15.9815	16.2365	0	1	-0.165371	20.5922	18.3871	0	1	0.112545	20.5745	22.1581	0	1	-0.0359349	18.3712	17.6061	0	1	0.0440419	16.9673	13.8543	0	1	0.131675	17.5885	17.9709	0	1	0.105433	19.5365	18.7173	0	1	-0.209951	17.9324	15.239
Glyma.01G042400.Wm82.a4.v1		0	1	0.142984	13.9763	15.554	0	1	0.0296567	16.3617	16.7331	0	1	-0.0967605	21.142	19.6854	0	1	0.00619059	17.9401	17.704	0	1	-0.121382	14.704	10.6953	0	1	0.03322	14.3663	13.705	0.0798173	1	0.42053	15.3568	18.3285	0	1	-0.0367373	19.0104	18.2307
Glyma.01G042600.Wm82.a4.v1		0	1	-0.0346209	0	0	0	1	-0.785919	0.0760296	0	0	1	-0.0850153	0	0	0	1	-0.0683564	0	0	0	1	1.46358	0	0	0	1	0.463297	0	0	0	1	0.858451	0	0	0	1	0.287236	0	0
Glyma.01G042700.Wm82.a4.v1		0	1	-0.0346209	0	0	0	1	0.214081	0	0	0	1	-0.0850153	0	0	0	1	-0.0683564	0	0	0	1	1.46358	0	0	0	1	0.463297	0	0	0	1	0.858451	0	0	0	1	1.28724	0	0.0882588
Glyma.01G042800.Wm82.a4.v1		0	1	-0.00908579	26.3471	26.3763	0	1	-0.0576275	30.854	29.6986	0	1	-0.101271	31.4227	29.1661	0	1	-0.117266	34.573	31.3106	0.149396	1	0.498832	28.1404	31.635	0	1	0.0498149	30.4314	29.3803	0	1	0.261919	31.8155	34.015	0	1	0.119663	31.7824	33.982
Glyma.01G042900.Wm82.a4.v1		0	1	0.105557	3.35598	3.64436	0	1	-0.345346	3.43274	2.68499	0	1	0.0800439	2.09119	2.20845	0.315623	1	1.51661	0.855821	2.55142	0.0762269	1	0.543015	3.84179	4.39155	0	1	0.412671	2.04823	2.54248	0	1	0.0104543	2.64242	2.32277	0	1	-0.137262	3.07994	2.73792
Glyma.01G043000.Wm82.a4.v1		0	1	0.313302	1.23793	1.58273	0	1	0.866158	0.663054	1.28487	0	1	1.49995	0.46283	1.52066	0	1	-1.06836	1.51531	0.64536	0.463579	1	0.615584	1.0465	1.15195	0	1	0.200262	0.647603	0.666918	0	1	1.70645	0.534703	1.73165	0	1	-0.215265	1.74506	1.44122
Glyma.01G043100.Wm82.a4.v1		0	1	-0.0346209	0	0	0	1	0.214081	0	0	0	1	-0.0850153	0	0	0	1	-1.06836	0.118002	0	0	1	1.46358	0	0	0	1	0.463297	0	0	0	1	0.858451	0	0	0	1	0.287236	0	0
Glyma.01G043300.Wm82.a4.v1		0.384926	1	1.01983	2.59198	5.36668	0	1	-0.420269	6.27172	4.67258	0	1	-0.125279	6.88553	6.28412	0.199311	1	0.661554	6.14817	9.60103	0	1	-0.656713	7.1357	3.49098	-0.134795	1	-0.637789	9.4203	5.60395	-0.0221556	1	-0.549634	10.0908	6.08265	0	1	0.0486248	9.79558	9.96252
Glyma.01G043400.Wm82.a4.v1		0	1	0.380417	0.661206	0.894143	0	1	2.79904	0	0.428925	0	1	1.49995	0	0.145039	0	1	-0.0683564	0	0	0	1	1.46358	0	0	0	1	-0.536703	0.0864747	0	0	1	0.858451	0	0	0	1	-1.29773	0.145637	0
Glyma.01G043600.Wm82.a4.v1		0	1	0.350669	5.29487	6.83474	0	1	0.302891	6.10529	7.55652	0	1	0.0986966	8.24838	8.80769	-0.192019	1	-0.982626	5.89207	2.87534	0	1	-0.377721	4.89571	2.82282	0	1	-0.423046	6.9248	4.75422	0.00731518	1	0.527245	4.5264	5.78641	0	1	0.19102	5.9284	6.65473
Glyma.01G043700.Wm82.a4.v1		0	1	-0.0346209	0.340746	0.335118	0	1	-0.955844	0.405574	0.176833	0	1	0.65195	0.106163	0.199317	0	1	-0.0683564	0.126393	0.118425	0	1	1.46358	0	0	0	1	-1.5367	0.178255	0	0	1	0.858451	0	0	0	1	1.8722	0	0.120213
Glyma.01G043800.Wm82.a4.v1		0.103708	1	0.460456	8.73516	12.1317	0	1	-0.0229579	10.3795	10.2303	-0.0324995	1	-0.417591	9.3231	6.93937	0	1	0.277418	6.23943	7.44611	0	1	0.251036	9.04335	8.51289	0	1	0.121606	9.01579	9.1416	0	1	-0.248464	8.85889	6.60485	0	1	0.0680672	7.69599	7.93331
Glyma.01G043951.Wm82.a4.v1		0	1	0.550342	0.393697	0.645325	0	1	-1.00831	0.702899	0.272417	0	1	1.49995	0.122661	0.575728	0	1	-1.65332	0.292068	0	0	1	-0.121382	0.277347	0	0	1	1.4633	0	0.176749	0	1	0.858451	0.283417	0.458929	0	1	0.55027	0.462482	0.694469
Glyma.01G043976.Wm82.a4.v1		0	1	-0.0346209	0	0	0	1	0.214081	0	0	0	1	-0.0850153	0	0	0	1	-0.0683564	0	0	0	1	1.46358	0	0	0	1	0.463297	0	0	0	1	0.858451	0	0	0	1	0.287236	0	0
Glyma.01G044000.Wm82.a4.v1		0	1	0.287307	0.394809	0.517718	0	1	-0.785919	0.117481	0	0	1	-1.08502	0.123007	0	0	1	-1.06836	0.732232	0.27443	0	1	0.463581	0.139065	0	0	1	0.463297	0	0	0	1	0.858451	0	0	0	1	0.649806	0.695683	1.11429
Glyma.01G044100.Wm82.a4.v1		0	1	-0.127398	20.7804	19.1598	0	1	-0.155422	28.7274	25.8371	0	1	0.0149261	31.8997	32.0978	0	1	-0.0644199	29.3067	27.5345	0	1	0.292212	18.9851	18.4642	0	1	-0.15729	27.7812	23.226	0	1	0.137887	29.4516	28.8915	0.0562958	1	0.29075	26.0003	31.3102
Glyma.01G044200.Wm82.a4.v1		0	1	-0.0710151	23.7029	22.7286	0	1	-0.104673	17.0786	15.9033	0	1	0.0532641	13.2928	13.7411	0	1	-0.0903827	18.5576	17.123	0	1	-0.0408918	21.7371	16.7394	0	1	-0.100337	20.7253	18.0143	0	1	0.0443178	14.5344	13.3217	0	1	0.166941	16.7065	18.4566
Glyma.01G044300.Wm82.a4.v1		0	1	0.215357	3.51331	4.11794	0	1	0.126618	4.33927	4.74549	0	1	0.12502	5.98288	6.50311	0	1	0.0519379	4.87358	4.96781	-0.639842	1	-1.41089	6.6622	1.90335	0	1	-0.354326	7.04959	5.12079	-0.122533	1	-0.649033	7.48363	4.20764	0	1	0.162788	5.08826	5.6031
Glyma.01G044500.Wm82.a4.v1		0	1	-0.0346209	0.285521	0.280805	0	1	0.214081	0.127441	0.148174	0	1	-0.210546	1.46779	1.25261	0	1	-1.44687	1.90634	0.595392	0	1	-0.121382	0.301711	0	0	1	1.4633	0	0.192275	0	1	-0.556586	1.0791	0.499243	0	1	0.412767	1.25777	1.66204
Glyma.01G044600.Wm82.a4.v1		0	1	0.198488	39.4139	45.5748	0	1	0.0584677	35.9204	37.4851	-0.00492909	1	-0.248658	30.828	25.8283	0	1	0.0391493	31.931	32.2394	0	1	0.240243	44.2626	41.6253	0	1	0.00425221	40.1158	37.5365	0	1	-0.103279	33.0332	27.3936	0	1	-0.120346	27.9689	25.3082
Glyma.01G044650.Wm82.a4.v1		0	1	-0.0346209	0.49386	0.485704	0	1	2.02144	0.440864	3.07553	0	1	-1.40694	1.84641	0.433322	0	1	-1.06836	0.549562	0	0	1	2.04854	0.521863	2.29779	0	1	-0.536703	0.516709	0	0	1	-1.46348	2.13314	0	0	1	0.872198	0.435109	1.04538
Glyma.01G044800.Wm82.a4.v1		0	1	0.622491	3.19676	5.03034	0	1	0.329558	2.62542	3.31798	0.337192	1	1.91498	0.717111	3.02929	0	1	1.51661	0.711464	2.26649	0	1	1.14165	0.540484	0.892418	0	1	0.200262	0.668933	0.688884	0	1	-0.463477	1.24271	0.670758	0	1	-2.03469	0.450634	0
Glyma.01G045000.Wm82.a4.v1		0	1	-0.0346209	0	0	0	1	0.214081	0	0	0	1	-0.0850153	0	0	0	1	-0.0683564	0	0	0	1	1.46358	0	0	0	1	0.463297	0	0	0	1	0.858451	0	0	0	1	0.287236	0	0
Glyma.01G045100.Wm82.a4.v1		0	1	0.156201	18.5703	20.8506	0	1	0.0714769	16.6055	17.4868	0	1	-0.0239397	16.2158	15.8817	0.347492	1	0.58213	11.4649	16.8807	0	1	-0.0635152	18.5643	14.1332	0	1	0.235886	14.1216	15.5213	0	1	-0.0142201	13.5263	11.937	0	1	-0.0398753	13.4365	12.8599
Glyma.01G045200.Wm82.a4.v1		0	1	0.049648	20.8931	21.7934	0	1	0.0109894	13.847	13.9641	0	1	-0.266622	13.6108	11.2492	0	1	-0.0579397	24.1303	22.7743	0	1	-0.366494	21.2416	12.8877	-0.0124556	1	-0.48643	23.1846	15.3489	0	1	-0.154605	18.8009	14.9451	0	1	0.227997	24.1251	27.8086
Glyma.01G045300.Wm82.a4.v1		0	1	0.421757	3.68258	5.00147	0	1	0.166776	2.34814	2.63915	0	1	0.204491	2.86837	3.30809	0	1	0.108521	2.14653	2.28548	0	1	0.300082	5.09586	4.89542	0	1	0.34782	3.486	4.1332	0	1	-0.0346336	3.59784	3.06624	0	1	-0.0795466	3.70798	3.43357
Glyma.01G045400.Wm82.a4.v1		0	1	-0.375658	3.07922	2.3554	0	1	-0.0489531	2.59608	2.48577	0	1	0.543016	1.59894	2.40157	0	1	-0.696388	3.0458	1.78363	0.421379	1	1.63351	2.71152	6.76541	0	1	-0.434823	7.1593	4.83842	0.417877	1	0.443414	3.50976	4.18765	0	1	0.166941	3.61721	3.98321
Glyma.01G045500.Wm82.a4.v1		0.214187	1	0.618648	8.29745	12.877	0	1	0.0433172	14.5423	15.0119	0	1	0.0104419	21.7723	21.841	-0.070483	1	-0.397979	19.8219	14.7627	0	1	0.405478	12.1464	12.7505	0	1	0.0839511	13.699	13.5334	0	1	0.232847	17.6731	18.5015	-0.00262991	1	-0.287188	22.8029	18.3694
Glyma.01G045700.Wm82.a4.v1		0	1	0.09091	6.57299	7.05983	0	1	0.460721	4.47794	6.19387	0	1	-0.0325479	6.46702	6.29845	0	1	-0.421993	6.54441	4.77926	-0.179596	1	-1.34377	6.94569	2.01199	0	1	-0.088113	7.601	6.63957	0	1	-0.311474	6.63076	4.68797	0	1	0.247707	5.56245	6.49904
Glyma.01G045750.Wm82.a4.v1		0	1	-0.0346209	0	0	0	1	0.214081	0	0	0	1	-0.0850153	0	0	0	1	-0.0683564	0	0	0	1	1.46358	0	0	0	1	0.463297	0	0	0	1	0.858451	0	0	0	1	0.287236	0	0
Glyma.01G045800.Wm82.a4.v1		0	1	-0.220034	12.8592	11.1139	0	1	-0.200956	12.0011	10.4483	0	1	-0.0749616	8.61988	8.14875	0	1	0.233299	9.25062	10.6989	0	1	0.331875	10.1569	10.1228	0	1	-0.125992	11.2797	9.62181	0	1	-0.0175601	10.8702	9.53898	0	1	0.258667	11.6155	13.6786
Glyma.01G046000.Wm82.a4.v1		0	1	-0.137932	19.3129	17.676	0	1	-0.34982	11.8924	9.32719	0	1	0.192519	7.22059	8.23067	0	1	-0.0564823	10.5263	9.94495	0	1	0.374313	16.5763	17.0546	0	1	0.0112287	14.0208	13.1649	0	1	0.0104543	9.10796	8.1322	-0.0372199	1	-0.444275	12.1538	8.76018
Glyma.01G046200.Wm82.a4.v1		0	1	-0.305582	16.5839	13.498	0	1	0.269048	10.4141	12.5831	0	1	-0.305405	12.7213	10.2359	0	1	-0.328592	12.9817	10.1362	0	1	0.303924	12.5691	12.2392	0	1	-0.17274	13.6416	11.245	0	1	0.273489	11.7327	12.5989	0	1	0.202702	12.2934	13.9206
Glyma.01G046300.Wm82.a4.v1		-0.0123805	1	-0.201051	53.1256	46.547	0	1	-0.346219	18.4311	14.5062	0.0595472	1	0.535571	5.86367	8.50049	1.12186	1	1.49743	8.8367	24.6734	0.0907962	1	0.315482	61.8441	61.3328	-0.180738	1	-0.414102	47.6905	33.3694	-0.3645	1	-0.903389	13.2912	6.24834	0	1	-0.0411862	11.614	11.0941
Glyma.01G046400.Wm82.a4.v1		0	1	-0.221034	14.5888	12.5954	0	1	0.175607	11.2338	12.7146	0	1	-0.416637	11.5541	8.59876	0	1	-0.120195	10.4097	9.40518	0	1	-0.322079	27.0662	17.0989	-0.0970898	1	-0.401158	38.9166	27.4482	-0.188243	1	-0.572888	31.9878	19.083	0	1	0.178164	20.1138	22.3945
Glyma.01G046500.Wm82.a4.v1		0.0374331	1	0.328634	12.1555	15.3924	0	1	0.16693	14.4371	16.2444	0	1	-0.0973637	17.1155	15.9296	0	1	-0.251802	19.39	15.9919	0	1	0.0577871	19.9563	16.5057	0	1	-0.235261	20.8508	16.5121	0	1	-0.0515674	22.7028	19.5212	0	1	-0.100027	21.2351	19.491
Glyma.01G046600.Wm82.a4.v1		0	1	-0.0346209	0	0	0	1	-1.78592	0.141136	0	0	1	-0.0850153	0	0	0	1	-0.430926	0.469158	0.329688	0	1	1.46358	0	0	0	1	0.463297	0	0	0	1	0.858451	0	0	0	1	0.609164	0.139294	0.22311
Glyma.01G046700.Wm82.a4.v1		-0.17435	1	-0.355609	40.3384	31.7481	-0.1	1	-0.376806	22.8939	17.6545	0	1	0.10763	13.3882	14.37	0	1	0.172652	16.0566	17.7898	0	1	0.151724	31.7188	28.0544	0	1	-0.0512763	25.8407	23.2637	0	1	-0.127335	17.1732	13.9961	0	1	-0.17301	20.5072	17.8911
Glyma.01G046800.Wm82.a4.v1		0	1	0.813376	0.316742	0.623022	0	1	1.21408	0	0.0821883	0	1	1.49995	0	0.138958	0	1	-0.0683564	0.176233	0.165124	0	1	1.46358	0	0	0	1	2.04826	0	0.2133	0	1	0.858451	0	0	0	1	-1.71276	0.209296	0
Glyma.01G046900.Wm82.a4.v1		0	1	0.116717	7.58129	8.28453	0	1	-0.0587674	11.0603	10.6374	0.0298968	1	0.25506	12.9256	15.3673	0.153462	1	0.451651	8.24108	11.0884	0	1	1.46358	0	0	0	1	0.463297	0	0	0	1	0.858451	0	0	0	1	0.287236	0	0
Glyma.01G047000.Wm82.a4.v1		0	1	-0.111583	53.367	49.7502	0.1	1	0.360426	43.4504	55.932	0	1	0.0284859	45.4943	46.2151	0	1	-0.0632495	54.3567	51.1116	0.51991	1	0.817031	61.3527	86.1372	0.0270211	1	0.318099	51.1073	59.4681	0.275029	1	0.58339	49.5558	66.2621	0.115057	1	0.3858	45.3336	58.3224
Glyma.01G047100.Wm82.a4.v1		0	1	0.0609116	24.5578	25.8096	0	1	-0.00259751	31.5404	31.5489	0	1	0.00631156	36.9623	36.9686	0	1	-0.061353	27.4615	25.856	0	1	-0.347517	24.4873	15.2627	0.107324	1	0.388009	18.5147	22.6177	0.0191431	1	0.282195	26.7782	29.0477	0	1	0.095914	24.712	25.9914
Glyma.01G047300.Wm82.a4.v1		0	1	0.702345	0.749899	1.29065	-0.1	1	-1.21476	2.84507	1.1675	0	1	0.400412	1.22661	1.64494	0	1	0.58372	1.35603	2.05243	0	1	-1.34377	0.594315	0	0	1	0.948724	0.392297	0.757495	0.315407	1	0.595417	0.506103	0.655613	0	1	-1.82824	0.991033	0.19842
Glyma.01G047600.Wm82.a4.v1		0	1	0.21154	1.95147	2.28481	0	1	-0.551453	1.36876	0.916284	0	1	0.217547	1.25943	1.46765	0.00247677	1	1.25357	0.568745	1.4049	-0.372165	1	-2.12138	1.71844	0.216182	0	1	0.370187	1.50701	1.81479	0	1	-0.533866	1.00346	0.568702	0	1	0.106663	1.35089	1.42611
Glyma.01G047700.Wm82.a4.v1		0	1	-0.13555	31.7887	29.1441	0	1	0.222349	33.3796	39.0337	0	1	-0.144825	39.5829	35.645	-0.0860766	1	-0.335769	47.3653	36.8519	0.20862	1	0.551637	32.4525	37.8533	0	1	-0.105546	40.0241	34.6868	0.0933687	1	0.365268	43.2862	49.7426	0	1	0.00402342	40.9187	40.3734
Glyma.01G047800.Wm82.a4.v1		0	1	0.643451	0.958006	1.57031	0	1	0.83557	1.14027	2.09915	0	1	-0.0850153	0.994926	0.933969	0	1	0.294214	0.710705	0.887874	0	1	-0.410888	1.12481	0.495259	0	1	-0.3847	0.890959	0.573458	0	1	-0.556586	0.804599	0.372246	0	1	1.06484	0.562692	1.23925
Glyma.01G047900.Wm82.a4.v1		0	1	-0.0346209	1.03222	1.01517	0	1	1.10717	0.552871	1.28563	0	1	-0.0850153	0.385919	0.362275	0	1	-0.0683564	0	0	0	1	-0.121382	1.52705	0.960525	0	1	1.20026	0.215995	0.556093	0	1	0.443414	0.334387	0.360974	0	1	0.287236	0.363769	0.436992
Glyma.01G048000.Wm82.a4.v1		0.0830896	1	0.42323	3.4008	4.6014	-0.3	1	-0.605346	4.3974	2.88798	0	1	0.424846	1.75308	2.35097	0.100485	1	0.488975	2.79814	3.86816	-0.578234	1	-1.33289	2.85313	0.86307	-0.207891	1	-0.596685	4.74418	2.91475	0	1	-0.286599	2.53722	1.83798	0	1	-0.00675551	3.23229	3.16305
Glyma.01G048100.Wm82.a4.v1		0	1	1.55034	0	0.118648	0	1	-1.37088	0.107695	0	0	1	0.914985	0.112761	0.264631	0	1	-0.875711	0.402743	0.188678	0	1	3.04854	0	0.280654	0	1	0.463297	0.126222	0.162484	0	1	0.858451	0	0	0	1	-0.198191	0.690879	0.574578
Glyma.01G048400.Wm82.a4.v1		0	1	0.153989	49.7956	55.8322	0	1	0.0681527	49.0592	51.5391	-0.195984	1	-0.470737	44.3268	31.8202	0	1	0.296825	28.4044	34.3218	0	1	0.162411	60.8731	54.1896	0	1	0.0126355	59.6882	56.1707	0	1	-0.0715862	48.3486	40.9738	0	1	0.210127	32.9345	37.4971
Glyma.01G048500.Wm82.a4.v1		0	1	0.0761262	5.56076	5.9076	0	1	0.0972676	7.14079	7.65435	0.0785159	1	0.342938	7.69905	9.73213	0.000872473	1	0.301515	7.21376	8.74334	0	1	0.283672	4.52489	4.35823	0.198031	1	0.568907	4.88466	6.76854	0	1	0.0747691	8.70197	8.16332	0	1	0.214766	9.0649	10.3545
Glyma.01G048600.Wm82.a4.v1		0	1	0.287307	0.352639	0.462419	0	1	0.892153	0.41973	0.854025	0	1	0.400412	0.439474	0.618823	0	1	0.446217	0.784824	1.10303	0	1	1.46358	0	0	0	1	0.463297	0	0	0	1	0.858451	0	0	0	1	0.493687	1.24275	1.74172
Glyma.01G048700.Wm82.a4.v1		0	1	0.0170942	17.155	17.4919	0	1	0.0573558	15.2015	15.8416	0	1	-0.199658	16.8598	14.6094	0	1	0.0221559	19.3706	19.3332	0	1	-0.0707556	22.2597	16.7264	0	1	-0.0175932	16.6289	15.2901	0	1	0.0382723	15.2554	13.8952	0	1	0.146637	15.4475	16.8214
Glyma.01G048800.Wm82.a4.v1		0	1	0.0761859	14.5216	15.4267	0	1	-0.266654	16.7374	13.9275	0	1	0.222916	16.5511	19.2466	0	1	-0.00879951	17.7276	17.3129	0	1	0.0425446	15.5392	12.6862	0	1	-0.0412922	18.3988	16.6699	-0.150939	1	-0.552617	15.9455	9.64233	0	1	0.0542585	12.2542	12.516
Glyma.01G049100.Wm82.a4.v1		0	1	0.190166	13.6724	15.727	0	1	0.110988	18.5577	20.083	0	1	-0.0454869	24.1388	23.2913	0	1	0.0449851	18.4176	18.6738	0	1	-0.502472	14.1097	7.81223	0	1	0.0170407	18.1531	17.1223	0	1	0.108718	19.5125	18.7339	0.0184459	1	0.340185	15.0045	18.7018
Glyma.01G049300.Wm82.a4.v1		0	1	-0.0346209	0	0	0	1	0.214081	0	0	0	1	-0.0850153	0	0	0	1	-0.0683564	0	0	0	1	1.46358	0	0	0	1	0.463297	0	0	0	1	0.858451	0	0	0	1	0.287236	0	0
Glyma.01G049400.Wm82.a4.v1		0	1	-0.46758	1.50469	1.08142	0	1	-0.508385	1.6532	1.14128	0	1	0.193701	3.24556	3.70683	0	1	-0.467627	5.796	4.10315	0	1	-0.858347	0.856159	0.269265	0	1	-0.48012	1.4532	0.935342	0	1	-0.141549	1.18736	0.910731	0	1	-0.3837	6.11855	4.59385
Glyma.01G049500.Wm82.a4.v1		0	1	-0.0346209	0	0	0	1	0.214081	0	0	0	1	1.49995	0	0.321442	0	1	2.25357	0	0.763944	0	1	1.46358	0	0	0	1	0.463297	0	0	0	1	0.858451	0	0	0	1	0.287236	0	0
Glyma.01G049600.Wm82.a4.v1		0	1	-0.0346209	0	0	0	1	0.214081	0	0	0	1	-0.0850153	0	0	0	1	-0.0683564	0	0	0	1	1.46358	0	0	0	1	1.4633	0	0.0573021	0	1	1.85845	0	0.0743926	0	1	0.287236	0	0
Glyma.01G049700.Wm82.a4.v1		0	1	0.0478413	2.73709	2.86012	0	1	-0.648415	2.9015	1.77555	0	1	1.13738	0.799472	1.95127	0	1	0.0141058	3.0458	3.03217	0	1	-0.168687	5.42304	3.58169	0	1	0.463297	0.357965	0.460802	0.443412	1	0.495881	1.4778	1.79471	0	1	-1.71276	2.26076	0.543165
Glyma.01G049800.Wm82.a4.v1		0	1	-0.0346209	0.86809	0.853752	0	1	-1.37088	0.387468	0	0	1	-0.0850153	0	0	0	1	1.93164	0	0.678831	0	1	2.04854	0.229328	1.00974	0	1	-0.536703	0.227063	0	0	1	0.858451	0	0	0	1	1.28724	0	0.229692
Glyma.01G049900.Wm82.a4.v1		0	1	-0.175483	3.61455	3.21629	0	1	0.301544	2.38159	2.94769	0	1	-0.237018	5.55032	4.68169	0	1	-0.402775	5.45873	4.03787	0	1	-0.724046	3.63762	1.60166	0	1	0.700336	2.43114	3.70911	0	1	0.360952	4.36775	4.96584	-0.1018	1	-0.682391	7.0515	4.28099
Glyma.01G050100.Wm82.a4.v1		0	1	-0.192162	5.20004	4.57582	0	1	0.131619	2.85037	3.12471	0	1	0.0551624	4.09296	4.24242	0	1	-0.226421	10.6594	8.94119	0.782248	1	1.38558	3.56686	7.42808	0	1	0.578774	3.34073	4.66908	0	1	0.0324806	3.74344	3.34985	0	1	-0.318943	10.9311	8.59337
Glyma.01G050350.Wm82.a4.v1		0	1	-0.0346209	0	0	0	1	0.214081	0	0	0	1	-0.0850153	0	0	0	1	-0.0683564	0	0	0	1	1.46358	0	0	0	1	0.463297	0	0	0	1	0.858451	0	0	0	1	0.287236	0	0
Glyma.01G050400.Wm82.a4.v1		0	1	-0.169106	13.12	11.7488	0	1	0.0599581	13.9312	14.5492	0	1	-0.0726845	14.9738	14.1776	0	1	-0.289646	16.6745	13.3915	0	1	-0.248294	13.791	9.15654	0	1	-0.0221299	14.0882	12.9274	-0.15256	1	-0.584067	15.7332	9.29705	-0.0162151	1	-0.3281	17.4605	13.6667
Glyma.01G050500.Wm82.a4.v1		0	1	-0.178356	26.1207	23.2426	0	1	0.168519	19.3809	21.8298	0	1	-0.297822	18.3902	14.8823	0	1	0.11402	17.6162	18.7458	0.251496	1	0.645784	24.734	30.7776	0	1	-0.04485	22.5968	20.4076	0	1	0.355951	16.484	18.7832	0	1	0.178983	16.438	18.3107
Glyma.01G050900.Wm82.a4.v1		0	1	-0.0346209	0.877171	0.862683	0	1	-0.370881	1.04406	0.758694	0	1	-0.933012	2.32298	1.15447	0	1	-1.94283	1.62684	0.304858	0	1	-1.12138	0.772423	0	0	1	-0.536703	1.07071	0.590704	-0.255464	1	-3.22901	2.52585	0	0	1	-0.243279	1.54564	1.23784
Glyma.01G051001.Wm82.a4.v1		0	1	-0.0346209	0	0	0	1	2.21408	0	0.658376	0	1	-0.0850153	0	0	0	1	-0.0683564	0	0	0	1	1.46358	0	0	0	1	-0.536703	0.221223	0	0	1	-0.141549	0.22832	0	0	1	0.287236	0	0
Glyma.01G051300.Wm82.a4.v1		0	1	0.0433816	34.6723	35.9999	0	1	0.0716642	47.8169	50.3596	0	1	0.0127895	55.6849	55.9464	0	1	-0.0740813	60.2036	56.1848	0	1	-0.0189539	33.8025	26.4705	0	1	-0.165908	50.0906	41.6378	0	1	0.154693	62.9412	62.5026	0.119817	1	0.317137	54.0966	66.349
Glyma.01G051400.Wm82.a4.v1		0.130696	1	0.31296	17.6502	22.0955	0	1	-0.160314	19.243	17.2526	0.0487541	1	0.235417	15.866	18.6045	0.474037	1	0.695755	11.6669	18.5866	0	1	-0.197617	16.8511	11.6828	0.13628	1	0.348509	16.0394	19.065	-0.0421626	1	-0.30382	16.3637	11.8107	0	1	0.0262982	14.205	14.2358
Glyma.01G051700.Wm82.a4.v1		0	1	-0.0346209	0	0	0	1	0.214081	0	0	0	1	-0.0850153	0	0	0	1	-0.0683564	0	0	0	1	1.46358	0	0	0	1	0.463297	0	0	0	1	0.858451	0	0	0	1	0.287236	0	0
Glyma.01G051800.Wm82.a4.v1		0	1	-0.0346209	0	0	0	1	0.214081	0	0	0	1	-0.0850153	0	0	0	1	-0.0683564	0	0	0	1	1.46358	0	0	0	1	0.463297	0	0	0	1	0.858451	0	0	0	1	0.287236	0	0
Glyma.01G052200.Wm82.a4.v1		0	1	-0.0346209	14.2107	13.9759	0	1	0.409632	7.97761	10.644	0	1	-0.0850153	10.133	9.51219	0	1	-0.446868	14.6723	10.5397	0	1	0.407728	12.0751	12.6102	0	1	-0.427474	13.4886	9.27376	0	1	-0.0590866	10.5992	8.96571	0	1	0.339703	10.3259	12.8695
Glyma.01G052300.Wm82.a4.v1		0	1	-0.882618	0.168313	0.0827663	0	1	-1.78592	0.206595	0.0436737	0	1	-0.406943	0.0786595	0.0553801	0	1	0.931644	0.046824	0.109681	0	1	-1.6519	0.555801	0.0978888	0.141367	1	0.163737	0.330187	0.340035	0	1	-0.311474	0.181749	0.110363	0	1	1.06484	0.111217	0.244941
Glyma.01G052400.Wm82.a4.v1		0	1	-0.105355	24.6361	23.0643	0	1	0.0696913	17.6574	18.5631	0	1	-0.260382	18.2666	15.1729	0	1	0.334015	18.7158	23.2168	0	1	-0.11292	21.1518	15.4303	0	1	-0.233907	20.5712	16.2714	0	1	-0.141549	18.0336	14.4971	0.0388731	1	0.411991	16.0703	21.0601
Glyma.01G052500.Wm82.a4.v1		0	1	-0.126251	3.89922	3.59514	0	1	0.098604	2.06672	2.21324	0	1	-0.406943	1.3667	1.01568	0	1	0.162969	1.49153	1.6516	0	1	0.0650314	3.66965	2.97641	0	1	0.463297	1.97606	2.54375	0	1	-0.141549	1.38157	1.0653	0	1	0.00344274	1.44929	1.41861
Glyma.01G052600.Wm82.a4.v1		0	1	-0.0720956	5.50471	5.27318	0	1	0.0412447	7.84964	8.08787	0	1	-0.187826	12.5622	10.9771	0	1	-0.286997	10.1032	8.12467	0	1	0.121189	5.28804	4.49039	0	1	0.503374	5.23581	6.93253	0	1	0.156356	8.33726	8.25015	0	1	0.201262	7.55821	8.54996
Glyma.01G052700.Wm82.a4.v1		0	1	-0.12773	1.95563	1.79511	0	1	0.214081	2.09493	2.43575	0	1	0.00613258	5.48369	5.4909	0	1	-0.150819	5.07781	4.48585	0.174073	1	0.261947	3.0309	2.7297	0	1	0.685689	1.50048	2.28273	0.273487	1	0.30591	2.95645	3.19152	0	1	-0.685797	5.97301	3.58766
Glyma.01G052800.Wm82.a4.v1		0	1	-0.258661	15.4463	12.9911	0	1	0.223014	15.2152	17.8011	0	1	0.0669878	16.0305	16.7308	0	1	-0.127654	17.5441	15.7718	0	1	0.0230082	14.8588	11.8953	-0.0344804	1	-0.456976	19.5046	13.1996	0	1	0.0867202	15.9892	15.0875	0	1	0.0353173	16.8936	17.0245
Glyma.01G052900.Wm82.a4.v1		0	1	-0.172124	0.784742	0.694603	0	1	0.329558	0.770585	0.977399	0	1	0.615424	0.51344	0.826255	0	1	0.231204	1.0479	1.22731	0	1	1.46358	0.248771	0.547677	0	1	-0.18878	0.821048	0.634152	0	1	-0.463477	0.762649	0.411644	0.167033	1	0.209233	1.24449	1.41194
Glyma.01G053100.Wm82.a4.v1		0	1	0.181108	0.960567	1.10215	0	1	-0.785919	0.943238	0.531729	0	1	0.137377	0.688333	0.758537	-0.180043	1	-1.06836	1.38958	0.634301	0.785508	1	0.83555	0.541351	0.744874	0	1	1.04826	0.301503	0.60374	0	1	-1.06755	0.62235	0.223945	0	1	-0.493451	1.86185	1.28775
Glyma.01G053200.Wm82.a4.v1		0	1	-0.124258	11.3023	10.4378	0	1	0.677053	4.42951	7.15297	0	1	0.212665	6.05501	7.01434	0	1	0.36336	6.4419	8.19149	0	1	-1.07699	9.17584	3.20649	0	1	-0.361616	8.7968	6.31171	0	1	-0.652511	8.33482	4.5791	0	1	0.490053	6.31466	8.75277
Glyma.01G053300.Wm82.a4.v1		0	1	0.0100789	13.5761	13.7735	0	1	0.175988	13.0123	14.7337	0	1	-0.0318446	13.001	12.6643	-0.0553688	1	-0.306325	20.5142	16.2907	0	1	-0.0784731	13.2888	9.97355	0	1	-0.0147504	13.5563	12.5107	0	1	-0.0916729	10.1848	8.49581	0	1	-0.0527388	15.1507	14.3687
Glyma.01G053600.Wm82.a4.v1		0	1	0.380417	0.098355	0.145096	0	1	-0.370881	0.219501	0.153127	0	1	0.400412	0.183862	0.258895	0	1	-0.331391	0.273621	0.205098	0.978153	1	1.04854	0.363762	0.572023	0	1	0.6153	0.411622	0.596108	0	1	0.121486	0.212414	0.171977	0	1	-0.297727	0.476599	0.364339
Glyma.01G053700.Wm82.a4.v1		0	1	-0.19074	2.6973	2.37351	0	1	0.033509	2.09103	2.13652	0	1	-0.447585	2.32208	1.68157	0	1	-0.594425	2.76456	1.7762	0	1	0.0485433	1.72514	1.32103	0	1	-0.180559	1.78237	1.43401	0.49588	1	0.517414	1.37966	1.73759	0	1	-0.490372	2.1888	1.50251
Glyma.01G053800.Wm82.a4.v1		0	1	-0.132396	24.2643	22.2954	0	1	-0.0886654	32.3051	30.4372	-0.00321216	1	-0.218009	33.0472	28.2852	0	1	-0.0556079	25.9981	24.5762	0.0970453	1	0.448421	20.9517	22.7403	0	1	-0.0705268	28.0707	24.9303	0	1	-0.111032	31.4416	25.9411	0	1	-0.0978629	28.0965	25.8276
Glyma.01G053900.Wm82.a4.v1		0	1	0.643451	0.761649	1.31087	0	1	-1.00831	1.01987	0.395265	0	1	-0.406943	0.7119	0.501213	0	1	0.516606	0.211888	0.397063	0.276397	1	3.78551	0	1.77187	0	1	1.04826	0.199222	0.512909	0	1	1.44341	0.205613	0.665884	0	1	-1.71276	0.50328	0
Glyma.01G054000.Wm82.a4.v1		-0.103056	1	-0.525869	29.3819	20.501	0	1	-0.13822	21.0895	19.1631	0	1	0.0630833	13.5458	14.1094	-0.0058219	1	-0.614325	15.9061	10.1426	0.32895	1	0.864543	21.3979	30.9435	0	1	0.333662	26.3793	31.0164	0	1	0.2333	19.2937	20.1335	0	1	0.152586	17.4909	19.1206
Glyma.01G054100.Wm82.a4.v1		0	1	0.167013	1.52702	1.73893	0	1	0.716582	0.789196	1.33467	0	1	-0.447585	0.60096	0.423106	0	1	-0.446868	1.07321	0.754169	0.656225	1	0.785509	0.594486	0.747873	0	1	-0.273669	1.17723	0.865958	0	1	0.858451	0.347142	0.562115	0	1	-0.297727	0.354042	0.255184
Glyma.01G054200.Wm82.a4.v1		0	1	-0.163354	9.80153	8.80659	0	1	-0.0107922	10.37	10.2988	0	1	-0.097399	13.1199	12.2099	0	1	-0.0997205	12.3882	11.355	-0.0780574	1	-0.858347	12.0196	5.06708	-0.128442	1	-0.78909	10.1284	5.37822	0	1	-0.141549	11.1067	8.88653	0	1	0.462322	9.80822	13.3194
Glyma.01G054300.Wm82.a4.v1		0	1	-0.241072	11.9912	10.2075	0	1	0.0944996	7.8259	8.36697	0	1	0.369161	9.32425	12.0243	0	1	0.269513	7.96132	9.45566	0	1	0.0850692	9.58317	7.97021	0	1	-0.481841	13.4948	8.95723	0	1	-0.211938	9.03125	6.87152	0	1	0.419686	9.14419	12.0513
Glyma.01G054400.Wm82.a4.v1		0	1	-0.0346209	25.506	25.0847	0	1	0.203885	16.3797	18.9094	-0.0938023	1	-0.536395	16.1772	11.0755	0	1	-0.236479	14.3362	11.94	0	1	0.0443555	31.4901	25.7325	0	1	-0.12815	30.226	25.7644	0	1	-0.121649	20.0945	16.383	0	1	0.0931487	16.2805	17.0785
Glyma.01G054500.Wm82.a4.v1		0	1	-0.632522	2.89091	1.86098	0	1	0.268529	1.17304	1.41844	0	1	0.355557	0.638676	0.83014	0	1	0.779641	0.818866	1.42489	-0.236219	1	-1.15533	4.72111	1.58962	0	1	0.0799683	3.24464	3.18567	0	1	-0.891571	2.04329	0.919066	0	1	0.0908385	2.50069	2.61464
Glyma.01G054601.Wm82.a4.v1		0	1	-0.0346209	0	0	0	1	-0.785919	0.162032	0	0	1	-0.0850153	0	0	0	1	-0.0683564	0	0	0	1	1.46358	0	0	0	1	0.463297	0	0	0	1	0.858451	0	0	0	1	0.287236	0	0
Glyma.01G054800.Wm82.a4.v1		0	1	-0.0960214	17.0019	16.0227	0	1	-0.142894	21.9738	19.9394	0	1	0.0174677	24.003	24.1937	0	1	0.169613	14.3981	15.9172	-0.0480677	1	-0.404688	16.0901	9.63575	0	1	0.15372	15.5598	16.1513	0	1	0.0519589	17.7628	16.4161	0	1	-0.031372	15.0488	14.4874
Glyma.01G054900.Wm82.a4.v1		0	1	-0.952159	0.806128	0.396407	0	1	-1.37088	0.0899529	0	0	1	0.499947	0.141277	0.221035	0	1	0.516606	0.168197	0.262657	0	1	-1.34377	0.319439	0	0	1	-0.273669	0.210856	0.135716	0	1	-1.9489	0.326431	0	0	1	-0.712764	0.221946	0.106649
Glyma.01G054950.Wm82.a4.v1		0	1	-0.449658	1.02016	0.716653	0	1	-0.0269268	1.56118	1.51264	0	1	-0.669978	1.49841	0.89511	0	1	-0.290749	0.973051	0.759762	0	1	-0.44331	2.15602	1.01711	0	1	-0.344058	1.98225	1.374	0	1	-0.60098	1.57372	0.764483	0	1	0.727808	1.6692	2.77643
Glyma.01G055000.Wm82.a4.v1		0	1	-0.0346209	0	0	-0.3	1	-3.37088	1.0557	0	0	1	-0.0850153	0	0	0	1	2.10157	0.119635	0.896753	0	1	-0.536419	0.340817	0	0	1	-0.121666	0.562418	0.434394	0	1	-1.46348	0.464369	0	-0.0633431	1	-3.1722	0.947199	0
Glyma.01G055200.Wm82.a4.v1		0	1	-1.22727	1.85034	0.727912	0	1	0.0620782	0.99107	1.02427	0	1	1.23691	0.576495	1.51529	0	1	-2.06836	0.960884	0.128616	0.165503	1	0.579058	6.12648	7.17426	0	1	-0.202284	5.80785	4.65194	0	1	-0.0675482	2.39767	1.94123	0	1	0.872198	0.543406	1.04446
Glyma.01G055300.Wm82.a4.v1		0	1	-0.130481	7.75219	7.1305	0	1	-0.0600937	7.71689	7.40941	0	1	0.0248623	7.19372	7.29125	0	1	0.290437	5.21316	6.28013	0	1	-0.277886	6.24695	4.02205	0	1	0.0522283	7.00217	6.76033	0	1	-0.488352	6.98591	4.3883	0	1	-0.191227	6.04378	5.19438
Glyma.01G055400.Wm82.a4.v1		0	1	0.258161	6.63107	8.02652	0	1	0.261387	4.40167	5.29424	0	1	0.342406	4.44981	5.66903	-0.258266	1	-1.10078	8.32499	3.72283	-0.0217691	1	-1.60681	7.3664	1.58218	-0.261052	1	-1.14968	9.07258	3.66399	0	1	-0.141549	6.05882	4.75678	0	1	0.218523	6.29161	7.19814
Glyma.01G055500.Wm82.a4.v1		0	1	-0.00083257	25.3674	25.5425	0	1	0.192277	21.4591	24.5741	0	1	-0.0421598	22.3556	21.6219	0	1	0.108521	21.5075	22.7967	0	1	0.287731	23.2317	22.4814	0	1	0.251793	19.3371	21.4757	0	1	0.0843326	15.2616	14.3628	0	1	0.0323064	15.0062	15.0862
Glyma.01G055900.Wm82.a4.v1		0	1	-0.429759	9.60046	7.15596	0	1	0.15396	8.75067	9.75473	0	1	0.0467746	10.7681	11.0837	-0.169663	1	-0.666258	12.4826	7.69178	0	1	0.174074	9.29053	8.22836	0	1	-0.256595	11.7364	9.11924	0	1	0.0656838	13.3132	12.3692	0	1	-0.112567	13.8895	12.621
Glyma.01G056000.Wm82.a4.v1		0	1	-0.308796	4.48577	3.63315	0	1	-0.0754254	4.23996	4.01683	0	1	0.0482512	2.46634	2.54675	0	1	0.472212	2.05541	2.84291	0	1	-0.66195	4.36835	2.04618	0	1	-0.620767	4.78533	2.84311	0	1	-0.52006	2.37445	1.38415	0	1	0.739748	1.39487	2.32728
Glyma.01G056100.Wm82.a4.v1		0	1	-0.134157	4.30943	3.94928	0	1	-0.251582	2.44808	2.03311	0	1	0.0369752	3.02096	3.09368	0.163331	1	0.884338	3.26964	6.02496	0	1	-0.236859	1.24194	0.683541	0	1	-0.536703	1.1272	0.659557	0	1	-0.878514	0.951842	0.342508	0	1	0.102811	2.07096	2.17685
Glyma.01G056202.Wm82.a4.v1		0	1	-1.61958	0.138174	0	0	1	0.214081	0	0	0	1	-0.0850153	0	0	0	1	-0.0683564	0	0	0	1	1.46358	0	0	0	1	0.463297	0	0	0	1	0.858451	0	0	0	1	0.287236	0	0
Glyma.01G056300.Wm82.a4.v1		0	1	0.0746082	23.0197	24.4268	0	1	-0.0910786	21.3993	20.1201	0	1	-0.236486	24.2663	20.5016	0	1	0.0226546	20.6084	20.5726	0.18582	1	0.553079	22.7704	26.5747	0	1	-0.000202093	20.0102	18.6489	0	1	0.128903	18.0356	17.553	0	1	-0.0486316	19.7475	18.7765
Glyma.01G056500.Wm82.a4.v1		0	1	1.55034	0	0.240095	0	1	0.214081	0	0	0	1	-0.0850153	0	0	0	1	0.931644	0	0.127268	0	1	1.46358	0	0	0	1	0.463297	0	0	0	1	0.858451	0	0	0	1	0.287236	0	0
Glyma.01G056800.Wm82.a4.v1		0	1	-0.265946	2.53759	2.11173	0	1	-0.94346	2.43953	1.21561	0	1	-0.288549	3.37531	2.74034	0	1	0.0921083	3.58405	3.76517	1.24119	1	1.27094	0.721935	1.36231	0	1	1.4633	0.714805	1.97176	0	1	-0.0675482	1.89704	1.53591	0	1	-0.537678	5.24531	3.51211
Glyma.01G056900.Wm82.a4.v1		0	1	-0.575189	0.846362	0.554922	0	1	1.06208	0.201477	0.46851	0	1	-0.406943	0.474648	0.346553	0	1	0.253572	0.690668	0.823622	0	1	-2.34377	0.775105	0	0	1	0.785225	0.177104	0.303977	0	1	-1.72651	0.304642	0	0	1	-0.935157	0.646252	0.298591
Glyma.01G057100.Wm82.a4.v1		-0.00668838	1	-0.153759	55.4142	50.1753	0	1	-0.0831303	40.8885	38.6797	0	1	-0.151443	28.6209	25.6563	0	1	-0.133479	45.0536	40.3481	0.688213	1	0.858175	53.6947	77.6572	0	1	0.158247	46.5322	48.4708	0	1	0.155885	32.7343	32.5363	-0.0803576	1	-0.247202	44.183	36.6288
Glyma.01G057400.Wm82.a4.v1		0	1	-0.0444687	15.482	15.122	0	1	-0.211225	17.7018	15.2987	0	1	-0.0850153	18.6336	17.492	0	1	0.134461	18.6442	20.1225	0	1	0.409133	15.0153	15.7882	0	1	-0.211303	18.3063	14.7105	0	1	-0.00769302	16.3745	14.4625	0	1	0.21942	18.2181	20.8752
Glyma.01G057500.Wm82.a4.v1		0	1	-0.0287682	11.9894	11.8395	0	1	-0.085479	11.8387	11.1743	0	1	0.100288	8.96506	9.57511	0	1	-0.0279043	11.4357	11.021	0	1	-0.241412	12.2556	8.19675	0	1	0.0762738	9.5233	9.35915	0	1	-0.141549	8.61342	6.93093	0	1	-0.102267	9.6146	8.80487
Glyma.01G057600.Wm82.a4.v1		0	1	0.702345	0.227256	0.402305	0	1	0.214081	0	0	0	1	-0.669978	0.084965	0.0398797	0	1	2.93164	0	0.331726	0	1	-0.121382	0.240142	0.105736	0	1	-1.12167	0.0951081	0	0	1	-0.726511	0.0981592	0	0	1	-2.03469	0.160177	0
Glyma.01G057700.Wm82.a4.v1		0	1	-0.0346209	0	0	0	1	0.214081	0	0	0	1	-0.0850153	0	0	0	1	-0.0683564	0	0	0	1	1.46358	0	0	0	1	0.463297	0	0	0	1	0.858451	0	0	0	1	0.287236	0	0
Glyma.01G057900.Wm82.a4.v1		0	1	-0.0346209	0	0	0	1	0.214081	0	0	0	1	-0.0850153	0	0	0	1	-0.0683564	0	0	0	1	1.46358	0	0	0	1	0.463297	0	0	0	1	0.858451	0	0	0	1	0.287236	0	0
Glyma.01G058000.Wm82.a4.v1		0	1	-0.0669214	59.3031	57.03	0	1	0.114114	46.6767	50.6296	0	1	-0.0420632	37.1922	35.9715	0.013721	1	0.256962	41.3516	48.5741	0.46042	1	0.705884	59.4224	77.268	0	1	0.151982	54.248	56.2498	0	1	0.000470236	44.5066	39.6757	0	1	0.127617	38.6309	41.5341
Glyma.01G058100.Wm82.a4.v1		0	1	0.461805	8.3102	11.5907	0	1	0.0620782	3.91154	4.07743	0	1	-0.155405	5.79025	5.17035	0	1	-0.00422602	7.22986	7.08919	0	1	-1.34377	7.66378	2.109	0	1	-0.472573	6.79766	4.477	0	1	-1.55659	5.05785	1.32097	0.243959	1	0.906964	5.32479	9.91476
Glyma.01G058200.Wm82.a4.v1		0.104567	1	0.444547	9.88829	13.5794	0	1	-0.225739	7.3201	6.25808	0	1	0.0356662	8.34072	8.51745	0	1	0.0671586	8.78943	9.05264	0	1	0.0733467	10.9587	9.11732	0	1	-0.0276895	9.77802	8.93276	0	1	-0.190792	9.63595	7.48531	0	1	0.0840728	12.4836	13.0181
Glyma.01G058300.Wm82.a4.v1		0	1	-0.10313	39.3762	36.9246	0	1	-0.0694515	24.5238	23.4048	0	1	0.0290912	25.8914	26.3137	0	1	-0.173054	38.0854	33.1784	0	1	0.317903	42.6975	42.3398	0	1	-0.00236668	34.6111	32.2208	0.136501	1	0.476772	28.058	34.8256	0	1	-0.226366	42.6589	35.8598
Glyma.01G058400.Wm82.a4.v1		0	1	1.28731	0.0803695	0.316168	0	1	1.21408	0	0.0834171	0	1	-0.0850153	0	0	0	1	-1.65332	0.178868	0	0	1	-0.858347	0.339706	0	0	1	1.4633	0	0.108245	0	1	0.858451	0	0	0	1	-0.712764	0.0708084	0
Glyma.01G058500.Wm82.a4.v1		0	1	0.125844	20.6626	22.7187	0	1	0.142902	23.6265	26.1449	0	1	0.0276268	23.3275	23.6806	0	1	-0.144614	32.5519	28.9266	0	1	-0.0374804	10.1811	7.83139	0	1	-0.103193	11.7202	10.1623	0	1	-0.0229043	10.9053	9.53973	0	1	0.109931	14.9829	15.9102
Glyma.01G058600.Wm82.a4.v1		0	1	-2.03462	0.905589	0	0	1	-1.37088	0.53894	0	0	1	-1.66998	0.564293	0	0	1	1.51661	0	0.62947	0	1	-0.536419	0.956937	0	0	1	0.463297	0	0	0	1	0.858451	0	0	0	1	0.287236	0.531904	0.638971
Glyma.01G058700.Wm82.a4.v1		0	1	0.0357684	0.930444	0.963239	0	1	-1.17824	0.874314	0.355794	0	1	0.499947	0.320405	0.472646	0	1	1.10157	0.163482	0.408472	-0.466398	1	-3.34377	1.39718	0	0	1	1.38083	0.409891	1.05529	0	1	-0.878514	0.475921	0.171254	0	1	0.225835	0.992335	1.14025
Glyma.01G058800.Wm82.a4.v1		0	1	-0.619583	0.879009	0.432246	0	1	0.214081	0	0	0	1	1.49995	0	0.771258	0	1	0.931644	0	0.458246	0	1	1.46358	0	0	0	1	0.463297	0.459839	0.591942	0	1	-1.46348	1.89836	0	0	1	0.609164	1.16166	1.86065
Glyma.01G058900.Wm82.a4.v1		0	1	1.96538	0	0.572726	0	1	0.214081	0	0	0	1	1.49995	0	0.340639	0	1	-2.39028	0.864033	0	0	1	0.463581	0.205121	0	0	1	2.4633	0	0.784323	0	1	0.858451	0	0	0	1	0.801809	1.02613	1.84902
Glyma.01G059000.Wm82.a4.v1		0	1	-0.257013	0.618418	0.514634	0	1	-0.679004	0.50959	0.296247	0	1	-0.669978	0.222317	0.125218	0	1	-1.39028	0.211744	0.0495991	0	1	-2.85835	0.955092	0	0	1	1.17379	0.497715	1.08919	0	1	0.0510963	0.308209	0.249537	0	1	0.752899	0.838229	1.40974
Glyma.01G059100.Wm82.a4.v1		0	1	-0.0346209	0.274367	0.269835	0.7	1	3.79904	0	0.626496	0	1	-0.406943	0.205157	0.144441	0	1	-0.805322	0.24425	0.114427	0	1	-0.121382	0.11597	0	0	1	0.463297	0.0574121	0.0739056	0	1	1.44341	0.059254	0.191896	0	1	-1.44973	0.435109	0.116154
Glyma.01G059200.Wm82.a4.v1		0	1	0.0972908	7.01831	7.57037	0	1	0.0873241	7.14096	7.59775	0	1	-0.0173766	8.74653	8.60794	0	1	0.411637	6.2983	8.26179	0	1	0.307462	6.14035	5.96905	0	1	-0.461415	8.76425	5.89513	0	1	-0.00909847	8.39349	7.38945	0	1	0.0163818	7.31369	7.2683
Glyma.01G059400.Wm82.a4.v1		0	1	-0.0346209	0	0	0	1	0.214081	0.368037	0.427912	0	1	2.23691	0	0.723481	0	1	-0.0683564	0	0	0	1	1.46358	0	0	0	1	-0.536703	0.215677	0	0	1	-0.726511	0.445191	0	0	1	-0.712764	0.544849	0.218174
Glyma.01G059450.Wm82.a4.v1		0	1	1.55034	0	0.483993	0	1	0.214081	0	0	0	1	-0.0850153	0	0	0	1	-2.87571	1.64288	0	0	1	1.46358	0	0	0	1	-0.536703	0.257445	0	0	1	0.858451	0	0	0	1	0.702273	0.433577	0.781277
Glyma.01G059900.Wm82.a4.v1		0	1	-0.241072	0.55889	0.471137	0	1	-0.448884	0.641463	0.45578	0	1	-0.706504	0.708952	0.420326	0	1	-0.608925	0.66635	0.41623	0	1	0.00414918	0.885871	0.650089	0.20055	1	0.396183	0.877122	1.07534	-0.738785	1	-2.51078	1.29323	0.139606	0.0193793	1	0.939312	0.703433	1.35204
Glyma.01G060001.Wm82.a4.v1		0	1	-0.0346209	0	0	0	1	0.214081	0	0	0	1	-0.0850153	0	0	0	1	-0.0683564	0	0	0	1	1.46358	0	0	0	1	0.463297	0	0	0	1	0.858451	0	0	0	1	0.287236	0	0
Glyma.01G060300.Wm82.a4.v1		-0.374975	1	-0.78846	11.5736	6.72294	0	1	-0.21378	6.7669	5.83059	0	1	-0.151511	6.9587	6.23543	0.191039	1	0.61517	7.38089	11.1497	0	1	0.275136	6.93737	6.61297	0	1	-0.0996393	4.53203	3.91972	0	1	0.166574	2.99647	2.95859	0	1	-0.0134238	5.963	5.80226
Glyma.01G060700.Wm82.a4.v1		0	1	0.0879984	10.1563	10.8782	0	1	-0.272366	10.3512	8.57826	0	1	0.140122	8.60899	9.45251	0	1	0.164703	7.00073	7.71698	0	1	-0.273385	12.5571	8.22649	0	1	0.0838451	13.1645	13.0144	-0.115412	1	-0.458961	14.1196	9.13098	0	1	0.0016939	11.6651	11.4891
Glyma.01G060900.Wm82.a4.v1		0	1	0.107984	41.0202	44.5478	0	1	0.246818	36.2605	43.1304	0	1	-0.0938662	40.7138	37.9848	0	1	-0.0829047	44.3085	41.0976	0.426863	1	0.740421	43.9109	58.4377	0.0680907	1	0.354068	40.122	47.8692	0.193337	1	0.496607	40.832	51.3991	0.0329738	1	0.306345	35.1985	42.8492
Glyma.01G061000.Wm82.a4.v1		0	1	-0.0346209	0	0	0	1	0.214081	0	0	0	1	0.914985	0	0.105534	0	1	-1.7688	1.60612	0.376219	0	1	1.46358	0	0	0	1	0.463297	0	0	0	1	0.858451	0	0	0	1	-1.29773	0.847751	0.254599
Glyma.01G061100.Wm82.a4.v1		0.283711	1	0.740087	5.54989	9.38549	0	1	-0.0837186	15.1651	14.3306	0	1	0.0647318	16.1315	16.806	0	1	-0.230831	12.653	10.5852	0	1	-0.0346701	16.0918	12.4387	0	1	0.198469	11.3301	12.1238	0.236876	1	0.611536	12.936	17.6332	-0.181314	1	-0.482251	19.5586	13.7535
Glyma.01G061500.Wm82.a4.v1		0	1	-0.0708844	13.1393	12.6003	0	1	-0.195464	18.1992	15.9185	0	1	0.00957455	21.2405	21.2931	0	1	-0.0125546	18.4196	17.9411	0	1	0.0274817	11.315	9.13736	0	1	0.126501	15.4594	15.7442	0	1	0.0897768	20.8531	19.7858	0	1	-0.020088	21.2161	20.5873
Glyma.01G061700.Wm82.a4.v1		0	1	-0.0839018	6.60471	6.27667	-0.1	1	-0.408761	7.22089	5.44304	0	1	0.17708	5.89586	6.64156	0.480956	1	0.865756	3.05547	5.4936	-0.162982	1	-0.623882	6.6394	3.39524	0	1	0.206286	6.15972	6.62996	0	1	-0.119522	5.18203	4.2388	0	1	0.104543	4.92543	5.20999
Glyma.01G061800.Wm82.a4.v1		0	1	-0.0154486	12.8706	12.8279	0	1	0.299942	8.13515	10.0414	0	1	-0.00153032	9.44632	9.3981	0.155854	1	0.53969	5.91153	8.46594	0	1	0.0513861	15.3803	12.6599	-0.00448386	1	-0.312349	14.1891	10.6451	0	1	0.0959505	13.2451	12.6117	0.0894414	1	0.3776	9.96959	12.7535
Glyma.01G061900.Wm82.a4.v1		0	1	-0.0346209	0	0	0	1	0.214081	0	0	0	1	-0.0850153	0	0	0	1	-0.0683564	0	0	0	1	1.46358	0	0	0	1	0.463297	0	0	0	1	0.858451	0	0	0	1	0.287236	0	0
Glyma.01G062000.Wm82.a4.v1		0	1	-0.218067	24.9353	21.5807	0	1	-0.120073	26.2662	24.1986	-0.0561605	1	-0.371319	29.0168	22.3163	-0.0738354	1	-0.411561	30.6612	22.6188	0.184413	1	0.666568	18.181	22.9134	0	1	0.0429651	23.6105	22.6691	0	1	0.0510963	24.368	22.4541	-0.101439	1	-0.442117	27.571	19.9252
Glyma.01G062100.Wm82.a4.v1		0	1	-0.297655	1.17914	0.955016	0	1	0.320996	0.743015	0.935886	0	1	0.137377	0.324153	0.365152	0	1	0.0471209	0.849025	0.867825	0	1	-1.03892	1.1727	0.322717	0	1	-1.02213	0.943411	0.373673	0	1	-1.60098	0.748982	0.12128	0.1153	1	0.213235	1.16108	1.32139
Glyma.01G062200.Wm82.a4.v1		0	1	0.788501	0.719807	1.29785	0	1	-0.370881	0.589018	0.435809	0	1	-1.08502	1.17739	0.526309	0	1	-0.760234	1.33499	0.750501	0	1	-0.252626	1.39447	0.837264	0	1	0.685689	1.0669	1.61577	0	1	-0.141549	1.10113	0.839072	0	1	0.1877	1.53259	1.71412
Glyma.01G062300.Wm82.a4.v1		0	1	-0.141536	23.6626	21.5975	0	1	-0.188984	24.1627	21.2028	0	1	-0.19464	25.9358	22.5544	-0.261782	1	-0.692051	28.4152	17.2169	0.651748	1	1.15957	17.8088	31.6821	0	1	0.150509	20.8389	21.5522	0.121671	1	0.600653	20.0369	27.0871	-0.0486366	1	-0.491737	22.4974	15.675
Glyma.01G062400.Wm82.a4.v1		0.237978	1	0.540787	8.28192	12.1569	0	1	-0.120338	8.49665	7.82618	0	1	0.18309	5.43023	6.14597	0.0718669	1	0.646667	2.38424	3.69461	0.560879	1	0.979979	6.83576	10.7357	0.0801434	1	0.473145	6.25093	8.1022	0	1	-0.470497	4.53827	2.88183	0	1	0.0892963	2.79524	2.9218
Glyma.01G062900.Wm82.a4.v1		0	1	0.174974	8.50431	9.67643	0	1	-0.00831117	6.17866	6.15299	0	1	-0.376971	3.77135	2.8867	0.204749	1	0.746088	1.96868	3.26848	0	1	0.247089	7.9698	7.50928	0	1	0.0726561	6.94935	6.81384	0	1	-0.295023	3.61966	2.60498	0	1	-0.417308	2.37904	1.74103
Glyma.01G063000.Wm82.a4.v1		0	1	0.0114167	70.1089	71.1896	0	1	0.170561	62.8294	70.8773	0	1	-0.0711336	61.5298	58.3192	0	1	-0.13372	75.382	67.4974	1.03397	1	1.20714	79.6646	146.789	0.198877	1	0.375592	70.9709	85.9638	0.260876	1	0.448521	73.8376	89.9508	0	1	0.148427	62.0091	67.6489
Glyma.01G063100.Wm82.a4.v1		0.0770659	1	0.965379	1.8635	3.7619	0	1	0.098604	2.18885	2.34136	0	1	-0.0850153	2.65851	2.49563	0	1	-0.399562	4.14736	3.06784	0.215652	1	0.311578	1.96916	1.82533	0	1	-0.674207	3.28373	1.84935	0.273487	1	0.302058	2.54181	2.74391	0	1	-0.288266	6.48083	5.19024
Glyma.01G063250.Wm82.a4.v1		0	1	-0.0346209	0	0	0	1	0.214081	0	0	0	1	-0.0850153	0	0	0	1	-0.0683564	0	0	0	1	1.46358	0	0	0	1	0.463297	0	0	0	1	0.858451	0	0	0	1	0.287236	0	0
Glyma.01G063500.Wm82.a4.v1		0	1	-0.0346209	0	0	0	1	0.214081	0	0	0	1	-0.0850153	0	0	0	1	-0.0683564	0	0	0	1	1.46358	0	0	0	1	0.463297	0	0	0	1	0.858451	0	0	0	1	0.287236	0	0
Glyma.01G063600.Wm82.a4.v1		0	1	0.19298	2.79596	3.22268	-0.2	1	-0.534187	4.7375	3.27166	0	1	0.209432	3.5122	4.04704	0.197777	1	0.576416	2.47716	3.63934	-0.247478	1	-0.805606	3.51905	1.57432	0.0165916	1	0.405581	2.83216	3.50187	0	1	-0.149912	3.30762	2.64682	0	1	0.0979654	3.81269	4.0147
Glyma.01G063700.Wm82.a4.v1		0	1	-0.265234	4.86568	4.07027	0	1	-0.179833	5.59169	4.93409	0	1	0.0176704	6.3252	6.37932	0	1	-0.213407	7.09482	6.00616	-0.213349	1	-1.08896	5.14158	1.8215	0	1	-0.202702	6.90476	5.57406	-0.469664	1	-1.1173	7.06587	2.83594	0	1	0.0315808	5.71579	5.74166
Glyma.01G063800.Wm82.a4.v1		0	1	0.107398	4.24878	4.61846	0	1	-0.0338463	4.99059	4.87409	0	1	-0.432939	6.75812	4.97061	-0.27008	1	-0.771963	9.37303	5.36258	0	1	-0.375955	5.27736	3.12132	0	1	0.375834	5.22524	6.32478	0.189235	1	0.858451	4.02453	6.51679	0	1	-0.207028	8.53742	7.25803
Glyma.01G064000.Wm82.a4.v1		0	1	-0.0346209	0	0	0	1	0.214081	0	0	0	1	-0.0850153	0	0	0	1	-0.0683564	0	0	0	1	1.46358	0	0	0	1	0.463297	0	0	0	1	0.858451	0	0	0	1	0.287236	0	0
Glyma.01G064050.Wm82.a4.v1		0	1	-0.0346209	0	0	0	1	0.214081	0	0	0	1	-1.66998	0.225425	0	0	1	-0.0683564	0	0	0	1	1.46358	0	0	0	1	0.463297	0	0	0	1	0.858451	0	0	0	1	0.287236	0	0
Glyma.01G064100.Wm82.a4.v1		0	1	-1.61958	0.205684	0	0	1	0.214081	0	0	0	1	1.49995	0	0.180471	0	1	-0.0683564	0	0	0	1	1.46358	0	0	0	1	-0.536703	0.1076	0	0	1	0.858451	0	0	0	1	-1.29773	0.181215	0
Glyma.01G064200.Wm82.a4.v1		0	1	-0.0346209	0	0	0	1	0.214081	0	0	0	1	-0.0850153	0	0	0	1	-0.0683564	0	0	0	1	1.46358	0	0	0	1	0.463297	0	0	0	1	0.858451	0	0	0	1	0.287236	0	0
Glyma.01G064400.Wm82.a4.v1		0	1	-0.0568166	16.5508	16.028	0	1	0.0653238	16.6994	17.5075	-0.0285404	1	-0.304396	18.8482	15.1897	0.223792	1	0.523627	14.3953	20.3641	0	1	-0.190094	17.2213	11.9492	0	1	0.115884	16.9848	17.1669	0	1	-0.242832	16.0917	12.0859	0	1	0.0587041	17.4871	17.9197
Glyma.01G064500.Wm82.a4.v1		0	1	-0.712693	0.807876	0.454019	0	1	0.629119	0.206052	0.359362	0	1	-0.0850153	0.215745	0.202527	0	1	-1.06836	0.128428	0	0.878617	1	0.949008	1.09759	1.61092	0	1	-1.65218	1.449	0.310879	0	1	-2.31147	0.996993	0	0	1	-1.1278	0.711768	0.244297
Glyma.01G064600.Wm82.a4.v1		0	1	-0.126739	9.3758	8.64762	0	1	-0.0811935	15.6552	14.8239	0	1	0.0917378	20.1604	21.3974	0	1	0.260708	13.0281	15.3472	0	1	0.361885	9.75342	9.94512	0	1	-0.00936264	15.9596	14.7868	0	1	0.237777	21.4026	22.5098	0.103123	1	0.349297	15.5364	19.4864
Glyma.01G064800.Wm82.a4.v1		0	1	-0.0346209	0	0	0	1	0.214081	0	0	0	1	0.914985	0	0.0667556	0	1	-0.0683564	0	0	0	1	0.463581	0.0803959	0	0	1	0.463297	0	0	0	1	0.858451	0	0	0	1	0.287236	0	0
Glyma.01G064900.Wm82.a4.v1		0	1	0.0775886	5.83966	6.21117	0	1	0.0256362	7.5299	7.67739	0	1	0.0470882	8.81404	9.07106	0	1	0.213157	8.6644	9.87718	-0.00370527	1	-0.608828	6.49075	3.32081	0	1	-0.0101573	7.55809	6.99118	0	1	-0.0675482	10.6032	9.00067	0	1	0.227228	10.2518	11.8118
Glyma.01G065000.Wm82.a4.v1		0	1	-0.449658	0.275847	0.180861	0	1	-1.78592	0.246246	0	0	1	0.499947	0.0859432	0.161355	0	1	-1.06836	0.306959	0.0958699	0	1	0.463581	0.0971627	0	0	1	0.463297	0	0	0	1	0.858451	0	0	0	1	0.287236	0.324042	0.389268
Glyma.01G065100.Wm82.a4.v1		0	1	0.156776	26.8882	30.2087	0	1	0.0757263	28.17	29.7489	0	1	-0.077238	32.2003	30.3913	0	1	-0.12477	35.1154	31.6364	0	1	0.149333	27.6236	24.3256	0	1	-0.260642	28.6206	22.2565	0	1	0.225908	26.3127	27.4254	0	1	-0.189707	30.5989	26.3828
Glyma.01G065400.Wm82.a4.v1		0	1	-0.0346209	0	0	0	1	0.214081	0	0	0	1	-0.0850153	0	0	0	1	-0.0683564	0	0	0	1	1.46358	0	0	0	1	0.463297	0	0	0	1	0.858451	0	0	0	1	-0.712764	0.0690223	0
Glyma.01G065500.Wm82.a4.v1		0	1	-0.771586	0.45899	0.225705	0	1	1.21408	0.102434	0.357296	0	1	-2.40694	0.429011	0	0	1	1.51661	0	0.239281	0	1	1.46358	0	0	0	1	1.4633	0	0.154546	0	1	0.858451	0	0	0	1	-0.297727	0.202194	0.121446
Glyma.01G065800.Wm82.a4.v1		0	1	-0.271061	2.35851	1.9648	-0.1	1	-0.528121	4.53284	3.13913	0	1	0.21067	6.01688	6.93857	0	1	0.262185	5.12553	6.04645	-0.0959923	1	-1.26681	2.11108	0.645498	0	1	-0.0687167	3.07728	2.72808	0	1	-0.408064	4.94377	3.29915	0	1	0.118078	5.72043	6.10835
Glyma.01G066000.Wm82.a4.v1		0	1	-0.0346209	0	0	0	1	0.214081	0	0	0	1	-0.0850153	0	0	0	1	-0.0683564	0	0	0	1	1.46358	0	0	0	1	0.463297	0	0	0	1	0.858451	0	0	0	1	0.287236	0	0
Glyma.01G066100.Wm82.a4.v1		0	1	-0.0346209	0	0	0	1	0.214081	0	0	0	1	-0.0850153	0	0	0	1	-0.0683564	0	0	0	1	1.46358	0	0	0	1	0.463297	0	0	0	1	0.858451	0	0	0	1	0.287236	0	0
Glyma.01G066300.Wm82.a4.v1		0	1	-0.0346209	0	0	0	1	0.214081	0	0	0	1	-0.0850153	0	0	0	1	-0.0683564	0	0	0	1	1.46358	0	0	0	1	0.463297	0	0	0	1	0.858451	0	0	0	1	0.287236	0	0
Glyma.01G066500.Wm82.a4.v1		0	1	0.550342	0.0688825	0.13549	0	1	1.21408	0.0614907	0.214483	0	1	-0.0850153	0.0643833	0.0604387	0	1	0.931644	0	0.0718198	0	1	1.46358	0	0	0	1	2.04826	0	0.185547	0	1	0.858451	0	0	0	1	-1.29773	0.121376	0
Glyma.01G066600.Wm82.a4.v1		0	1	-0.146648	15.0366	13.677	0	1	-0.0987062	18.2336	17.0502	-0.0215267	1	-0.321674	21.9348	17.4641	0	1	-0.0320602	15.0883	14.4997	0	1	0.34159	13.5013	13.5474	-0.0615901	1	-0.454241	18.4605	12.5258	0	1	-0.00608535	18.0203	15.9576	0	1	0.0334791	16.5406	16.6504
Glyma.01G067000.Wm82.a4.v1		0	1	-0.0252981	24.6899	24.4398	0	1	-0.0423099	27.8726	27.1238	0	1	-0.11863	30.8696	28.3101	0	1	0.148331	24.1741	26.3278	0	1	0.216599	24.184	22.3783	0.0401388	1	0.267154	19.7516	22.1869	0.103591	1	0.337005	22.0732	24.8795	0	1	-0.0883934	22.918	21.2105
Glyma.01G067100.Wm82.a4.v1		0	1	0.181588	8.44579	9.65732	0	1	-0.0370511	7.63031	7.44586	0	1	0.368895	5.6115	7.23192	0	1	0.089596	6.794	7.1084	0	1	-0.158615	8.38705	5.91805	0	1	0.293372	4.73766	5.41346	0	1	-0.0299034	4.72483	4.09227	0	1	-0.229014	5.46872	4.57712
Glyma.01G067200.Wm82.a4.v1		0	1	-0.0346209	0	0	0	1	0.214081	0	0	0	1	-0.0850153	0	0	0	1	-0.0683564	0	0	0	1	-0.121382	0.205836	0	0	1	0.463297	0	0	0	1	0.858451	0	0	0	1	0.287236	0	0
Glyma.01G067300.Wm82.a4.v1		0.0860891	1	1.96538	0.391857	1.92693	0	1	1.38401	0.349807	1.08458	0	1	-0.61553	1.46505	0.91686	0	1	-0.357863	1.45351	1.08951	0	1	-1.12138	0.690128	0	0	1	-2.5367	0.956636	0	0	1	0.0104543	1.12837	0.913569	0	1	-0.390836	1.7262	1.2442
Glyma.01G067600.Wm82.a4.v1		0	1	0.0554113	18.85	19.737	0	1	-0.164057	24.633	22.0197	0	1	0.0542595	19.7625	20.4383	-0.399581	1	-0.645465	36.4489	22.8672	0.266338	1	0.628326	18.7071	23.0097	0	1	0.10446	28.8708	28.9596	0	1	-0.0405342	35.1372	30.4535	-0.301785	1	-0.526714	38.0143	25.9432
Glyma.01G067700.Wm82.a4.v1		0	1	2.28731	0	1.13364	0	1	0.214081	0	0	0	1	-0.0850153	0	0	0	1	-0.0683564	0	0	0	1	1.46358	0	0	0	1	0.463297	0	0	0	1	0.858451	0	0	0	1	-1.71276	0.761665	0
Glyma.01G067800.Wm82.a4.v1		0	1	-2.84198	0.691323	0	0	1	-0.370881	0.205713	0.11959	0	1	1.91498	0	0.30329	0	1	-2.06836	0.384648	0	0	1	1.46358	0	0	0	1	0.463297	0	0	0	1	-1.14155	0.373256	0	0	1	1.28724	0	0.121947
Glyma.01G067900.Wm82.a4.v1		0	1	-0.00547454	8.25637	8.28743	0	1	-0.0978628	5.39482	5.03566	0	1	-0.0449379	5.56904	5.3772	0	1	-0.22239	7.38796	6.21228	0	1	0.376118	9.0843	9.30662	0	1	0.115374	6.14481	6.19052	0	1	-0.0433684	6.43385	5.50673	0	1	-0.390836	7.12418	5.3151
Glyma.01G068000.Wm82.a4.v1		0.031099	1	0.289217	9.5307	11.74	0	1	-0.0504186	5.54007	5.35685	0	1	0.354969	3.7882	4.83408	0.0172828	1	0.393987	4.72145	6.10753	0	1	-0.184807	9.30156	6.48213	0	1	0.110508	6.22814	6.2689	0	1	-0.230358	4.54743	3.43261	0	1	0.249565	5.38406	6.30025
Glyma.01G068100.Wm82.a4.v1		0	1	-0.0346209	0	0	0	1	0.214081	0	0	0	1	-0.0850153	0	0	0	1	-0.0683564	0	0	0	1	1.46358	0	0	0	1	0.463297	0	0	0	1	0.858451	0	0	0	1	0.287236	0	0
Glyma.01G068200.Wm82.a4.v1		0	1	2.28731	0	0.219313	0	1	0.214081	0	0	0	1	-0.0850153	0	0	0	1	-0.0683564	0	0	0	1	1.46358	0	0	-0.836947	1	-2.78463	1.04991	0.0750848	0	1	0.858451	0	0	0	1	2.28724	0	0.177011
Glyma.01G068600.Wm82.a4.v1		0	1	-0.0255187	10.6264	10.5172	0	1	0.117014	8.76334	9.52376	0.0583911	1	0.350531	7.12605	9.0574	0.0412229	1	0.380829	6.23155	7.9843	0	1	-0.141702	10.1595	7.29853	0	1	-0.16419	8.47089	7.04244	-0.0179653	1	-0.436383	7.64981	5.01382	0	1	-0.0993453	7.43036	6.81947
Glyma.01G068800.Wm82.a4.v1		0	1	-0.15644	10.5822	9.56129	0	1	-0.0648947	10.4451	10.0012	0	1	-0.0230284	8.2023	8.03946	0.172963	1	0.529903	6.84525	9.73276	-0.660612	1	-1.24691	9.77309	3.20234	0	1	-0.0522008	9.99162	8.98025	0	1	-0.319467	8.36121	5.94213	0.0890362	1	0.422699	7.27673	9.6065
Glyma.01G069000.Wm82.a4.v1		0	1	1.28731	0.469002	1.38377	0.3	1	1.25848	2.09337	5.19239	0	1	0.598511	4.67593	7.13285	0	1	0.323961	2.6095	3.26001	0.0381429	1	0.656226	0.99119	1.09107	0	1	-0.706628	1.30853	0.63167	0	1	0.858451	3.20747	5.19375	0.340354	1	1.21685	2.75472	6.45297
Glyma.01G069150.Wm82.a4.v1		0	1	-0.0346209	0	0	0	1	0.214081	0	0	0	1	0.914985	0	0.205067	0	1	-0.0683564	0	0	0	1	1.46358	0	0	0	1	0.463297	0	0	0	1	0.858451	0	0	0	1	0.287236	0	0
Glyma.01G069200.Wm82.a4.v1		0	1	-0.0346209	0	0	0	1	0.214081	0	0	0	1	-0.0850153	0	0	0	1	-0.0683564	0	0	0	1	1.46358	0	0	0	1	0.463297	0	0	0	1	0.858451	0	0	0	1	0.287236	0	0
Glyma.01G069300.Wm82.a4.v1		0	1	-0.619583	0.713802	0.421208	0	1	-0.271346	0.764645	0.592696	0	1	-0.163018	2.40185	2.12943	-0.0356832	1	-2.06836	1.74748	0.297696	0	1	1.46358	0	0	0	1	0.463297	0	0	0	1	-0.141549	0.770786	0.499243	0	1	-2.03469	0.503109	0
Glyma.01G069400.Wm82.a4.v1		0	1	-0.494053	1.24677	0.858322	0	1	-0.370881	0.556488	0.388213	0	1	-0.307408	0.699199	0.546967	0	1	-2.06836	0.416216	0	1.10101	1	1.14165	1.18571	2.0303	0	1	-0.273669	0.52178	0.335839	0	1	-1.14155	0.403889	0	0	1	-1.29773	0.549223	0.131955
Glyma.01G069500.Wm82.a4.v1		0	1	0.617456	0.581226	0.923396	0	1	0.107166	1.07762	1.16013	0	1	0.451038	0.793999	1.09841	0	1	0.931644	0.149257	0.326314	0.463579	1	0.546043	0.755917	0.832086	0	1	-0.443594	0.654895	0.421517	0	1	-0.334194	0.724183	0.469059	0	1	-0.390836	0.590863	0.425879
Glyma.01G069650.Wm82.a4.v1		0	1	0.550342	0.110484	0.217319	0	1	1.21408	0.197256	0.573369	0	1	0.330022	0.206536	0.290822	0	1	-2.06836	0.860618	0.115195	0	1	-0.121382	0.233498	0	0	1	-0.858631	0.462383	0.148804	0	1	0.858451	0	0	0	1	0.702273	0.194681	0.350803
Glyma.01G069700.Wm82.a4.v1		0	1	-0.0346209	0	0	0	1	0.214081	0	0	0	1	-0.0850153	0	0	0	1	-0.0683564	0	0	0	1	1.46358	0	0	0	1	0.463297	0	0	0	1	0.858451	0	0	0	1	0.287236	0	0
Glyma.01G069850.Wm82.a4.v1		0	1	-0.0346209	0.688485	0.677114	0	1	1.21408	0	0.714592	0	1	-0.0850153	0.643516	0.604089	0	1	0.931644	0	0.717844	0	1	0.463581	0.727524	0	0	1	-1.5367	2.16102	0	0	1	0.858451	0	0	0	1	-1.29773	1.21316	0
Glyma.01G070150.Wm82.a4.v1		0	1	-0.1365	10.2524	9.38768	0	1	-0.0683185	9.36261	8.92879	0	1	0.290024	6.93923	8.47864	0	1	0.00860562	9.44171	9.33802	0	1	0.293656	9.96205	9.59512	0	1	-0.429788	9.49377	6.50737	0.231437	1	0.858451	7.25331	11.7451	-0.477459	1	-1.00721	13.3934	6.48561
Glyma.01G070200.Wm82.a4.v1		0	1	0.198356	3.54859	4.10799	0	1	0.0903459	2.37584	2.53216	0	1	0.258286	2.2803	2.72439	0	1	-0.156971	9.62525	8.47895	0	1	0.179127	3.67168	3.26771	0	1	0.276211	2.82325	3.18625	0	1	0.23396	2.91382	3.03778	0	1	-0.0693851	7.84865	7.35501
Glyma.01G070300.Wm82.a4.v1		0	1	-0.109909	3.07753	2.87015	0	1	-0.283418	2.22625	1.81741	0	1	-0.353504	2.57895	2.00193	-0.230189	1	-0.968821	3.24751	1.60438	0	1	-0.973825	3.58845	1.35783	0	1	-0.627851	2.66476	1.57222	0	1	-1.31147	2.00539	0.649452	0	1	-0.590774	3.13216	2.02171
Glyma.01G070400.Wm82.a4.v1		-0.406568	1	-0.710832	18.3227	11.2553	-0.1	1	-0.33166	20.1148	16.0018	0	1	-0.121915	21.8924	20.0308	0	1	-0.233138	20.7192	17.3111	0.477354	1	0.809971	16.7926	23.4507	0	1	0.0542581	19.7908	19.1672	0	1	0.173087	22.7948	22.9138	0	1	-0.161002	17.5535	15.4386
Glyma.01G070700.Wm82.a4.v1		0	1	0.109769	10.021	10.9008	0	1	0.159633	10.911	12.2133	0	1	0.0321173	14.1916	14.4545	0	1	-0.105589	13.1787	12.0314	0	1	-0.418363	10.2683	6.00471	0	1	0.103969	10.008	10.0202	0	1	0.0583888	12.0506	11.1504	0	1	0.157468	12.3738	13.5789
Glyma.01G071000.Wm82.a4.v1		0	1	-1.69759	1.07878	0.294713	0	1	-1.20096	0.374508	0.12441	0	1	-1.08502	0.392125	0.157757	0	1	-1.06836	0.333461	0.124976	0.463579	1	0.570496	0.759969	0.836546	0	1	-0.273669	0.564348	0.403597	0	1	0.858451	0	0	0	1	0.609164	0.158408	0.253725
[truncated: 45,618 more rows]

## Sheet: Table S2
Table S2: TPM data of all all genotypes, tima-points and treatments. GSEGs cut-off TPM ≥ 1.0 in all libraries of one genotype and TPM = 0 in all libraries of the other genotype.
[truncated: 43,482 more rows]

[truncated: 5 more sheets: Table S3, Table S4, Table S5, Table S6, Table S7]
